# Supplementary material for: Transcriptomic and Metabolomic Basis of Short- and Long-Term Post-Harvest UV-C Application in Regulating Grape Berry Quality Development
Source: Foods. 2021 Mar 16;10(3):625. doi: 10.3390/foods10030625 (PMC8001394; doi:10.3390/foods10030625)
Supplement: Supplementary file 1 [file foods-10-00625-s001.zip]

Archive with 9 entries (8 files):
- Supplementary materials/
- Supplementary materials/Supplemental Figure1-6.doc
- Supplementary materials/Supplemental Table 1  General overview of transcriptome data.xls
- Supplementary materials/Supplemental Table 2 Novel genes identified in the transcriptome.xls
- Supplementary materials/Supplemental Table 3 List of primer sequences used in qPCR analysis.doc
- Supplementary materials/Supplemental Table 4 General overview of metabolites data.xls
- Supplementary materials/Supplemental Table 5 General overview of flavonoids.xlsx
- Supplementary materials/Supplemental Table 6 Flavonoids with significant differences between different groups.xlsx
- Supplementary materials/Supplemental Table 7 Top3 Differential metabolites between different groups.xls
