# Supplementary material for: Transcriptomic and Metabolomic Basis of Short- and Long-Term Post-Harvest UV-C Application in Regulating Grape Berry Quality Development
Source: Foods. 2021 Mar 16;10(3):625. doi: 10.3390/foods10030625 (PMC8001394; doi:10.3390/foods10030625)
Supplement: Supplementary file 1 [file foods-10-00625-s001.zip › Supplementary materials/Supplemental Table 1 General overview of transcriptome data.xls]

sample	library	raw_reads	clean_reads	clean_bases	error_rate	Q20	Q30	GC_pct	total_map
XFSCK1	FRAS202157774-1r	44841184	43123134	6.47G	0.03	97.54	93.32	46.92	37995858(88.11%)
XFSCK2	FRAS202157775-1r	43137854	41507532	6.23G	0.03	97.47	93.2	46.96	35880737(86.44%)
XFSCK3	FRAS202157776-1r	43063632	41276930	6.19G	0.03	97.42	92.97	46.91	36220362(87.75%)
XFSUV1	FRAS202157780-1r	42620860	40924822	6.14G	0.03	97.34	92.94	47.14	35240971(86.11%)
XFSUV2	FRAS202157781-1r	44525728	42463162	6.37G	0.03	97.43	93.15	47.5	36463077(85.87%)
XFSUV3	FRAS202157782-1r	43953860	41489552	6.22G	0.03	97.35	93.1	47.92	34887404(84.09%)
XFLCK1	FRAS202167833-1r	45224810	43595098	6.54G	0.03	97.52	93.12	46.39	38538624(88.4%)
XFLCK2	FRAS202167834-1r	42434290	40119714	6.02G	0.03	97.86	93.88	46.24	35728703(89.06%)
XFLCK3	FRAS202167835-1r	43957502	41932994	6.29G	0.03	97.37	92.98	46.93	35389103(84.39%)
XFLUV1	FRAS202167839-1r	43709484	41863106	6.28G	0.03	97.44	93.13	47.02	35885025(85.72%)
XFLUV2	FRAS202167840-1r	44228526	42310504	6.35G	0.03	97.44	93.16	47.4	33924740(80.18%)
XFLUV3	FRAS202167841-1r	42957174	40771676	6.12G	0.03	97.38	93.06	47.8	32441597(79.57%)
ZCSCK1	FRAS202157777-1r	40600404	39377970	5.91G	0.03	97.38	92.93	46.74	35848234(91.04%)
ZCSCK2	FRAS202157778-1r	45630750	43952942	6.59G	0.03	97.62	93.44	46.67	40614892(92.41%)
ZCSCK3	FRAS202157779-1r	44454918	42765994	6.41G	0.03	97.54	93.3	46.81	39375108(92.07%)
ZCSUV1	FRAS202167830-1r	48603226	46445302	6.97G	0.03	97.33	93.09	48.11	40018226(86.16%)
ZCSUV2	FRAS202167831-1r	43850608	41929534	6.29G	0.03	97.1	92.65	48.07	35826913(85.45%)
ZCSUV3	FRAS202167832-1r	45360858	43668906	6.55G	0.03	97.35	92.96	47.05	39363970(90.14%)
ZCLCK1	FRAS202167836-1r	41006528	39519944	5.93G	0.03	97.49	93.08	46.97	36211780(91.63%)
ZCLCK2	FRAS202167837-1r	43362332	41588346	6.24G	0.03	97.52	93.27	47.33	37554899(90.3%)
ZCLCK3	FRAS202167838-1r	42748168	41004720	6.15G	0.03	97.51	93.25	47.24	37415565(91.25%)
ZCLUV1	FRAS202167842-1r	42327742	40979118	6.15G	0.03	97.48	93.06	46.61	37834690(92.33%)
ZCLUV2	FRAS202167843-1r	43427098	41521044	6.23G	0.03	96.74	91.92	48.5	34592502(83.31%)
ZCLUV3	FRAS202167844-1r	42927278	40646886	6.1G	0.03	97.56	93.34	47.01	36841657(90.64%)
