# Supplementary material for: Transcriptomic and Metabolomic Basis of Short- and Long-Term Post-Harvest UV-C Application in Regulating Grape Berry Quality Development
Source: Foods. 2021 Mar 16;10(3):625. doi: 10.3390/foods10030625 (PMC8001394; doi:10.3390/foods10030625)
Supplement: Supplementary file 1 [file foods-10-00625-s001.zip › Supplementary materials/Supplemental Table 2 Novel genes identified in the transcriptome.xls]

gene_id	gene_chr	gene_start	gene_end	gene_strand	gene_length
novel.500	19	4189557	4189944	+	388
novel.501	19	4472747	4474020	+	954
novel.502	19	4490773	4494046	+	2603
novel.503	19	4670458	4674190	+	3136
novel.504	19	5173468	5176012	+	396
novel.505	19	6145190	6145778	+	202
novel.506	19	7650684	7653482	+	1020
novel.507	19	7849701	7850278	+	578
novel.508	19	10889675	10895523	+	208
novel.509	19	12475110	12475732	+	623
novel.663	5	3301328	3305646	+	1486
novel.662	5	2324387	2324663	+	277
novel.665	5	5460473	5461966	+	784
novel.664	5	3574751	3576994	+	247
novel.667	5	9538404	9541868	+	930
novel.666	5	9003607	9007719	+	294
novel.1	1	1205995	1206427	+	433
novel.9	1	10274879	10275201	+	323
novel.816	8	14118576	14118870	+	295
novel.817	8	14121201	14123926	+	2256
novel.814	8	13597927	13598679	+	312
novel.815	8	14116830	14117297	+	468
novel.812	8	12573887	12574303	+	417
novel.813	8	13095600	13097124	+	1525
novel.810	8	11097456	11098753	+	642
novel.811	8	12142568	12142845	+	255
novel.957	Un	38556515	38556873	+	359
novel.956	Un	38551350	38555631	+	605
novel.955	Un	38324426	38325132	+	388
novel.954	Un	36703000	36704079	+	604
novel.953	Un	36105895	36111196	+	956
novel.952	Un	36055830	36056430	+	300
novel.818	8	14433944	14438339	+	841
novel.950	Un	35305401	35307277	+	969
novel.265	14	2572322	2576685	-	392
novel.264	14	961673	964784	-	598
novel.267	14	5069780	5072965	-	1541
novel.266	14	4516066	4516417	-	270
novel.261	14	165084	170111	-	2855
novel.260	14	29853571	29853775	+	205
novel.263	14	373277	386087	-	3492
novel.262	14	271903	272357	-	369
novel.342	16	18703622	18704988	+	1074
novel.343	16	18865042	18866241	+	651
novel.340	16	16961376	16961775	+	300
novel.341	16	18140634	18148914	+	1166
novel.269	14	6124821	6130690	-	2156
novel.268	14	6058644	6069389	-	1296
novel.344	16	19934905	19938626	+	341
novel.345	16	20325728	20326852	+	936
novel.177	13	23308353	23309711	+	637
novel.819	8	16020085	16020708	+	624
novel.469	18	27874117	27875496	-	750
novel.468	18	27007806	27008522	-	310
novel.866	9	3179789	3184967	-	1115
novel.463	18	25827431	25828944	-	518
novel.462	18	24608559	24609772	-	869
novel.461	18	24464485	24472917	-	4188
novel.460	18	23800008	23801877	-	1850
novel.467	18	26960712	26961443	-	569
novel.466	18	26517183	26519661	-	2479
novel.465	18	26262811	26264211	-	1079
novel.464	18	26145010	26145354	-	256
novel.650	4	12464187	12464570	-	384
novel.651	4	14456824	14457644	-	443
novel.379	17	16756851	16757187	+	266
novel.210	13	23736835	23738689	-	797
novel.860	9	22903218	22903952	+	540
novel.658	5	475241	477661	+	1265
novel.211	13	23742725	23745725	-	2233
novel.1009	Un	26891648	26892427	-	297
novel.1008	Un	24895476	24896158	-	537
novel.659	5	529258	530018	+	687
novel.1005	Un	22350862	22352658	-	670
novel.1004	Un	21816918	21822855	-	2109
novel.1007	Un	23349045	23349493	-	335
novel.1006	Un	23303000	23304654	-	1655
novel.1001	Un	21542218	21543938	-	1251
novel.1000	Un	21337736	21340832	-	2475
novel.1003	Un	21800943	21815501	-	4921
novel.1002	Un	21592798	21593451	-	654
novel.544	19	20375926	20376279	-	266
novel.399	18	3369378	3374421	+	1809
novel.398	18	2438160	2438479	+	320
novel.545	19	20379229	20380177	-	254
novel.395	17_random	504439	504722	+	284
novel.394	17_random	296642	298478	+	1633
novel.397	18	1531923	1533990	+	1890
novel.396	18	520543	520972	+	265
novel.391	17	11300644	11303832	-	3189
novel.390	17	11140205	11141249	-	1045
novel.393	17	17122076	17126926	-	716
novel.392	17	16749511	16757387	-	3047
novel.764	7	12245915	12246868	+	742
novel.765	7	12631365	12631633	+	269
novel.766	7	12739427	12741767	+	1675
novel.547	2	43058	44665	+	377
novel.760	7	8170298	8173551	+	1931
novel.761	7	9664770	9665563	+	457
novel.762	7	11803420	11804305	+	802
novel.763	7	11962038	11962459	+	207
novel.540	19	19297865	19301625	-	1387
novel.958	Un	39418759	39419758	+	540
novel.768	7	13376695	13377073	+	272
novel.769	7	13783830	13784204	+	218
novel.541	19	20193162	20198048	-	1112
novel.162	13	5080832	5084944	+	1520
novel.163	13	5133987	5152864	+	3334
novel.160	13	2567699	2568945	+	483
novel.161	13	4386176	4386642	+	467
novel.166	13	11422452	11422776	+	325
novel.167	13	15416907	15420382	+	649
novel.164	13	11220469	11220984	+	381
novel.165	13	11211091	11212313	+	921
novel.168	13	16626575	16635616	+	1272
novel.169	13	19277182	19277517	+	228
novel.625	4	10248423	10249542	+	1004
novel.624	4	9844014	9845045	+	831
novel.627	4	14444375	14453304	+	1808
novel.626	4	12715824	12716842	+	1019
novel.621	4	6669868	6670322	+	455
novel.620	4	6502850	6509462	+	2074
novel.623	4	8999077	8999405	+	329
novel.622	4	7661237	7665819	+	1859
novel.782	7	306044	308881	-	966
novel.783	7	445481	446675	-	681
novel.780	7	243607	247381	-	890
novel.781	7	302389	304393	-	575
novel.629	4	14724953	14729744	+	427
novel.628	4	14462267	14462972	+	629
novel.784	7	2090937	2095619	-	4636
novel.785	7	2335264	2336214	-	951
novel.919	Un	17317875	17318087	+	213
novel.918	Un	15616620	15617092	+	473
novel.951	Un	35948705	35954054	+	4608
novel.913	Un	14348225	14349790	+	643
novel.912	Un	14303979	14310654	+	4673
novel.911	Un	13416708	13418768	+	1895
novel.910	Un	13122958	13128782	+	1285
novel.917	Un	15512590	15513311	+	722
novel.916	Un	15133732	15136806	+	326
novel.915	Un	14482829	14484186	+	467
novel.914	Un	14425868	14427126	+	369
novel.597	3	15518664	15520271	+	1386
novel.596	3	13562946	13563685	+	333
novel.222	13_random	136663	138062	-	876
novel.778	7	19756254	19760155	+	1874
novel.595	3	12012744	12014093	+	212
novel.306	15	13787897	13793638	+	2639
novel.307	15	13894510	13899859	+	213
novel.304	15	6658132	6658981	+	407
novel.594	3	10159083	10160043	+	593
novel.302	15	2882749	2890702	+	318
novel.303	15	4529701	4534147	+	4294
novel.300	15	2412427	2412816	+	390
novel.716	6	3548811	3557727	+	694
novel.719	6	4546602	4557800	+	1941
novel.593	3	10156827	10158765	+	1447
novel.308	15	14105930	14106558	+	468
novel.309	15	16028363	16030084	+	1411
novel.430	18	2112293	2112734	-	442
novel.431	18	2626911	2627543	-	353
novel.432	18	3269841	3281602	-	2354
novel.433	18	3369553	3371109	-	1557
novel.434	18	4417946	4419610	-	1226
novel.435	18	5366257	5375255	-	1086
novel.436	18	5491349	5492734	-	494
novel.437	18	6263062	6268799	-	5614
novel.438	18	6799575	6801170	-	1540
novel.439	18	7221716	7248995	-	429
novel.533	19	12475802	12477193	-	1392
novel.532	19	8926827	8927896	-	387
novel.535	19	13928913	13930172	-	1260
novel.534	19	13477425	13479901	-	207
novel.537	19	16448972	16459580	-	1784
novel.536	19	15294758	15298378	-	371
novel.614	3_random	1080949	1082806	+	402
novel.925	Un	21334330	21335147	+	665
novel.615	4	2227622	2237460	+	442
novel.258	14	28084050	28104558	+	1857
novel.616	4	2340290	2340554	+	265
novel.259	14	28564807	28565093	+	287
novel.617	4	4078233	4123295	+	4136
novel.224	13_random	3175901	3176656	-	652
novel.869	9	4194102	4195469	-	582
novel.868	9	4155506	4156946	-	1215
novel.867	9	4124727	4126770	-	1589
novel.346	16	21582544	21583152	+	609
novel.865	9	2413146	2414365	-	1115
novel.864	9	2111138	2112618	-	1481
novel.863	9	1804750	1805483	-	734
novel.862	9	1794583	1795514	-	648
novel.861	9	1591221	1596156	-	475
novel.347	16	21599445	21600112	+	386
novel.238	14	13957920	14011295	+	999
novel.239	14	14608968	14611160	+	965
novel.548	2	223034	223279	+	246
novel.549	2	691284	705128	+	3985
novel.232	14	7916595	7917293	+	699
novel.233	14	9224233	9224764	+	532
novel.230	14	4523740	4524247	+	404
novel.231	14	5032817	5038744	+	285
novel.236	14	12366128	12474291	+	3073
novel.237	14	13324204	13325088	+	705
novel.234	14	9921607	9931842	+	1184
novel.235	14	11942006	11949052	+	705
novel.227	14	1685220	1686027	+	808
novel.252	14	25531650	25531944	+	273
novel.458	18	23108518	23109562	-	963
novel.253	14	25777257	25777932	+	676
novel.226	14	167504	168207	+	627
novel.713	6	1996694	2002297	+	876
novel.459	18	23111457	23113112	-	961
novel.88	11	6531883	6532834	+	952
novel.89	11	6618735	6620638	+	1280
novel.223	13_random	1015296	1032668	-	563
novel.712	6	536733	542971	+	1268
novel.84	11	3276844	3287825	+	1898
novel.59	10	9253673	9255610	+	352
novel.58	10	7889584	7891446	+	1774
novel.85	11	3504291	3506177	+	855
novel.53	10	4615106	4615700	+	448
novel.52	10	3218359	3218677	+	319
novel.51	10	2707787	2709980	+	2084
novel.50	10	2555064	2556063	+	742
novel.57	10	7859000	7862136	+	1183
novel.56	10	6521107	6522231	+	698
novel.55	10	6374085	6374294	+	210
novel.54	10	5532077	5532399	+	323
novel.128	12	9265926	9266218	+	293
novel.129	12	12193123	12197546	+	839
novel.126	12	9137621	9138573	+	953
novel.127	12	9243080	9259049	+	682
novel.124	12	5698514	5699841	+	1237
novel.125	12	7374469	7374697	+	229
novel.122	12	5329393	5330232	+	293
novel.123	12	5353439	5354471	+	542
novel.120	12	3178322	3179931	+	1456
novel.121	12	4012223	4069864	+	4346
novel.898	Un	3474978	3478278	+	1024
novel.899	Un	4868635	4879129	+	2263
novel.896	Un	3080798	3084751	+	815
novel.897	Un	3443341	3443758	+	329
novel.894	Un	17935	20331	+	1424
novel.895	Un	1456291	1457332	+	1042
novel.892	9_random	231927	233085	-	525
novel.893	Un	16462	21749	+	496
novel.890	9	22662111	22681206	-	2502
novel.891	9_random	416876	417880	+	798
novel.289	14	24260879	24332333	-	5688
novel.323	15	13265815	13279723	-	2337
novel.694	5	9541616	9548372	-	323
novel.695	5	10166696	10172669	-	247
novel.696	5	14545247	14546254	-	534
novel.697	5	16036932	16037928	-	850
novel.690	5	8440937	8441440	-	274
novel.691	5	8443313	8443520	-	208
novel.692	5	8715244	8720103	-	632
novel.693	5	8782869	8791085	-	812
novel.755	7	2493367	2496573	+	1513
novel.754	7	250771	250998	+	228
novel.757	7	3246538	3259094	+	2586
novel.756	7	2634928	2643126	+	1530
novel.698	5	16834776	16835658	-	883
novel.699	5	17599189	17600342	-	519
novel.753	6	20321038	20321311	-	274
novel.752	6	18683953	18690243	-	6291
novel.199	13	20474186	20474520	-	335
novel.198	13	17678699	17680262	-	806
novel.193	13	14711045	14714402	-	1717
novel.192	13	13686026	13687924	-	751
novel.191	13	11966099	11968369	-	902
novel.190	13	10257671	10266716	-	2301
novel.197	13	17310970	17311973	-	244
novel.196	13	17449645	17450286	-	293
novel.195	13	16853455	16855198	-	1452
novel.194	13	15475702	15476835	-	739
novel.575	2	14338916	14358365	-	689
novel.574	2	14338071	14338853	-	589
novel.577	2	15140405	15141951	-	1134
novel.576	2	15139027	15139770	-	440
novel.571	2	12648724	12672081	-	1176
novel.570	2	11549928	11552981	-	823
novel.573	2	14336885	14337404	-	409
novel.572	2	13834907	13858361	-	956
novel.672	5	17949766	17961994	+	610
novel.673	5	18864409	18865232	+	824
novel.670	5	14298900	14301544	+	625
novel.671	5	17589550	17591022	+	1302
novel.579	2	17544335	17544796	-	303
novel.578	2	15636835	15637587	-	753
novel.674	5	19837350	19849925	+	2151
novel.675	5	20264312	20265161	+	575
novel.829	8	11453937	11454679	-	641
novel.828	8	10928109	10929589	-	875
novel.823	8	19106912	19107157	+	246
novel.822	8	18595253	18602240	+	889
novel.821	8	17028314	17028649	+	336
novel.820	8	16945264	16951887	+	327
novel.827	8	10827419	10828441	-	929
novel.826	8	3754721	3764718	-	3570
novel.825	8	21408238	21416153	+	6114
novel.824	8	21089406	21090176	+	696
novel.588	3	5428990	5430064	+	505
novel.589	3	8870517	8881823	+	2071
novel.942	Un	31491133	31494087	+	576
novel.943	Un	34247298	34270878	+	362
novel.944	Un	34296121	34298223	+	2103
novel.945	Un	34301085	34301650	+	566
novel.946	Un	34428677	34429179	+	416
novel.947	Un	34551072	34551828	+	757
novel.580	2	17927325	17928008	-	596
novel.581	2	18006335	18013694	-	4912
novel.582	3	1059576	1061416	+	240
novel.583	3	1208970	1215264	+	328
novel.584	3	1904039	1912780	+	2886
novel.585	3	2921391	2921649	+	259
novel.586	3	3504316	3510098	+	945
novel.587	3	5426745	5428739	+	439
novel.276	14	9507073	9507889	-	233
novel.277	14	9508211	9509598	-	290
novel.274	14	9393475	9397093	-	1743
novel.275	14	9438892	9439647	-	756
novel.272	14	9373539	9374677	-	388
novel.273	14	9390638	9392187	-	1337
novel.270	14	6443833	6444792	-	775
novel.271	14	7921576	7923337	-	616
novel.377	17	14508777	14509252	+	454
novel.376	17	9162921	9163197	+	277
novel.375	17	8264979	8267327	+	2162
novel.374	17	7984844	7985249	+	317
novel.373	17	7982021	7983324	+	1211
novel.372	17	7432547	7435528	+	2354
novel.278	14	16187520	16187818	-	214
novel.279	14	18327131	18328121	-	711
novel.409	18	10522206	10522787	+	328
novel.408	18	10112574	10113178	+	500
novel.457	18	23094154	23101057	-	407
novel.401	18	5130598	5131840	+	1243
novel.400	18	5076909	5077409	+	501
novel.403	18	8083617	8084911	+	1295
novel.402	18	7513243	7513809	+	376
novel.405	18	9002871	9008808	+	738
novel.404	18	8337556	8341930	+	4099
novel.407	18	9486465	9490161	+	779
novel.406	18	9477499	9477725	+	227
novel.546	19	20484269	20487932	-	2638
novel.450	18	19440237	19456302	-	786
novel.451	18	19714487	19719219	-	297
novel.949	Un	35156122	35158775	+	2461
novel.478	18_random	3494672	3496713	+	1397
novel.479	18_random	4654357	4656710	+	817
novel.516	19	20379971	20411517	+	390
novel.474	18	28818720	28821432	-	471
novel.475	18_random	518166	536156	+	478
novel.476	18_random	1385310	1385525	+	216
novel.477	18_random	3169309	3170342	+	630
novel.470	18	28260855	28261883	-	641
novel.471	18	28269986	28270428	-	340
novel.472	18	28362195	28369559	-	4787
novel.473	18	28427842	28428937	-	758
novel.3	1	3102845	3104188	+	1344
novel.568	2	5738353	5738724	-	372
novel.17	1	16306236	16312707	+	373
novel.16	1	14274815	14278376	+	333
novel.15	1	13988386	14007400	+	2543
novel.14	1	13929328	13937134	+	613
novel.13	1	12334974	12342938	+	465
novel.12	1	12048074	12055094	+	1625
novel.11	1	10633783	10638021	+	995
novel.10	1	10279338	10280871	+	471
novel.591	3	9717796	9718271	+	231
novel.19	1	20198348	20201012	+	406
novel.18	1	17062814	17064172	+	1359
novel.569	2	6949330	6951181	-	626
novel.1030	Un	34514209	34514797	-	589
novel.1031	Un	34666053	34666692	-	640
novel.1032	Un	34760849	34763234	-	404
novel.1033	Un	35507499	35508599	-	479
novel.1034	Un	35593284	35596453	-	594
novel.1035	Un	35949642	35954054	-	3677
novel.1036	Un	36219131	36220885	-	1755
novel.1037	Un	36745290	36746284	-	818
novel.1038	Un	37804876	37806201	-	524
novel.1039	Un	37828266	37830162	-	1897
novel.86	11	5756071	5758640	+	1981
novel.87	11	6339487	6347760	+	277
novel.80	10	13531478	13532624	-	1069
novel.81	11	1727572	1729612	+	1312
novel.82	11	2232304	2236661	+	3988
novel.83	11	2257559	2277808	+	3697
novel.993	Un	18005161	18005407	-	247
novel.992	Un	15915566	15917472	-	318
novel.991	Un	15375373	15376797	-	1404
novel.990	Un	14804040	14809311	-	5272
novel.997	Un	19831818	19832358	-	541
novel.996	Un	19757918	19760659	-	1112
novel.995	Un	18978314	18978746	-	323
novel.994	Un	18375451	18376282	-	258
novel.607	3	8803245	8809464	-	1163
novel.999	Un	20445252	20447127	-	987
novel.998	Un	19959451	19960394	-	315
novel.542	19	20347355	20348198	-	526
novel.388	17	8927142	8928594	-	1453
novel.389	17	10657265	10664636	-	262
novel.386	17	7296111	7297566	-	1349
novel.387	17	8242957	8247544	-	4287
novel.384	17	6431983	6445305	-	2060
novel.385	17	7248979	7261484	-	3119
novel.382	17	3716663	3719305	-	2130
novel.383	17	4935493	4942707	-	3065
novel.380	17	17122076	17126926	+	265
novel.381	17	998936	1001569	-	621
novel.229	14	2799855	2800352	+	498
novel.560	2	16892183	16895200	+	2419
novel.228	14	2570537	2574713	+	330
novel.561	2	18220359	18246803	+	1387
novel.490	18_random	4574468	4575867	-	344
novel.157	12	21751297	21756804	-	1978
novel.156	12	21119477	21121250	-	699
novel.155	12	16821017	16821407	-	227
novel.543	19	20349912	20351902	-	777
novel.153	12	13662395	13662799	-	225
novel.152	12	13373884	13374661	-	543
novel.151	12	12204585	12207379	-	2424
novel.150	12	12202877	12203456	-	488
novel.619	4	4733258	4744001	+	698
novel.159	13	2437707	2444595	+	2804
novel.158	12_random	801570	801913	+	263
novel.636	4	22058930	22059347	+	418
novel.637	4	22358549	22358780	+	232
novel.634	4	19957529	19958604	+	795
novel.635	4	19971806	19981605	+	2035
novel.632	4	19455934	19463037	+	348
novel.633	4	19955936	19957350	+	952
novel.630	4	16872186	16874301	+	2116
novel.631	4	18902035	18902550	+	516
novel.807	8	9848532	9849180	+	649
novel.638	4	22934282	22945723	+	3193
novel.639	4	503953	529053	-	5493
novel.221	13_random	3266076	3267634	+	747
novel.806	7_random	329378	330548	-	754
novel.908	Un	10997375	11003917	+	1918
novel.909	Un	11664079	11664389	+	208
novel.220	13_random	3263811	3265348	+	345
novel.904	Un	7338375	7339568	+	1009
novel.905	Un	9070679	9072351	+	376
novel.906	Un	9353258	9353681	+	353
novel.907	Un	9886818	9887177	+	360
novel.900	Un	5088092	5380352	+	2295
novel.901	Un	5456244	5457045	+	725
novel.902	Un	5473816	5475497	+	1604
novel.903	Un	5515025	5519827	+	920
novel.491	18_random	4751798	4758510	-	6625
novel.339	16	16720973	16725433	+	611
novel.338	16	15874134	15874471	+	209
novel.333	16	2438145	2439087	+	796
novel.332	15	20043005	20044623	-	624
novel.331	15	19479261	19486747	-	289
novel.330	15	19148337	19151116	-	1035
novel.337	16	13820615	13820815	+	201
novel.336	16	12489853	12490487	+	453
novel.335	16	11865898	11884062	+	1895
novel.334	16	7444777	7447130	+	523
novel.702	5	20279006	20282215	-	1685
novel.703	5	21276569	21277401	-	273
novel.700	5	19614551	19615551	-	560
novel.701	5	19837436	19839645	-	2210
novel.706	5	21733349	21770857	-	1436
novel.707	5	21962155	21963658	-	1504
novel.704	5	21478840	21479823	-	841
novel.705	5	21572802	21573749	-	811
novel.708	5	21986337	22008719	-	2585
novel.554	2	6394784	6395296	+	513
novel.445	18	14385916	14389919	-	740
novel.444	18	13118242	13132615	-	2032
novel.528	19	6423413	6435538	-	2769
novel.446	18	15162478	15163016	-	400
novel.441	18	11700270	11709647	-	1393
novel.440	18	9486352	9487288	-	848
novel.443	18	12474363	12476284	-	1604
novel.442	18	12472406	12476284	-	3879
novel.522	19	244632	245864	-	799
novel.523	19	556506	557339	-	428
novel.520	19	181838	182099	-	262
novel.521	19	192484	198174	-	2881
novel.449	18	19075980	19076591	-	612
novel.448	18	19048327	19051279	-	752
novel.524	19	3952468	3952948	-	403
novel.525	19	5177359	5178577	-	1045
novel.38	1	17280179	17281976	-	1798
novel.39	1	18146066	18146469	-	323
novel.1044	Un	39623641	39625527	-	1860
novel.979	Un	10653836	10654887	-	499
novel.871	9	5666018	5666576	-	559
novel.872	9	6034269	6037165	-	2052
novel.873	9	6272233	6273895	-	1663
novel.874	9	6344902	6349022	-	584
novel.875	9	6346422	6350237	-	283
novel.876	9	6346943	6350685	-	214
novel.877	9	7412136	7416306	-	2417
novel.878	9	7462468	7467253	-	2857
novel.879	9	8747722	8752146	-	1284
novel.973	Un	726135	726736	-	602
novel.972	Un	43172366	43173322	+	957
novel.975	Un	7457043	7457604	-	534
novel.212	13_random	506482	512037	+	945
novel.977	Un	7689648	7690081	-	434
novel.976	Un	7517899	7520038	-	2032
novel.35	1	14799537	14808788	-	1023
novel.213	13_random	1999194	1999596	+	309
novel.209	13	23713446	23714191	-	299
novel.208	13	23733097	23734856	-	1528
novel.207	13	23735233	23736301	-	469
novel.206	13	23429763	23430381	-	313
novel.205	13	23340692	23345535	-	877
novel.204	13	22359502	22360033	-	207
novel.203	13	22250509	22250989	-	282
novel.202	13	21829604	21831526	-	1379
novel.201	13	21755349	21755767	-	323
novel.200	13	21370853	21377428	-	2706
novel.36	1	14801830	14802102	-	247
novel.599	3	15797054	15799986	+	986
novel.249	14	24285222	24292637	+	2365
novel.218	13_random	2537829	2554222	+	363
novel.248	14	23680135	23680940	+	657
novel.219	13_random	3229735	3232530	+	922
novel.353	16	10548701	10550680	-	352
novel.352	16	10153951	10161513	-	1108
novel.598	3	15792011	15794300	+	248
novel.354	16	12488890	12489358	-	379
novel.357	16	17063602	17063838	-	237
novel.356	16	13933163	13933880	-	525
novel.978	Un	9306235	9310635	-	1714
novel.590	3	9715173	9715565	+	276
novel.247	14	23651177	23658949	+	2117
novel.34	1	9725784	9730210	-	1585
novel.610	3	11339791	11340325	-	351
novel.68	10	710075	710774	-	700
novel.69	10	800624	803429	-	358
novel.66	10	366447	367606	-	1160
novel.67	10	367741	374858	-	1704
novel.64	10	16645281	16646233	+	953
novel.65	10	18067296	18085586	+	1886
novel.62	10	13834753	13835613	+	861
novel.63	10	16629755	16637136	+	7382
novel.60	10	9265148	9266696	+	724
novel.61	10	12418624	12419426	+	803
novel.113	11	12936063	12936497	-	435
novel.112	11	11177066	11190199	-	270
novel.111	11	10573664	10576673	-	2360
novel.110	11	10005127	10010276	-	1104
novel.117	11	15986818	15988237	-	1071
novel.116	11	15187071	15187481	-	411
novel.115	11	14494303	14499518	-	277
novel.114	11	12936665	12937501	-	676
novel.119	11	17532041	17539149	-	616
novel.118	11	15988327	15995921	-	863
novel.611	3	11803389	11803807	-	419
novel.1063	Un	42669264	42670671	-	281
novel.558	2	8165700	8170386	+	1138
novel.1061	Un	42491487	42492590	-	356
novel.1060	Un	42114934	42115464	-	273
novel.1065	Un	43067610	43068878	-	290
novel.1064	Un	43062569	43063862	-	685
novel.612	3	15203689	15209351	-	383
novel.748	6	14578381	14580634	-	500
novel.749	6	15569073	15569788	-	428
novel.746	6	11756902	11757201	-	300
novel.613	3	18642433	18645349	-	506
novel.744	6	8796581	8796955	-	375
novel.745	6	9012564	9014228	-	741
novel.742	6	7628303	7629100	-	712
novel.743	6	8171064	8172026	-	745
novel.740	6	4546598	4558013	-	2968
novel.741	6	6699776	6707688	-	334
novel.188	13	9923431	9925979	-	2430
novel.189	13	9926021	9934472	-	8452
novel.747	6	13591110	13591754	-	468
novel.184	13	8204384	8205933	-	532
novel.185	13	9497742	9502218	-	1446
novel.186	13	9549930	9550299	-	370
novel.187	13	9756417	9757298	-	276
novel.180	13	2718797	2719593	-	797
novel.181	13	4066792	4067365	-	376
novel.182	13	5572938	5575161	-	273
novel.183	13	5771545	5802006	-	2760
novel.566	2	3708665	3711459	-	2699
novel.567	2	5341303	5343990	-	618
novel.564	2	2910879	2913206	-	2328
novel.565	2	3477591	3481062	-	933
novel.562	2	818556	819147	-	215
novel.563	2	1409901	1410741	-	841
novel.649	4	11141679	11207050	-	1967
novel.648	4	10827710	10828462	-	753
novel.647	4	4303279	4304594	-	998
novel.646	4	4197994	4200138	-	631
novel.645	4	4084923	4087381	-	1567
novel.644	4	4084502	4124060	-	298
novel.643	4	3384895	3386070	-	899
novel.642	4	2178909	2180121	-	620
novel.641	4	2174887	2177635	-	1508
novel.640	4	688376	690074	-	1699
novel.838	8	21999165	22002828	-	3437
novel.839	9	362166	362368	+	203
novel.834	8	18708908	18713817	-	1612
novel.835	8	19885006	19940408	-	2370
novel.836	8	20068381	20070467	-	483
novel.837	8	20106006	20116843	-	619
novel.830	8	13637239	13639271	-	1850
novel.831	8	16042993	16044505	-	273
novel.832	8	17465129	17465912	-	277
novel.833	8	17612848	17614225	-	760
novel.935	Un	28664994	28665287	+	294
novel.934	Un	28534200	28535191	+	992
novel.937	Un	29781004	29801413	+	2408
novel.936	Un	29074326	29075754	+	1429
novel.931	Un	25826993	25827587	+	595
novel.930	Un	24874775	24877633	+	1159
novel.933	Un	28306235	28309212	+	2472
novel.932	Un	26973219	26975574	+	683
novel.243	14	20568308	20568512	+	205
novel.242	14	20064825	20069532	+	896
novel.241	14	18863205	18863404	+	200
novel.240	14	15729767	15732750	+	2803
novel.939	Un	30130137	30130711	+	389
novel.938	Un	29859281	29863070	+	461
novel.245	14	21995044	21995933	+	241
novel.244	14	20596422	20617762	+	343
novel.360	16	20893102	20895117	-	1926
novel.361	16	20943103	20943484	-	270
novel.362	16	21127838	21129449	-	1023
novel.363	16	22016300	22017365	-	1066
novel.364	16	22028924	22031138	-	340
novel.365	17	955971	961955	+	390
novel.366	17	3137107	3139688	+	1221
novel.367	17	3352849	3355746	+	1757
novel.368	17	5580276	5586970	+	2865
novel.369	17	5766807	5767228	+	422
novel.99	11	17591705	17592171	+	467
novel.418	18	23230610	23248197	+	251
novel.419	18	23364027	23364419	+	393
novel.412	18	12990497	12990851	+	231
novel.413	18	13492758	13492973	+	216
novel.410	18	10612596	10614866	+	2271
novel.411	18	11591059	11591834	+	613
novel.416	18	21580753	21583753	+	1655
novel.417	18	22563746	22564654	+	729
novel.414	18	13887916	13899657	+	362
novel.415	18	20057082	20061759	+	291
novel.971	Un	43091763	43092534	+	427
novel.759	7	8162526	8171633	+	726
novel.758	7	5677852	5678565	+	714
novel.849	9	10396230	10400544	+	1653
novel.848	9	8811301	8813497	+	1094
novel.709	5	22514772	22517652	-	2881
novel.884	9	11762679	11764869	-	536
novel.841	9	2476693	2479222	+	2530
novel.840	9	1002621	1004186	+	1391
novel.843	9	3903023	3920251	+	1537
novel.842	9	2795839	2796043	+	205
novel.845	9	6346519	6350636	+	585
novel.844	9	4317383	4317840	+	366
novel.847	9	7393625	7393832	+	208
novel.846	9	6347692	6351734	+	520
novel.481	18_random	4708301	4709532	+	911
novel.480	18_random	4706670	4707572	+	745
novel.483	18_random	4812443	4812653	+	211
novel.482	18_random	4780351	4781854	+	924
novel.485	18_random	5018166	5018614	+	318
novel.484	18_random	4930430	4930686	+	257
novel.487	18_random	3175857	3176312	-	364
novel.486	18_random	1708797	1709700	-	785
novel.489	18_random	4346508	4387403	-	4209
novel.488	18_random	3536342	3537311	-	748
novel.1052	Un	41307131	41307681	-	435
novel.1053	Un	41476195	41478010	-	304
novel.28	1	4399180	4399818	-	288
novel.29	1	5118445	5121943	-	1195
novel.1056	Un	42017517	42019565	-	1163
novel.1057	Un	42056026	42058094	-	437
novel.1054	Un	41576605	41579326	-	1650
novel.1055	Un	41918871	41921345	-	1724
novel.22	1	21043214	21045894	+	907
novel.751	6	18177237	18177845	-	609
novel.20	1	20482363	20486387	+	1173
novel.21	1	20549811	20553594	+	1380
novel.26	1	3865492	3866679	-	1188
novel.447	18	17740286	17741490	-	1030
novel.24	1	22342990	22344047	+	461
novel.25	1	2094463	2095225	-	640
novel.529	19	8111769	8114953	-	852
novel.246	14	23618500	23620167	+	1639
novel.550	2	2568957	2570248	+	1188
novel.1027	Un	34206803	34207026	-	224
novel.1026	Un	33975241	33977812	-	1828
novel.1025	Un	33387537	33392372	-	452
novel.1024	Un	32409811	32411063	-	931
novel.1023	Un	32409103	32409693	-	591
novel.1022	Un	31693090	31705614	-	3013
novel.1021	Un	31669276	31669959	-	508
novel.1020	Un	31235329	31236385	-	255
novel.97	11	14624236	14626666	+	2431
novel.96	11	14495503	14498269	+	267
novel.95	11	8741213	8741828	+	200
novel.94	11	8183706	8184442	+	737
novel.93	11	8168168	8183060	+	573
novel.92	11	7201168	7205117	+	1438
novel.91	11	7200404	7203928	+	1013
novel.90	11	6787115	6911889	+	3199
novel.984	Un	11851375	11852757	-	1238
novel.985	Un	12278836	12281012	-	965
novel.986	Un	13216871	13222755	-	1625
novel.987	Un	13550507	13551229	-	368
novel.980	Un	10711409	10711854	-	348
novel.981	Un	10711998	10713508	-	1148
novel.982	Un	10971254	10980324	-	1313
novel.983	Un	11611333	11612575	-	657
novel.526	19	5455416	5458634	-	605
novel.988	Un	13569154	13570210	-	389
novel.989	Un	13896510	13896828	-	319
novel.527	19	5875589	5880414	-	1226
novel.767	7	13366634	13371432	+	2059
novel.98	11	17481441	17488556	+	1249
novel.8	1	9152354	9153726	+	1288
novel.148	12	9994156	9995309	-	526
novel.149	12	12202039	12202605	-	459
novel.808	8	10242861	10243609	+	749
novel.140	12	1145505	1145880	-	260
novel.141	12	2145893	2148475	-	480
novel.142	12	2423950	2431788	-	3254
novel.143	12	4956144	4956969	-	641
novel.144	12	5884459	5887487	-	3029
novel.145	12	6700562	6702853	-	926
novel.146	12	8682432	8702908	-	1283
novel.147	12	8909542	8912115	-	330
novel.788	7	4165713	4166193	-	481
novel.678	5	23242809	23244982	+	2054
novel.679	5	24052863	24053996	+	224
novel.41	1	18441358	18444605	-	3162
novel.677	5	23162147	23163215	+	947
novel.287	14	23244763	23254198	-	8244
novel.286	14	23223822	23229206	-	3683
novel.285	14	21338019	21341068	-	947
novel.284	14	20624312	20629436	-	475
novel.283	14	20529519	20534236	-	961
novel.329	15	17295129	17295614	-	402
novel.281	14	18825803	18827195	-	824
novel.280	14	18818351	18825767	-	957
novel.324	15	13376101	13377849	-	1087
novel.325	15	13907160	13908097	-	276
novel.326	15	14032418	14033248	-	651
novel.327	15	14104424	14106717	-	1624
novel.320	15	8460856	8461837	-	982
novel.321	15	9409881	9410710	-	729
novel.322	15	13050619	13072197	-	2063
novel.288	14	23618550	23619953	-	960
novel.737	6	2782270	2782666	-	230
novel.736	6	465348	470844	-	473
novel.735	6	21180437	21182303	+	1711
novel.734	6	17896786	17902757	+	567
novel.733	6	16499017	16499337	+	231
novel.732	6	16116181	16116595	+	238
novel.731	6	15771709	15772357	+	377
novel.730	6	14794778	14797167	+	301
novel.2	1	3021548	3028680	+	7104
novel.739	6	3279083	3279654	-	295
novel.738	6	3108470	3110956	-	1058
novel.456	18	22047487	22052161	-	3778
novel.870	9	5014316	5017037	-	2413
novel.454	18	20961813	20963595	-	1418
novel.455	18	21863294	21867166	-	203
novel.452	18	20266964	20267353	-	314
novel.453	18	20465527	20465770	-	244
novel.519	19	22831216	22835041	+	668
novel.518	19	22542556	22543297	+	630
novel.517	19	21139348	21141598	+	294
novel.676	5	22781377	22785414	+	696
novel.515	19	20378667	20410345	+	594
novel.514	19	20377596	20409204	+	521
novel.513	19	19592326	19593006	+	681
novel.512	19	18232390	18233896	+	1255
novel.511	19	16375121	16380302	+	2706
novel.510	19	15288348	15289426	+	924
novel.805	7_random	187662	188038	-	377
novel.804	7	19944623	19945366	-	744
novel.968	Un	42150936	42152171	+	206
novel.969	Un	42314581	42315848	+	1007
novel.801	7	18434343	18439759	-	508
novel.800	7	18429137	18430085	-	682
novel.803	7	19617008	19629768	-	897
novel.802	7	19387521	19388004	-	400
novel.962	Un	40606643	40607255	+	520
novel.963	Un	41518182	41520914	+	2733
novel.960	Un	40232730	40235339	+	2533
novel.961	Un	40581018	40583037	+	1800
novel.966	Un	42095653	42096165	+	406
novel.967	Un	42101751	42102590	+	755
novel.964	Un	41683268	41712763	+	1016
novel.965	Un	42029514	42031690	+	1851
novel.359	16	19202370	19204716	-	923
novel.358	16	17315616	17320002	-	1071
novel.609	3	11144135	11163194	-	1504
novel.608	3	9465026	9468138	-	2188
novel.214	13_random	2017091	2018881	+	489
novel.215	13_random	2352666	2356436	+	379
novel.216	13_random	2504334	2509861	+	4325
novel.217	13_random	2537500	2537820	+	321
novel.351	16	7688317	7688798	-	303
novel.350	16	1941717	1945695	-	1546
novel.601	3	16668903	16669368	+	285
novel.600	3	16158441	16159261	+	516
novel.355	16	13730601	13732812	-	561
novel.606	3	4867267	4868927	-	410
novel.605	3	4472368	4475633	-	1005
novel.604	3	836444	847512	-	1384
novel.618	4	4282011	4282217	+	207
novel.603	3	18130556	18134040	+	1770
novel.1050	Un	40959095	40959549	-	348
novel.974	Un	1132557	1134173	-	1617
novel.789	7	5611738	5678472	-	578
novel.602	3	17817378	17818022	+	645
novel.1051	Un	41213727	41215306	-	1395
novel.23	1	21486911	21487543	+	633
novel.1058	Un	42079629	42081977	-	791
novel.940	Un	31040434	31046130	+	836
novel.1059	Un	42107066	42107912	-	280
novel.941	Un	31353842	31354304	+	463
novel.282	14	20055492	20057249	-	627
novel.27	1	4164233	4169182	-	2790
novel.71	10	3096046	3098123	-	1301
novel.70	10	2491831	2493631	-	1708
novel.73	10	4625831	4632037	-	3845
novel.72	10	3764636	3768130	-	671
novel.75	10	6883994	6886920	-	1463
novel.74	10	6472956	6473428	-	381
novel.77	10	7889979	7891364	-	1299
novel.76	10	6982824	7024205	-	2144
novel.79	10	13220753	13224965	-	214
novel.78	10	9265148	9271741	-	864
novel.104	11	4395076	4395370	-	205
novel.105	11	5755544	5757420	-	974
novel.106	11	7061765	7068325	-	1127
novel.107	11	7476235	7529778	-	4851
novel.100	11	17942879	17946004	+	201
novel.101	11	19562663	19563448	+	514
novel.102	11	1388397	1394179	-	2515
novel.103	11	2292706	2298374	-	649
novel.108	11	7853244	7879234	-	1436
novel.109	11	8375174	8375835	-	381
novel.970	Un	42684920	42686636	+	621
novel.948	Un	34822304	34825712	+	634
novel.715	6	3432392	3433482	+	674
novel.1018	Un	29691494	29693114	-	567
novel.1019	Un	29728182	29729294	-	1014
novel.1016	Un	28838868	28843837	-	331
novel.1017	Un	29555772	29557945	-	532
novel.1014	Un	28714756	28715062	-	231
novel.1015	Un	28715755	28716244	-	372
novel.1012	Un	27506322	27520227	-	635
novel.1013	Un	27746518	27748361	-	659
novel.1010	Un	27163518	27164669	-	226
novel.1011	Un	27307009	27308070	-	987
novel.7	1	8297571	8304086	+	2181
novel.669	5	11065822	11066159	+	338
novel.6	1	4413770	4417971	+	4202
novel.888	9	16973401	17047149	-	1952
novel.773	7	16972418	16972832	+	313
novel.772	7	16113230	16113896	+	530
novel.771	7	14275372	14276155	+	685
novel.770	7	14274542	14275006	+	374
novel.777	7	19629818	19630291	+	474
novel.776	7	18981212	18987668	+	2172
novel.775	7	17871606	17884636	+	1946
novel.774	7	17481777	17482055	+	279
novel.779	7	20300899	20302080	+	1182
novel.328	15	14781627	14783062	-	1323
novel.171	13	21093521	21101572	+	3323
novel.170	13	19293089	19293834	+	561
novel.173	13	21162163	21162780	+	442
novel.172	13	21138771	21139189	+	327
novel.175	13	21867356	21867720	+	365
novel.174	13	21871505	21878238	+	3448
novel.786	7	3233195	3234744	-	533
novel.176	13	22567606	22568563	+	958
novel.179	13	2159320	2159982	-	487
novel.178	13	23340735	23345525	+	625
novel.809	8	10928812	10929591	+	578
novel.799	7	17943541	17946749	-	1366
novel.798	7	17607524	17611397	-	1578
novel.652	4	15801758	15817684	-	1033
novel.653	4	17314055	17320060	-	440
novel.654	4	17938336	17951838	-	919
novel.655	4	18683069	18684155	-	1087
novel.656	4	18913558	18914903	-	1346
novel.657	4	21243483	21250104	-	449
novel.791	7	12000209	12001353	-	1145
novel.790	7	7235097	7237577	-	865
novel.793	7	12539428	12540217	-	611
novel.792	7	12199524	12206661	-	416
novel.795	7	13987456	13988919	-	219
novel.794	7	12592746	12592948	-	203
novel.797	7	14628604	14629359	-	453
novel.796	7	14278717	14280770	-	1343
novel.787	7	3301404	3302876	-	1302
novel.926	Un	22418554	22419872	+	934
novel.927	Un	22576262	22577839	+	1108
novel.924	Un	21206472	21207588	+	570
novel.348	16	84462	86211	-	1658
novel.922	Un	20694074	20695178	+	418
novel.923	Un	20684354	20684738	+	267
novel.920	Un	19171173	19172262	+	1090
novel.921	Un	19612044	19612898	+	772
novel.254	14	26899872	26900972	+	442
novel.255	14	26953826	26954273	+	448
novel.256	14	27461248	27461710	+	463
novel.257	14	28059315	28066158	+	1048
novel.250	14	25263298	25264734	+	273
novel.251	14	25443539	25444444	+	615
novel.928	Un	22921614	22946572	+	712
novel.929	Un	24804453	24811809	+	1175
novel.315	15	1477550	1481495	-	3946
novel.314	15	19321395	19321997	+	362
novel.317	15	3094248	3099275	-	1283
novel.316	15	2716594	2724582	-	3880
novel.311	15	16693875	16694453	+	310
novel.371	17	7249207	7256389	+	283
novel.313	15	18579992	18581616	+	1535
novel.312	15	17940622	17941885	+	551
novel.370	17	6698161	6699825	+	910
novel.319	15	5735403	5749628	-	4395
novel.318	15	4556440	4557607	-	1098
novel.349	16	508824	509343	-	437
novel.429	18	1190165	1190625	-	281
novel.428	18	901879	907341	-	840
novel.427	18	28427842	28428859	+	379
novel.426	18	27337129	27337345	+	217
novel.425	18	26585971	26586517	+	315
novel.424	18	26467351	26467983	+	411
novel.423	18	26466151	26466574	+	424
novel.422	18	25729120	25732688	+	237
novel.421	18	24163053	24163534	+	223
novel.420	18	23800008	23801859	+	1781
novel.378	17	15096327	15100865	+	894
novel.551	2	3233345	3234929	+	1585
novel.711	5	24302705	24303297	-	473
novel.858	9	19139595	19140642	+	901
novel.859	9	21247472	21261482	+	285
novel.710	5	23936482	23938949	-	220
novel.852	9	11540979	11541459	+	481
novel.853	9	12785106	12787953	+	368
novel.850	9	11114310	11117115	+	2806
novel.851	9	11235521	11236145	+	625
novel.856	9	17313776	17316395	+	850
novel.857	9	18080273	18080552	+	280
novel.854	9	12837637	12841863	+	878
novel.855	9	14700145	14700395	+	251
novel.492	19	579798	580925	+	555
novel.493	19	1105590	1108634	+	1344
novel.559	2	13457387	13457874	+	488
novel.305	15	12967693	12988526	+	1507
novel.496	19	3071102	3076154	+	1723
novel.497	19	3136931	3144461	+	357
novel.494	19	2645639	2645947	+	224
novel.495	19	3009469	3009923	+	455
novel.553	2	6355651	6377111	+	1095
novel.552	2	5603527	5608540	+	1802
novel.498	19	3244649	3245244	+	512
novel.499	19	3578466	3578958	+	493
novel.557	2	8161291	8161662	+	372
novel.556	2	6704906	6705129	+	224
novel.555	2	6568912	6569617	+	568
novel.714	6	2616090	2616826	+	706
novel.1041	Un	38300773	38303498	-	1726
novel.1040	Un	38021267	38029062	-	1222
novel.1043	Un	39543045	39546251	-	600
novel.1042	Un	39297571	39299061	-	604
novel.1045	Un	39910974	39911644	-	542
novel.717	6	3981278	3981537	+	260
novel.1047	Un	40000352	40003691	-	3340
novel.1046	Un	39918567	39920809	-	2243
novel.1049	Un	40889621	40891362	-	555
novel.1048	Un	40104290	40108378	-	4089
novel.37	1	16863771	16867559	-	887
novel.301	15	2710156	2724649	+	2702
novel.31	1	6221278	6222811	-	690
novel.30	1	5495658	5545280	-	1807
novel.33	1	7753499	7754929	-	1233
novel.32	1	7114207	7118179	-	1143
novel.680	5	24436174	24440686	+	2300
novel.718	6	4540285	4540954	+	553
novel.592	3	9798337	9798808	+	385
novel.154	12	14524318	14525128	-	811
novel.750	6	16748012	16762823	-	305
novel.686	5	3575347	3583914	-	420
novel.5	1	4217961	4222337	+	1451
novel.4	1	3865461	3873502	+	2574
novel.1029	Un	34476263	34478880	-	1420
novel.661	5	2161852	2163892	+	1114
novel.1028	Un	34386410	34386764	-	267
novel.689	5	7875328	7880767	-	274
novel.539	19	19158807	19179347	-	1081
novel.688	5	6838488	6845180	-	2934
novel.538	19	18687681	18688053	-	259
novel.48	10	678318	678858	+	541
novel.49	10	2415752	2417164	+	598
novel.660	5	797570	801398	+	259
novel.40	1	18306017	18307204	-	943
novel.1062	Un	42584521	42586432	-	859
novel.42	1	19242861	19245083	-	1721
novel.43	1	20157981	20159631	-	787
novel.44	1	20488824	20491108	-	1516
novel.45	1	20515652	20517168	-	1418
novel.46	1	20602029	20602772	-	744
novel.47	1	20774773	20780678	-	1317
novel.139	12	22317070	22317373	+	304
novel.138	12	21789129	21791322	+	1877
novel.135	12	20566766	20567466	+	701
novel.134	12	20564252	20564619	+	252
novel.137	12	21785105	21788061	+	766
novel.136	12	21482692	21485652	+	694
novel.131	12	17242306	17244123	+	1225
novel.130	12	14986872	14987131	+	233
novel.133	12	18215900	18216459	+	560
novel.132	12	17537288	17539606	+	697
novel.531	19	8679607	8686725	-	2142
novel.530	19	8625340	8625607	-	230
novel.959	Un	39686916	39689502	+	2492
novel.889	9	19621340	19623383	-	1414
novel.683	5	1968559	1968814	-	256
novel.885	9	14021396	14024027	-	2604
novel.687	5	3861577	3869949	-	1124
novel.887	9	16368407	16380168	-	1752
novel.886	9	15228968	15230390	-	550
novel.881	9	8976791	8981229	-	1233
novel.880	9	8985824	8993775	-	219
novel.883	9	10396258	10400485	-	1522
novel.882	9	9116115	9118621	-	1372
novel.298	14	29867775	29889759	-	857
novel.299	15	97710	98378	+	669
novel.290	14	24341769	24359294	-	963
novel.291	14	25764286	25766054	-	1522
novel.292	14	25777294	25778013	-	640
novel.293	14	26392741	26397066	-	3656
novel.294	14	26937584	26941343	-	250
novel.295	14	27962825	27964283	-	1459
novel.296	14	28840477	28841465	-	473
novel.297	14	29167326	29168173	-	762
novel.728	6	13395765	13420460	+	3474
novel.729	6	13992988	14001993	+	2151
novel.681	5	24731609	24738863	+	1644
novel.682	5	1623047	1630876	-	807
novel.668	5	9961066	9961293	+	228
novel.225	13_random	3180313	3187164	-	1550
novel.685	5	3517383	3518432	-	867
novel.684	5	2654628	2654952	-	325
novel.720	6	5012304	5012669	+	366
novel.721	6	6090263	6090655	+	393
novel.722	6	6428177	6434758	+	243
novel.723	6	7958478	7959561	+	384
novel.724	6	9508103	9508515	+	383
novel.725	6	9635103	9637478	+	448
novel.726	6	12584333	12585192	+	860
novel.727	6	12976410	12979018	+	985
novel.310	15	16483427	16485595	+	1729
