# Supplementary material for: Transcriptomic and Metabolomic Basis of Short- and Long-Term Post-Harvest UV-C Application in Regulating Grape Berry Quality Development
Source: Foods. 2021 Mar 16;10(3):625. doi: 10.3390/foods10030625 (PMC8001394; doi:10.3390/foods10030625)
Supplement: Supplementary file 1 [file foods-10-00625-s001.zip › Supplementary materials/Supplemental Table 4 General overview of metabolites data.xls]

## Sheet: positive mode
Compound_ID	Name	Formula	Molecular Weight	RT [min]	mzCloud_Results	mzVault_Results	MassList_Results	XFSCK1	XFSCK2	XFSCK3	ZCSCK1	ZCSCK2	ZCSCK3	XFSUV1	XFSUV2	XFSUV3	ZCSUV1	ZCSUV2	ZCSUV3	XFLCK1	XFLCK2	XFLCK3	ZCLCK1	ZCLCK2	ZCLCK3	XFLUV1	XFLUV2	XFLUV3	ZCLUV1	ZCLUV2	ZCLUV3
Com_1233_pos	Trigonelline	C7 H7 N O2	137.048	1.597	Full match	Full match	Full match	7.02e+08	1.0575e+09	4.50321e+08	5.89187e+08	6.88468e+08	1.35409e+09	8.12347e+08	1.34563e+09	1.02522e+09	8.69353e+08	1.29962e+09	8.49624e+08	1.41218e+09	8.70385e+08	1.31547e+09	1.01507e+09	1.99709e+09	1.67729e+09	1.10881e+09	8.98795e+08	8.33596e+08	1.17176e+09	9.22677e+08	1.69343e+09
Com_698_pos	8-Hydroxyquinoline	C9 H7 N O	145.053	6.158	Full match	Full match	Full match	2.0633e+08	5.67734e+08	1.10721e+09	3.93049e+07	3.45207e+07	4.15825e+07	4.23503e+08	2.9394e+08	5.8169e+08	2.487e+07	2.92376e+07	3.87886e+07	9.75616e+08	6.23586e+07	7.22484e+08	4.06641e+07	4.40429e+07	5.38086e+07	2.33237e+08	2.33469e+08	1.16609e+08	4.06346e+07	5.13967e+07	4.25467e+07
Com_20799_pos	Kahweol	C20 H26 O3	314.189	10.31	Full match	Full match	No results	2.34139e+06	6.04401e+06	2.52645e+06	982313	791403	1.02271e+06	5.05829e+06	2.82203e+06	6.27264e+06	744107	700021	686663	2.15877e+06	9.95986e+06	6.15068e+06	621572	798738	970384	2.41318e+06	5.46097e+06	1.03932e+07	748758	711427	541668
Com_1897_pos	Isotretinoin	C20 H28 O2	300.209	13.249	Full match	Full match	Full match	1.94213e+06	1.75388e+06	2.08738e+06	2.05144e+06	1.87556e+06	2.61731e+06	1.78717e+06	2.03808e+06	1.84334e+06	1.85552e+06	2.20964e+06	2.17368e+06	1.53459e+06	3.38335e+06	1.74536e+06	3.27209e+06	2.00344e+06	2.38407e+06	1.80647e+06	2.91879e+06	2.6178e+06	2.17112e+06	2.35826e+06	1.68545e+06
Com_581_pos	Methionine	C5 H11 N O2 S	149.051	1.485	Full match	Full match	Full match	2.42412e+09	2.29451e+09	2.41667e+09	1.05827e+09	1.37573e+09	2.95155e+09	1.80982e+09	5.45848e+09	2.16664e+09	1.92136e+09	2.1615e+09	1.18117e+09	2.25855e+09	2.87439e+09	4.05475e+09	1.48232e+09	2.04203e+09	1.39868e+09	3.98606e+09	1.42619e+09	1.70433e+09	942089965	2.78446e+08	1.56183e+09
Com_458_pos	Choline	C5 H13 N O	103.1	1.258	Full match	Full match	No results	4.98587e+09	4.3007e+09	6.9613e+09	5.84031e+09	5.19338e+09	6.94617e+09	5.41741e+09	4.06046e+09	5.71163e+09	5.07773e+09	4.05962e+09	4.22359e+09	4.09301e+09	4.79678e+09	4.21467e+09	4.31043e+09	5322570143	7.39997e+09	2.92389e+09	2.64645e+09	4.0953e+09	6.51358e+09	5.27447e+09	2829039234
Com_276_pos	Indole-3-lactic acid	C11 H11 N O3	205.074	8.511	Full match	Full match	Full match	2.36703e+09	1.49516e+09	8.48916e+08	5.82653e+08	6.34175e+08	4.84372e+08	2.39877e+09	2.05357e+09	2.20289e+09	4.62579e+08	3.896e+08	5.67263e+08	1.92116e+09	2.38888e+09	2975063773	5.62638e+08	8.33789e+08	1.0314e+09	2.61245e+09	3.12839e+09	5.959e+09	1.35782e+09	1932747537	5.37973e+08
Com_898_pos	3,4-Dihydroxybenzaldehyde	C7 H6 O3	138.032	7.716	Full match	Full match	Full match	8.24679e+08	9.02452e+08	2.28564e+08	2.31501e+08	5.80938e+08	1.06944e+08	1.24984e+09	3.22826e+08	7.11666e+08	3.44446e+08	4.55213e+08	5.90039e+08	2.66421e+08	1682509596	9.07783e+08	5.58481e+08	7.27284e+08	3.26907e+08	9.10145e+07	9.44035e+08	1.09896e+09	2.71451e+08	2.55925e+08	3.61352e+08
Com_5726_pos	Acetophenone	C8 H8 O	120.058	11.398	Full match	Full match	No results	1.03102e+07	7.78031e+06	9.10495e+06	1.03036e+07	1.19592e+07	1.27099e+07	8.45657e+06	8.90264e+06	9.44444e+06	1.02376e+07	9.78256e+06	8.7601e+06	7.41798e+06	1.03506e+07	9.46249e+06	8.94646e+06	1.04991e+07	1.33134e+07	7.64329e+06	2.46428e+08	6.85095e+06	1.12497e+07	1.36664e+07	7.70786e+06
Com_6123_pos	N6,N6,N6-Trimethyl-L-lysine	C9 H20 N2 O2	188.153	1.22	Full match	Full match	No results	5.57776e+07	5.45442e+07	5.80412e+07	8.75231e+07	8.91595e+07	9.87604e+07	6.5567e+07	8.79505e+07	7.00865e+07	8.79333e+07	1.11712e+08	6.91249e+07	8.46054e+07	9.03074e+07	8.79748e+07	7.77945e+07	8.74012e+07	9.83643e+07	7.24269e+07	7.0029e+07	9.90984e+07	9.17526e+07	1.06806e+08	7.01468e+07
Com_13_pos	L-Pyroglutamic acid	C5 H7 N O3	129.043	2.107	Full match	Full match	Full match	1.0378e+10	2.48287e+10	7.32389e+09	6.58253e+09	3.3507e+09	1.19382e+10	1.65764e+10	6.3472e+10	9.89676e+09	1.72173e+10	11623907785	4.30883e+09	5.65338e+10	9.3466e+09	3.26568e+10	5.6123e+09	5.65628e+09	7.60736e+09	6.09443e+10	5.76814e+09	7.97585e+09	4.81779e+09	1.08759e+09	1.24502e+10
Com_8511_pos	3-(3-methylbut-2-en-1-yl)-3H-purin-6-amine	C10 H13 N5	203.118	8.95	Full match	Full match	Full match	7.47558e+06	3.31127e+06	3.37788e+06	8.86707e+06	5.3031e+06	4.63333e+06	3.74132e+06	4.62978e+06	5.50498e+06	4.3303e+06	5.68814e+06	7.8357e+06	6.8128e+06	5.93328e+06	1.42433e+07	3.2969e+06	3.26346e+06	1.00097e+07	3.23172e+06	5.03233e+06	4.11361e+06	5.82227e+06	2.56169e+06	9.04067e+06
Com_20700_pos	Nicotinamide adenine dinucleotide (NAD+)	C21 H27 N7 O14 P2	663.111	1.352	Full match	Full match	Full match	1.81607e+07	1.71082e+07	2.61585e+07	3.08344e+07	3.3102e+07	3.03065e+07	1.96073e+07	1.47941e+07	2.28686e+07	1.79511e+07	1.55413e+07	1.65537e+07	1.53884e+07	1.94622e+07	1.85592e+07	1.10103e+07	1.47444e+07	2.22968e+07	1.28783e+07	1.92807e+07	2.05571e+07	3.56097e+07	3.8193e+07	1.35444e+07
Com_2967_pos	cis-4-Hydroxy-D-proline	C5 H9 N O3	131.058	1.291	Full match	Full match	Full match	3.98858e+08	5.29884e+08	2.79652e+08	6.75881e+07	5.54493e+07	1.57733e+08	2.68634e+08	3.89953e+08	4.83741e+08	8.02442e+07	6.8419e+07	5.5638e+07	2.54451e+08	6.18877e+08	3.10538e+08	6.19823e+07	1.02354e+08	1.35489e+08	1.84706e+08	3.86248e+08	3.87484e+08	5.68084e+07	3.59995e+07	3.96336e+07
Com_6578_pos	2-(1H-indol-3-yl)acetic acid	C10 H9 N O2	175.064	8.758	Full match	Full match	Full match	5.97708e+06	7.47163e+06	7.45112e+06	6.69605e+06	5.33844e+06	7.82937e+06	6.37854e+06	5.92319e+06	5.18326e+06	6.15911e+06	5.94994e+06	6.16202e+06	5.31382e+06	4.3672e+06	5.79337e+06	5.51226e+06	7.2058e+06	8.22607e+06	4.57033e+06	4.56365e+06	4.10203e+06	6.00518e+06	5.91957e+06	4.22327e+06
Com_18195_pos	2-(2,6-dimethoxyphenyl)-5,6-dimethoxy-4H-chromen-4-one	C19 H18 O6	342.111	12.111	Full match	Full match	Full match	6.9156e+06	1.07387e+06	4.01046e+06	3.18872e+07	1.09125e+06	1.57859e+06	1.10195e+06	2.37872e+06	1.11324e+06	1.04635e+06	991889	8.76369e+06	904699	947133	1.03638e+06	896582	2.61473e+06	1.40563e+07	818301	3.06003e+06	877491	4.50316e+06	1.1573e+06	1.01587e+07
Com_12734_pos	Testosterone undecanoate	C30 H48 O3	456.361	13.811	Full match	Full match	Full match	4.1976e+06	2.82571e+06	3.34617e+06	2.55666e+06	1.03021e+07	2.46654e+06	2.17528e+06	1.8232e+06	2.22326e+06	3.76421e+06	4.88076e+06	5.71557e+06	1.44639e+06	2.17128e+06	1.75427e+06	1.02553e+07	8.61871e+06	2.79524e+06	1.84527e+06	3.50715e+06	1.57132e+07	1.87165e+07	2.40138e+07	5.84118e+06
Com_10121_pos	S-Adenosylmethionine	C15 H22 N6 O5 S	398.138	1.279	Full match	Full match	No results	3.01864e+07	3.25232e+07	1.35654e+07	3.16636e+07	1.61405e+07	4.46817e+07	2.59297e+07	3.69106e+07	3.69928e+07	1.11744e+07	2.5922e+07	2.86233e+07	2.40597e+07	4.28765e+07	2.64811e+07	1.4213e+07	1.98009e+07	1.09958e+07	3.46994e+07	2.17473e+07	1.6756e+07	3.4563e+06	4.15076e+06	8.55937e+06
Com_2458_pos	L(-)-Carnitine	C7 H15 N O3	161.105	1.291	Full match	Full match	No results	5.83818e+07	4.73819e+07	3.76647e+07	8.61815e+07	7.85813e+07	2.45744e+08	3.4797e+07	6.2424e+07	5.42838e+07	1.00133e+08	1.55533e+08	1.16291e+08	3.98462e+07	5.01195e+07	5.33783e+07	1.01209e+08	2.2388e+08	2.11358e+08	3.68782e+07	5.07829e+07	3.3389e+07	1.45445e+08	1.1901e+08	1.81546e+08
Com_959_pos	19-Nortestosterone	C18 H26 O2	274.194	11.765	Full match	Full match	Full match	3.3984e+06	2.75105e+06	1.09464e+07	2.59894e+06	2.35963e+06	3.00868e+06	2.37046e+06	2.13314e+06	2.57719e+06	2.32893e+06	4.4018e+07	2.54198e+06	3.03226e+06	2.71559e+06	2.79745e+06	1.51702e+07	3.17136e+06	3.75561e+06	3.12737e+06	9.12227e+06	3.40938e+06	2.73873e+06	4.22313e+06	2.18929e+06
Com_5458_pos	4-Methoxybenzaldehyde	C8 H8 O2	136.053	8.047	Full match	Full match	Full match	5.10053e+07	5.24792e+07	6.60042e+07	1.02106e+08	1.6779e+08	8.54748e+07	5.75186e+07	5.02761e+07	5.93674e+07	1.00448e+08	1.03839e+08	1.04923e+08	5.32276e+07	5.13539e+07	6.20016e+07	1.31525e+08	2.12683e+08	1.57298e+08	5.4392e+07	6.61384e+07	6.41889e+07	1.99683e+08	2.35757e+08	1.1256e+08
Com_2566_pos	L-Glutathione oxidized	C20 H32 N6 O12 S2	612.153	2.131	Full match	Full match	Full match	5.37076e+07	7.13432e+07	4.50991e+07	1.53436e+08	1.36326e+08	4.51489e+07	8.80333e+07	3.30602e+07	5.29236e+07	8.5471e+07	7.70677e+07	3.56716e+07	2.25637e+07	7.60434e+07	2.67791e+07	1.67247e+08	2.12362e+08	1.01864e+08	1.01172e+07	4.78793e+07	4.77341e+07	8.9844e+08	1.48854e+08	6.15172e+08
Com_40_pos	D-(+)-Proline	C5 H9 N O2	115.064	1.354	Full match	Full match	Full match	4.28807e+09	4.26588e+09	3.38093e+09	5.24027e+09	5.74767e+09	1.43481e+10	3.14911e+09	11291725124	7.74389e+09	8.60707e+09	9.45328e+09	5.00996e+09	1.96362e+10	28075541894	2.04964e+10	9.96194e+09	12188108982	1.48711e+10	1.02263e+10	1.24498e+10	2.70557e+10	1.45929e+10	13671204327	17528964129
Com_3409_pos	5-Methoxysalicylic acid	C8 H8 O4	168.043	7.282	Full match	Full match	Full match	7.45531e+07	7.31823e+07	7.33866e+07	8.88576e+07	1.443e+08	7.37032e+07	8.14794e+07	5.9947e+07	6.309e+07	1.18899e+08	1.12948e+08	1.32602e+08	6.14912e+07	6.95922e+07	6.39595e+07	1.34734e+08	1.50983e+08	1.08704e+08	5.65547e+07	6.49103e+07	6.32185e+07	1.5438e+08	2.37427e+08	1.1524e+08
Com_1443_pos	N-Phenylacetylglutamine	C13 H16 N2 O4	264.112	7.659	Full match	Full match	Full match	2.224e+08	3.365e+07	2.68465e+08	2.43891e+07	8.53009e+06	1.88843e+07	1.24465e+07	1.2501e+07	1.39649e+07	1.33352e+07	1.13e+07	1.13468e+07	1.09937e+07	1.11444e+07	5.44438e+07	1.21303e+07	1.26765e+07	1.49798e+07	7.58993e+06	1.28171e+07	7.9479e+06	8.56694e+06	1.10209e+07	8.41336e+06
Com_6980_pos	Ethyl paraben	C9 H10 O3	166.063	7.312	Full match	Full match	Full match	7.84792e+07	6.66107e+07	9.21193e+07	8.93243e+07	1.36149e+08	8.63996e+07	7.88278e+07	6.28328e+07	7.46065e+07	9.77463e+07	9.58648e+07	1.08048e+08	5.64867e+07	7.8827e+07	6.00538e+07	1.07179e+08	1.58135e+08	1.14727e+08	6.07651e+07	1.02556e+08	7.13357e+07	1.19184e+08	1.64433e+08	8.2427e+07
Com_620_pos	Melezitose	C18 H32 O16	504.17	1.355	Full match	Full match	Full match	2.8653e+09	3.09347e+09	3.22347e+09	3.96208e+09	4.21758e+09	3.47905e+09	3.65999e+09	2.72368e+09	4.16914e+09	2.78145e+09	3.03932e+09	4.10477e+09	2.58398e+09	3.18641e+09	3.8931e+09	3.90144e+09	4.21588e+09	4.52916e+09	1.625e+09	2.81872e+09	3.48881e+09	5.00282e+09	4.30968e+09	3.36584e+09
Com_6001_pos	Indole-3-acetic acid	C10 H9 N O2	175.064	9.533	Full match	Full match	Full match	7.5385e+06	5.94827e+06	9.27415e+06	6.50208e+06	6.23296e+06	8.63888e+06	6.40905e+06	6.59441e+06	5.90859e+06	6.42705e+06	5.15182e+06	5.88356e+06	5.97278e+06	4.84868e+06	5.21744e+06	5.95706e+06	6.14644e+06	8.012e+06	4.31309e+06	5.94952e+06	4.83036e+06	5.10956e+06	5.27538e+06	4.2068e+06
Com_3090_pos	朽-Glutamylcysteine	C8 H14 N2 O5 S	250.063	1.429	Full match	Full match	Full match	1.94399e+07	6.98446e+06	7.3425e+06	4.62025e+07	2.98307e+07	9.11895e+07	6.18054e+06	1.60401e+07	1.86906e+07	1.0322e+08	2.54414e+07	1.73079e+08	2.29695e+07	8.33937e+06	1.07021e+07	1.96775e+07	2.07648e+07	4.48318e+07	2.01929e+07	1.29414e+08	9.9216e+06	4.58435e+07	3.01598e+07	2.28835e+07
Com_10594_pos	Daidzein	C15 H10 O4	254.058	8.726	Full match	Full match	Full match	4.20243e+06	3.9564e+06	5.95249e+06	5.94471e+06	6.79691e+06	6.21431e+06	5.53229e+06	3.94964e+06	5.67194e+06	5.42606e+06	4.7767e+06	6.05505e+06	3.64587e+06	2.62211e+06	4.82494e+06	7.15273e+06	8.73558e+06	4.6584e+06	5.69268e+06	9.77776e+06	1.36178e+07	1.80539e+07	3.23828e+07	1.13482e+07
Com_186_pos	2-Hydroxycinnamic acid	C9 H8 O3	164.048	1.478	Full match	Full match	Full match	3378083415	4.42823e+09	4.10463e+09	1.24212e+09	1.43659e+09	1.59926e+09	3.18588e+09	6.87591e+09	4.46698e+09	3.06704e+09	4.05661e+09	1.721e+09	6.06018e+09	4.28348e+09	8.35334e+09	1.93151e+09	1.34128e+09	2.08976e+09	5.55158e+09	3.75129e+09	6.46183e+09	1.97496e+09	7.72164e+08	3.11024e+09
Com_1960_pos	L-Iditol	C6 H14 O6	182.079	1.32	Full match	Full match	Full match	1.23335e+08	8.81249e+07	1.25568e+08	1.01907e+08	1.01851e+08	9.26508e+07	9.4467e+07	7.22477e+07	8.75392e+07	8.69343e+07	3.2315e+08	8.05367e+07	5.45496e+07	8.41518e+07	7.99221e+07	9.20398e+07	8.51491e+07	9.828e+07	3.66282e+07	5.06174e+08	7.10376e+07	9.72831e+07	8.60196e+07	4.44281e+07
Com_634_pos	Apocynin	C9 H10 O3	166.063	10.456	Full match	Full match	Full match	3.13039e+07	2.67289e+07	3.47723e+07	3.59805e+07	2.79397e+07	4.2145e+07	2.71285e+07	2.70495e+07	2.61145e+07	2.93117e+07	2.58583e+07	2.96867e+07	2.31173e+07	2.21796e+07	2.70003e+07	2.41065e+07	3.3531e+07	3.93173e+07	2.06081e+07	2.41285e+07	2.12864e+07	2.77689e+07	2.81227e+07	2.11405e+07
Com_275_pos	Betaine	C5 H11 N O2	117.079	1.349	Full match	Full match	Full match	1.26481e+09	1.14949e+09	1.69501e+09	2.09495e+09	6.94069e+07	2.83472e+09	1.04828e+09	1.51588e+09	1.24566e+09	2.36979e+09	1.4252e+09	1.52328e+09	1.26816e+09	1.3578e+09	1.86039e+09	8.14817e+08	9.52054e+08	1.69966e+09	1.35654e+09	1.09428e+09	2.03875e+09	1.29881e+09	9.6628e+08	1.29774e+09
Com_4630_pos	Methenolone	C20 H30 O2	302.225	12.149	Full match	Full match	Full match	1.93097e+07	2.83279e+07	7.594e+06	2.57683e+06	2.2447e+06	2.76508e+06	2.4698e+07	1.227e+07	4.37524e+07	1.67954e+06	2.05967e+06	1.83118e+06	2.37848e+07	2.34566e+08	6.96475e+07	2.3048e+06	2.18574e+06	2.73752e+06	2.1828e+07	2.99246e+07	4.90528e+07	1.7083e+06	2.252e+06	1.82256e+06
Com_1204_pos	L-(+)-Citrulline	C6 H13 N3 O3	175.096	1.303	Full match	Full match	Full match	4.39812e+08	8.50215e+08	6.86362e+08	7.23595e+08	8.9745e+08	1.73912e+09	4.97944e+08	1.12663e+09	7.39562e+08	2.33778e+09	1.28391e+09	2.04925e+09	6.21034e+08	3.86351e+08	5.87634e+08	1.56585e+09	2.03461e+09	1.25828e+09	1.08687e+09	4.20376e+08	2.11078e+08	5.82448e+08	1.0489e+08	9.66738e+08
Com_6298_pos	Cytidine	C9 H13 N3 O5	243.086	1.365	Full match	Full match	Full match	2.14285e+07	1.69158e+07	5.55378e+07	2.26145e+07	2.27789e+07	1.26626e+07	2.94128e+07	2.02455e+07	2.17542e+07	2.43813e+07	4.07641e+07	2.83218e+07	5.86206e+07	1.47498e+07	2.16875e+07	2.47529e+07	3.23317e+07	2.56171e+07	1.39802e+07	2.05683e+07	1.19312e+07	1.96501e+07	1.9988e+07	1.35587e+07
Com_2101_pos	4-Guanidinobutyric acid	C5 H11 N3 O2	145.085	1.644	Full match	Full match	Full match	3.62342e+07	3.20112e+07	1.43751e+08	1.38484e+07	1.48146e+07	1.22526e+07	1.6709e+07	1.83461e+07	3.13832e+07	1.86628e+07	2.90119e+07	1.67961e+07	1.27885e+08	2.49758e+07	2.15185e+07	2.28143e+07	7.93009e+07	1.3726e+07	4.125e+07	1.89465e+08	7.97513e+07	2.46534e+08	7.37889e+08	2.40416e+07
Com_2063_pos	D-(+)-Camphor	C10 H16 O	152.12	9.937	Full match	Full match	Full match	2.24525e+08	6.9412e+07	7.3999e+07	4.69241e+07	9.27284e+07	6.55236e+07	1.16843e+08	1.01482e+08	6.79039e+07	1.16918e+08	7.0459e+07	5.86394e+07	1.93844e+08	6.98831e+08	1.01028e+08	8.79496e+07	7.62358e+07	4.49097e+07	2.34737e+08	4.92676e+08	1.6745e+08	6.81536e+07	5.85096e+07	5.65403e+07
Com_1494_pos	Hesperidin	C28 H34 O15	610.191	9.456	Full match	Full match	Full match	2.83421e+07	3.51531e+06	4.7108e+06	5.16815e+07	1.30244e+09	6.70637e+06	2.76104e+06	1.69912e+07	2.19379e+06	8.5698e+08	6.45996e+08	3.4934e+07	2.13026e+06	1.88183e+06	5.08272e+06	8.23534e+08	1.62192e+07	7.0862e+07	3.29195e+06	3.65575e+06	2.6582e+06	9.63701e+06	8.45128e+06	1.77594e+07
Com_9494_pos	2-(2,6-dihydroxyphenyl)-3,5,7-trihydroxy-4H-chromen-4-one	C15 H10 O7	302.043	6.99	Full match	Full match	Full match	2.26791e+06	1.89048e+06	2.06729e+06	2.10369e+06	2.05891e+07	2.49415e+06	1.83938e+06	1.84989e+06	1.82478e+06	9.87695e+06	7.69342e+06	1.33664e+07	1.53809e+06	1.4826e+06	1.63362e+06	6.99595e+06	4.05097e+06	2.33239e+06	1.35657e+06	1.37647e+06	1.41701e+06	3.0678e+06	2.6013e+06	1.26341e+07
Com_5521_pos	N-Benzylformamide	C8 H9 N O	135.069	7.856	Full match	Full match	No results	1.132e+07	1.05505e+07	1.11449e+07	1.00081e+07	9.89958e+06	1.2419e+07	9.45676e+06	9.16496e+06	8.77758e+06	8.98597e+06	9.12185e+06	7.41035e+06	7.38265e+06	6.95805e+06	8.53767e+06	6.67851e+06	9.86326e+06	1.01038e+07	6.56571e+06	7.53825e+06	7.28255e+06	8.45414e+06	8.92225e+06	6.56471e+06
Com_9944_pos	Indirubin	C16 H10 N2 O2	262.075	12.121	Full match	Full match	No results	6.6758e+07	7.13929e+07	8.98708e+07	1.35462e+08	8.53447e+07	1.08478e+08	8.23279e+07	1.01785e+08	1.05532e+08	6.37117e+07	6.16241e+07	9.15945e+07	8.22195e+07	5.8678e+07	6.7964e+07	7.51048e+07	6.69002e+07	1.12932e+08	4.06454e+07	8.21239e+07	5.3609e+07	7.06014e+07	2.79121e+07	5.80105e+07
Com_760_pos	DL-Lysine	C6 H14 N2 O2	146.106	1.158	Full match	Full match	No results	6.2221e+08	6.56682e+08	5.44573e+08	6.13753e+08	7.20144e+08	6.95833e+08	7.56332e+08	1.0725e+09	9.62028e+08	1.03414e+09	1.79425e+09	7.92192e+08	9.58183e+08	9.31758e+08	9.49668e+08	6.20167e+08	6.17791e+08	6.3791e+08	8.49643e+08	9.69576e+08	1.08361e+09	4.80283e+08	3.8944e+08	8.91649e+08
Com_2135_pos	Citral	C10 H16 O	152.12	8.603	Full match	Full match	Full match	2.44363e+08	4.98757e+07	3.64011e+07	2.78782e+07	3.19793e+07	3.50034e+07	6.23265e+07	2.75636e+08	6.284e+07	6.00986e+07	2.92033e+07	2.80054e+07	3.72937e+08	5.99701e+08	1.37702e+08	2.88503e+07	2.69886e+07	2.76596e+07	2.84511e+08	5.61404e+08	1.36431e+08	2.68164e+07	2.4363e+07	1.94799e+07
Com_7250_pos	N-Acetyl-L-tyrosine	C11 H13 N O4	223.085	6.886	Full match	Full match	Full match	3.32461e+07	3.42491e+07	3.62446e+07	3.39726e+07	3.43813e+07	4.29316e+07	3.39683e+07	3.54581e+07	3.09449e+07	3.61385e+07	3.52752e+07	3.35577e+07	3.05346e+07	4.47367e+07	2.99165e+07	3.17084e+07	3.56603e+07	4.26035e+07	3.11001e+07	5.83715e+07	3.39623e+07	3.56168e+07	4.1921e+07	2.72537e+07
Com_952_pos	4-Coumaric acid	C9 H8 O3	164.048	7.363	Full match	Full match	Full match	3.09995e+08	2.74211e+08	4.72046e+08	3.86891e+08	1.1364e+09	1.90858e+08	3.68331e+08	2.00311e+08	3.09529e+08	6.27205e+08	3.68199e+08	6.45748e+08	6.5611e+08	7.60322e+08	5.94076e+08	7.46964e+08	8.04294e+08	4.50631e+08	9.0111e+08	1.20065e+09	2.12258e+09	1.50537e+09	3.05114e+09	6.74767e+08
Com_7217_pos	1-Phenyl-3-methyl-5-pyrazolone	C10 H10 N2 O	174.08	8.137	Full match	Full match	Full match	3.78072e+06	3.5642e+06	3.83879e+06	3.84605e+06	3.75019e+06	4.78235e+06	3.36989e+06	3.4613e+06	3.46037e+06	3.48468e+06	3.16381e+06	3.39239e+06	2.91306e+06	2.67131e+06	3.00155e+06	2.75635e+06	3.76351e+06	4.34089e+06	2.47354e+06	2.57237e+06	2.55217e+06	3.31102e+06	3.26802e+06	2.51485e+06
Com_1944_pos	N-Acetyl-汐-D-glucosamine	C8 H15 N O6	221.09	1.349	Full match	Full match	Full match	7.63002e+08	6.56392e+08	9.66447e+08	8.05044e+08	5.72721e+08	7.08678e+08	9.49412e+08	7.03337e+08	1.00514e+09	3.94014e+08	6.03394e+08	7.08527e+08	6.90806e+08	8.08152e+08	6.16195e+08	4.29557e+08	7.83644e+08	9.97881e+08	3.12475e+08	6.35592e+08	5.43877e+08	5.68053e+08	8.0369e+08	2.42297e+08
Com_12023_pos	(S)-Equol	C15 H14 O3	242.095	10.994	Full match	Full match	No results	5.03011e+06	2.65468e+06	9.41598e+06	4.03071e+06	2.74869e+06	3.67145e+06	2.90832e+06	2.74425e+06	3.47732e+06	2.63228e+06	3.47782e+06	2.62262e+06	9.23393e+06	4.13742e+06	2.20652e+07	5.52036e+06	3.78725e+06	3.88109e+06	1.44302e+07	2.10827e+07	1.15199e+07	3.82693e+07	9.88662e+07	2.52917e+07
Com_2875_pos	Trifolin	C21 H20 O11	448.101	9.551	Full match	Full match	Full match	1.58002e+07	2.24012e+06	2.39865e+06	7.31477e+06	1.3569e+08	6.95318e+06	2.2249e+06	1.77506e+06	1.81476e+06	2.01854e+07	5.78725e+06	2.87536e+06	1.56605e+06	6.7291e+07	1.58219e+06	4.94705e+06	1.44246e+07	6.33814e+06	1.33833e+06	7.12417e+06	1.4522e+06	3.89276e+06	6.58962e+06	2.16448e+07
Com_3352_pos	Diaminopimelic acid	C7 H14 N2 O4	190.096	1.401	Full match	Full match	Full match	4.53292e+07	3.75515e+07	3.69926e+07	1.61386e+07	2.96696e+07	4.20551e+07	1.93014e+07	7.62948e+07	3.46514e+07	3.79603e+07	1.1485e+08	4.19591e+07	5.41102e+07	2.34345e+07	4.28534e+07	2.69556e+07	5.39769e+07	2.73864e+07	6.43748e+07	1.15465e+08	2.31224e+07	2.47961e+07	2.50667e+07	2.90552e+07
Com_16215_pos	Tricin 5-O-汕-D-glucoside	C23 H24 O12	492.128	9.561	Full match	Full match	Full match	9.99387e+06	1.59698e+07	9.88456e+06	4.35301e+06	9.94444e+06	1.16602e+06	2.02242e+07	2.51813e+07	2.22672e+07	7.12836e+06	7.32341e+06	1.00459e+07	2.29488e+07	2.60389e+07	4.72353e+07	9.55337e+06	9.95635e+06	5.49156e+06	2.50205e+07	2.79934e+07	3.46461e+07	3.18649e+06	8.86951e+06	4.53689e+06
Com_30701_pos	2'-O-Methylguanosine	C11 H15 N5 O5	297.108	5.4	Full match	Full match	Full match	1.35037e+06	1.82096e+06	2.95944e+06	1.83587e+06	2.15512e+06	1.89571e+06	1.21546e+06	1.37057e+06	2.11824e+06	1.05237e+06	1.29054e+06	1.08679e+06	2.72972e+06	819181	2.16498e+06	1.54636e+06	2.34951e+06	1.32448e+06	964432	2.42006e+06	1.33819e+06	1.37507e+06	977059	2.51001e+06
Com_1830_pos	Asparagine	C4 H8 N2 O3	132.054	1.405	Full match	Full match	Full match	1.29943e+08	1.38242e+08	1.75132e+08	1.31404e+08	1.32355e+08	1.77951e+08	1.08144e+08	1.79559e+08	1.36061e+08	2.66628e+08	2.60911e+08	2.19611e+08	1.83189e+08	2.6278e+07	1.49035e+08	2.35826e+08	2.36439e+08	2.80489e+08	2.21913e+08	5.69612e+07	5.71181e+07	1.37233e+08	1.00446e+08	2.13588e+08
Com_6334_pos	Genistin	C21 H20 O10	432.107	7.827	Full match	Full match	Full match	2.54783e+06	2.53746e+06	2.65372e+06	2.71208e+06	1.04305e+07	3.26482e+06	2.47479e+06	2.50632e+06	2.43698e+06	3.72298e+06	4.91886e+06	9.41546e+06	2.01146e+06	2.12228e+06	2.24707e+06	1.07714e+07	4.37011e+06	3.00162e+06	1.85262e+06	1.92858e+06	1.95593e+06	1.9969e+07	4.17875e+07	1.27093e+07
Com_548_pos	Glycocholic acid	C26 H43 N O6	465.31	12.714	Full match	Full match	No results	3.18076e+08	3.1077e+08	4.17653e+08	3.07393e+08	1.25904e+08	1.6034e+08	1.10315e+08	1.09565e+08	9.73215e+07	7.32412e+07	1.98292e+08	9.92339e+07	9.79357e+07	1.14131e+08	1.46814e+08	1.06084e+08	9.28879e+07	1.28648e+08	7.84551e+07	7.82298e+07	7.86142e+07	8.56713e+07	5.9114e+07	2.71239e+07
Com_8385_pos	Emodin	C15 H10 O5	270.053	6.326	Full match	Full match	Full match	2.99266e+07	3.07942e+07	1.28206e+07	1.83204e+07	4.16114e+07	7.85363e+06	4.00856e+07	1.51797e+07	3.10845e+07	3.8513e+07	2.89401e+07	2.97502e+07	1.57599e+07	8.9675e+07	2.63502e+07	2.57923e+07	9.5474e+07	3.38346e+07	2.45792e+07	3.51209e+07	3.63949e+07	4.18778e+07	5.2805e+07	2.63395e+07
Com_6415_pos	(5缶,9缶,16缶)-17-Hydroxykauran-19-oic acid	C20 H32 O3	320.236	12.791	Full match	Full match	No results	1.22704e+07	6.78174e+06	3.36934e+06	2.78773e+06	2.58989e+06	3.61948e+06	8.57308e+06	7.24355e+06	1.24826e+07	5.22139e+06	5.05156e+06	1.87137e+06	7.50873e+06	2.53142e+07	1.37788e+07	4.31783e+06	2.14721e+06	2.5679e+06	8.90146e+06	1.18479e+07	1.22037e+07	5.4252e+06	4.72894e+06	2.1868e+06
Com_4214_pos	5'-S-Methyl-5'-thioadenosine	C11 H15 N5 O3 S	297.09	6.812	Full match	Full match	Full match	5.01281e+07	5.09949e+07	3.46005e+07	3.55581e+07	2.77317e+07	4.70975e+07	4.56537e+07	5.13672e+07	5.07402e+07	3.19668e+07	6.22057e+07	3.55218e+07	4.11927e+07	7.72248e+07	5.20637e+07	2.29853e+07	2.90379e+07	3.77915e+07	5.22374e+07	4.58424e+07	4.67861e+07	3.15623e+07	2.67432e+07	4.1688e+07
Com_5650_pos	5,7-dihydroxy-3-(4-hydroxyphenyl)-4H-chromen-4-one	C15 H10 O5	270.053	7.892	Full match	Full match	Full match	3.26198e+07	2.95764e+07	1.88814e+07	5.70343e+07	9.56954e+07	1.05556e+07	5.26253e+07	9.87632e+06	2.50015e+07	6.32259e+07	6.96206e+07	8.45653e+07	1.54704e+07	4.19338e+07	3.11534e+07	9.82557e+07	1.58272e+08	7.51727e+07	2.05213e+07	4.92621e+07	6.17323e+07	9.66528e+07	1.49725e+08	3.77513e+07
Com_5148_pos	Taurocholic acid	C26 H45 N O7 S	515.293	13.357	Full match	Full match	No results	1.49209e+07	1.43159e+07	2.10188e+07	9.57409e+06	5.65917e+06	7.4736e+06	7.15603e+06	5.76431e+06	6.35219e+06	5.41614e+06	5.30744e+06	6.21161e+06	9.37362e+06	1.95455e+07	7.87151e+06	4.90755e+06	5.5755e+06	6.84629e+06	6.13071e+06	6.36756e+06	6.40047e+06	6.12075e+06	5.38704e+06	4.2571e+06
Com_300_pos	朽-Aminobutyric acid (GABA)	C4 H9 N O2	103.064	1.278	Full match	Full match	Full match	1.77881e+09	1.54278e+09	1.49284e+09	3.23407e+08	3.31783e+08	5.041e+08	8.65464e+08	1.99165e+09	1.46535e+09	6.69919e+08	7.57641e+09	3.42467e+08	2.35176e+09	2.26148e+09	6.02354e+09	5.43288e+08	7.25356e+08	8.36572e+08	3.01811e+09	4.1682e+09	4999558879	2.0588e+09	2.00621e+09	1.07825e+09
Com_836_pos	Isohomovanillic acid	C9 H10 O4	182.058	12.668	Full match	Full match	Full match	5.77496e+07	5.72082e+07	6.37318e+07	6.69808e+07	5.99301e+07	7.98932e+07	5.14145e+07	6.09077e+07	5.88303e+07	5.91786e+07	5.25798e+07	5.3077e+07	5.15665e+07	4.45326e+07	5.26303e+07	5.14035e+07	6.49489e+07	7.5645e+07	4.23211e+07	6.18217e+07	4.67612e+07	5.79303e+07	5.30502e+07	4.33288e+07
Com_7735_pos	Tangeritin	C20 H20 O7	372.122	11.564	Full match	Full match	Full match	1.15437e+07	1.87813e+06	8.34283e+06	3.91953e+07	1.80675e+06	2.14433e+06	1.29058e+06	4.77721e+06	1.33198e+06	1.2517e+06	1.4943e+06	1.08872e+07	1.14524e+06	1.28572e+06	2.04661e+06	1.0724e+06	6.57629e+06	2.71424e+07	1.62779e+06	5.89632e+06	1.01325e+06	5.5964e+06	2.10975e+06	1.28536e+07
Com_2006_pos	11-汐-Hydroxy-17-methyltestosterone	C20 H30 O3	318.22	11.119	Full match	Full match	No results	8.61853e+07	2.85428e+08	6.80802e+07	5.24521e+06	5.08901e+06	5.09221e+06	2.05423e+08	6.66869e+07	3.50639e+08	5.1362e+06	4.14802e+06	4.32033e+06	4.98243e+07	3.57036e+08	1.90211e+08	5.21182e+06	5.62943e+06	6.29352e+06	7.25698e+07	1.43556e+08	3.75423e+08	4.07025e+06	4.66765e+06	3.13581e+06
Com_21767_pos	(2S)-2-(2-hydroxypropan-2-yl)-2H,3H,7H-furo[3,2-g]chromen-7-one	C14 H14 O4	246.09	8.501	Full match	Full match	Full match	7.54897e+06	7.36317e+06	5.7905e+06	3.77124e+06	5.40364e+06	4.86299e+06	7.67637e+06	5.72532e+06	8.07648e+06	4.39836e+06	4.24863e+06	4.85493e+06	7.17663e+06	7.15563e+06	1.0059e+07	3.38269e+06	6.5772e+06	6.53194e+06	7.42634e+06	8.18873e+06	2.73725e+07	1.28772e+07	8.6728e+06	3.40486e+06
Com_675_pos	L-Threonine	C4 H9 N O3	119.059	1.293	Full match	Full match	Full match	1.77599e+09	1.68474e+09	1.53916e+09	2.49785e+09	2.60881e+09	4.89455e+09	1.62224e+09	2.11437e+09	1.62031e+09	4.39725e+09	2.8488e+09	3.1462e+09	1.27313e+09	1.12897e+09	1.32126e+09	3.18845e+09	2.697e+09	2.64373e+09	1.22169e+09	7.9328e+08	1018239085	1.42425e+09	6.93693e+08	1.98991e+09
Com_12401_pos	Naringeninchalcone	C15 H12 O5	272.069	9.509	Full match	Full match	Full match	4.64737e+06	3.83542e+06	3.26578e+06	2.72306e+06	4.37003e+06	2.81367e+06	4.26282e+06	2.44391e+06	3.10521e+06	2.92659e+06	3.53741e+06	5.25847e+06	2.62008e+06	8.24272e+06	4.82051e+06	5.39541e+06	5.20059e+06	4.49865e+06	1.48367e+07	2.084e+07	7.44589e+07	3.07963e+07	7.44689e+07	1.64182e+07
Com_667_pos	Methyl caffeate	C10 H10 O4	194.058	6.229	Full match	Full match	Full match	1.8288e+09	1.69678e+09	3.12111e+09	1.97871e+09	2.75046e+09	1.3102e+09	2.2284e+09	1.49817e+09	1.73161e+09	2.31747e+09	1.43897e+09	2.89171e+09	2.28886e+09	1.32159e+09	1.30139e+09	2.7464e+09	4.13322e+09	2.57106e+09	1.16646e+09	1.53966e+09	1.22566e+09	2.35495e+09	3.77974e+09	2.19647e+09
Com_210_pos	L-(-)-Methionine	C5 H11 N O2 S	149.051	1.902	Full match	Full match	Full match	5.05356e+09	7.9141e+09	6.32804e+09	1.46014e+09	4.2717e+09	7.50678e+09	4.66652e+09	15941252025	4.03314e+09	5.31939e+09	3.43086e+09	3.42511e+09	8.10847e+09	6.3183e+09	1.05853e+10	4.25476e+09	5.71417e+09	2.83544e+09	9.12491e+09	2.27038e+09	2.39485e+09	2.78586e+09	8.608e+08	3.49591e+09
Com_22850_pos	3,5-di(2-furylmethylidene)tetrahydro-2H-pyran-4-one	C15 H12 O4	256.074	7.408	Full match	Full match	Full match	4.77889e+06	3.68948e+06	5.20168e+06	4.43541e+06	4.39527e+06	6.50002e+06	4.00405e+06	5.18549e+06	4.01677e+06	4.47651e+06	4.54766e+06	3.70302e+06	3.80356e+06	3.48166e+06	4.19405e+06	3.47818e+06	4.74978e+06	5.7544e+06	4.44477e+06	5.30089e+06	3.11272e+06	6.67195e+06	1.07325e+07	1.1981e+07
Com_3056_pos	cis-Resveratrol	C14 H12 O3	228.079	8.807	Full match	Full match	Full match	5.14035e+06	4.47374e+06	8.0768e+06	4.26311e+06	4.9393e+06	5.22077e+06	4.07779e+06	3.91226e+06	5.25506e+06	3.82349e+06	3.61783e+06	4.09228e+06	1.49015e+07	4.86471e+06	1.73152e+07	3.50077e+06	5.20191e+06	5.22862e+06	1.21341e+08	1.06629e+08	1.41626e+08	1.58646e+08	3.68489e+08	1.12372e+08
Com_1599_pos	(2E)-3-(3,4-dimethoxyphenyl)prop-2-enoic acid	C11 H12 O4	208.073	11.716	Full match	Full match	Full match	3.54998e+07	3.36096e+07	3.70603e+07	3.61519e+07	3.39486e+07	4.92231e+07	3.62406e+07	3.73352e+07	3.29643e+07	3.61624e+07	2.8485e+07	3.6512e+07	2.95245e+07	2.84246e+07	3.44392e+07	3.22332e+07	4.11681e+07	5.19374e+07	2.98477e+07	3.37653e+07	3.1065e+07	4.25048e+07	3.89471e+07	2.911e+07
Com_10732_pos	Sodium [dodecanoyl(methyl)amino]acetate	C15 H29 N O3	271.215	13.816	Full match	Full match	No results	1.51036e+07	1.22162e+07	1.59138e+07	9.70674e+06	6.43235e+06	8.08439e+06	1.05002e+07	5.42655e+06	1.9983e+07	6.35172e+06	5.98364e+06	8.31794e+06	4.40341e+06	4.55581e+06	1.22344e+07	5.76462e+06	6.0616e+06	1.00233e+07	5.93381e+06	7.26621e+06	3.94188e+06	7.24164e+06	7.45592e+06	6.01545e+06
Com_569_pos	1-(4-hydroxyphenyl)-2-phenylethan-1-one	C14 H12 O2	212.084	10.683	Full match	Full match	No results	2.30964e+06	1.3569e+06	3.91217e+06	1.49576e+06	1.98147e+06	1.73091e+06	1.27368e+06	1.29599e+06	1.31324e+06	1.64545e+06	1.13447e+06	1.12936e+06	3.07518e+07	1.08862e+06	1.24239e+08	985508	1.359e+06	1.58503e+06	3.26696e+06	1.10672e+08	2.26788e+06	5.01721e+06	9.77878e+06	1.52438e+06
Com_3248_pos	Carvone	C10 H14 O	150.105	9.547	Full match	Full match	Full match	2.48961e+07	1.77835e+07	2.55877e+07	1.87836e+07	1.32999e+07	2.05497e+07	2.43788e+07	1.98498e+07	2.4691e+07	1.56161e+07	1.70824e+07	1.49934e+07	2.93351e+07	2.7327e+07	2.21212e+07	1.43492e+07	2.14045e+07	2.13579e+07	1.99258e+07	2.76353e+08	2.93737e+07	1.88693e+07	2.27006e+07	1.70888e+07
Com_4748_pos	N3,N4-Dimethyl-L-arginine	C8 H18 N4 O2	202.143	1.339	Full match	Full match	No results	2.98782e+07	2.4673e+07	2.25137e+07	1.65312e+07	3.13945e+07	2.1468e+07	2.54114e+07	3.50272e+07	2.63571e+07	3.23985e+07	5.19579e+07	3.75042e+07	3.49017e+07	3.16264e+07	3.63033e+07	3.40092e+07	3.83538e+07	1.99999e+07	3.53035e+07	5.41027e+07	4.07716e+07	2.14195e+07	2.64088e+07	4.40445e+07
Com_3448_pos	2-(acetylamino)-3-(1H-indol-3-yl)propanoic acid	C13 H14 N2 O3	246.101	9.082	Full match	Full match	Full match	7.43618e+06	8.24184e+06	7.91226e+06	1.03006e+07	6.33423e+06	8.40044e+06	6.3272e+06	5.02901e+06	5.68111e+06	5.37202e+06	8.24963e+06	4.60814e+06	6.52703e+06	5.10216e+06	4.90741e+06	6.15582e+06	8.68672e+06	8.07271e+06	6.0847e+06	7.67378e+07	8.98764e+06	1.63394e+07	2.90418e+07	4.688e+06
Com_1884_pos	(㊣)15-HETE	C20 H32 O3	320.236	13.735	Full match	Full match	No results	2.05263e+07	3.7844e+07	6.17438e+06	4.95266e+06	3.68469e+06	5.51993e+06	2.66538e+07	5.88825e+06	1.42888e+07	5.15594e+06	3.50288e+06	4.47582e+06	7.59899e+06	2.75236e+08	9.50045e+07	4.36746e+06	3.7723e+06	4.79179e+06	8.03142e+06	1.30189e+07	8.00435e+06	4.1717e+06	3.7757e+06	2.58289e+06
Com_11875_pos	L-Ergothioneine	C9 H15 N3 O2 S	229.089	1.342	Full match	Full match	No results	2.25319e+06	2.28941e+06	2.26481e+06	3.3843e+06	2.30208e+06	2.83594e+06	2.29548e+06	2.43003e+06	2.3137e+06	2.43704e+06	2.4138e+06	3.35277e+06	2.52105e+06	2.27428e+06	2.50843e+06	2.04806e+06	2.76979e+06	2.78941e+06	2.31025e+06	6.42788e+06	2.07776e+06	2.25559e+06	2.49794e+06	2.25051e+06
Com_73_pos	DL-Glutamine	C5 H10 N2 O3	146.069	1.288	Full match	Full match	Full match	2.12696e+10	2.36944e+10	3.55206e+10	1.85225e+10	16010666243	4.11859e+10	2.02095e+10	3.59634e+10	1.56676e+10	1.83439e+10	1.17946e+10	1.28321e+10	11102264180	2.71017e+09	1.65278e+10	1.03418e+10	1.25019e+10	2.00878e+10	3.12033e+10	4.46082e+09	7.04176e+09	1.2837e+10	1.14644e+10	8.0823e+09
Com_2302_pos	DL-Carnitine	C7 H15 N O3	161.105	1.36	Full match	Full match	No results	7.23085e+07	6.38329e+07	5.62534e+07	7.48957e+07	6.89595e+07	1.17082e+08	6.25897e+07	6.95149e+07	8.57158e+07	9.29328e+07	1.36467e+08	1.10607e+08	8.749e+07	6.03399e+07	8.11235e+07	9.16046e+07	2.24608e+08	1.44035e+08	7.20838e+07	2.86161e+08	5.2175e+07	8.3073e+07	9.04911e+07	1.69423e+08
Com_623_pos	DL-2-(acetylamino)-3-phenylpropanoic acid	C11 H13 N O3	207.09	9.134	Full match	Full match	No results	1.88552e+07	1.66657e+07	2.05884e+07	1.6459e+07	1.47499e+07	2.03118e+07	1.40018e+07	1.55284e+07	1.37993e+07	1.43719e+07	2.6416e+07	1.81104e+07	3.7527e+07	1.24955e+07	1.69311e+07	1.45308e+07	1.54335e+07	1.93242e+07	1.6172e+07	1.82957e+08	1.60452e+07	4.55047e+07	4.20764e+07	2.88858e+07
Com_136_pos	Caffeic acid	C9 H8 O4	180.043	6.226	Full match	Full match	Full match	1.23673e+10	9.77759e+09	1.82022e+10	1.62539e+10	1.62049e+10	8.29892e+09	1.08715e+10	1.12795e+10	1.0926e+10	1.78794e+10	8.86442e+09	1.57852e+10	1.46757e+10	8.13394e+09	7.49907e+09	1.45829e+10	22758125745	1.5879e+10	8.86517e+09	8.6413e+09	7.30339e+09	17291142994	2.4075e+10	1.26306e+10
Com_3298_pos	5-Hydroxytryptophan	C11 H12 N2 O3	220.085	5.632	Full match	Full match	Full match	1.17424e+07	1.36792e+07	1.67752e+07	6.79027e+06	5.96269e+06	1.08321e+07	1.50172e+07	1.28647e+07	1.1276e+07	1.23432e+07	1.80303e+07	8.08706e+06	1.19863e+07	8.74091e+06	1.40341e+07	8.06906e+06	9.75857e+06	1.05306e+07	1.33136e+07	6.96577e+06	2.50229e+07	6.4488e+06	1.06194e+07	1.07746e+07
Com_31760_pos	5,7-dihydroxy-2-(2,3,4-trihydroxyphenyl)-4H-chromen-4-one	C15 H10 O7	302.043	7.812	Full match	Full match	Full match	1.14558e+06	1.14877e+06	1.23471e+06	1.26187e+06	1.79909e+06	1.51836e+06	1.04503e+06	1.12003e+06	1.13387e+06	1.14806e+06	1.05252e+06	1.4444e+06	919921	901252	985075	1.76928e+06	1.21181e+06	1.39181e+06	2.6525e+06	4.09928e+06	3.91017e+06	3.9864e+06	3.43786e+06	1.10455e+07
Com_3415_pos	3-[2-(3-Hydroxyphenyl)ethyl]-5-methoxyphenol	C15 H16 O3	244.11	10.324	Full match	Full match	Full match	2.32242e+06	2.29183e+06	2.41599e+06	2.39877e+06	2.26288e+06	2.92427e+06	2.09729e+06	2.25745e+06	2.11718e+06	2.12764e+06	2.00159e+06	1.96339e+06	1.84739e+06	1.76795e+06	1.98311e+06	1.77728e+06	2.28385e+06	2.77465e+06	1.59684e+06	1.806e+06	1.69056e+06	2.14094e+06	2.66692e+06	1.77025e+06
Com_729_pos	Quercitrin	C21 H20 O11	448.101	9.659	Full match	Full match	Full match	4.07217e+08	1.66473e+08	2.23901e+08	1.4226e+08	1.87914e+09	4.23696e+07	2.28094e+08	3.22291e+07	1.35879e+08	5.6665e+08	3.03145e+08	1.44218e+08	1.8253e+08	7.67266e+08	4.51333e+07	1.95939e+08	6.97025e+08	1.77968e+08	6.4962e+07	3.51278e+08	6.27835e+07	1.3171e+08	1.5017e+08	6.32854e+08
Com_140_pos	L-Glutamic acid	C5 H9 N O4	147.053	1.298	Full match	Full match	Full match	1.80637e+10	1.75789e+10	2.41063e+10	1.9067e+10	1.67428e+10	2.6864e+10	2.05079e+10	2.28219e+10	1.72677e+10	2.01877e+10	1.02203e+10	1.2488e+10	1.46569e+10	8.74858e+09	1.28633e+10	1.10197e+10	13170332114	1.51015e+10	1.8236e+10	5.1754e+09	7.26489e+09	1.4378e+10	1.45315e+10	8.3304e+09
Com_3454_pos	Phloretin	C15 H14 O5	274.085	9.658	Full match	Full match	Full match	5.76882e+07	4.41766e+07	4.24102e+07	6.69686e+07	1.20989e+08	1.41034e+07	6.26163e+07	1.31121e+07	3.70973e+07	1.04886e+08	7.98977e+07	9.85796e+07	3.07841e+07	6.80197e+07	2.63807e+07	1.14093e+08	1.70932e+08	7.86507e+07	3.35266e+07	4.22402e+07	5.58678e+07	1.01063e+08	1.51941e+08	6.19592e+07
Com_920_pos	Muramic acid	C9 H17 N O7	251.101	1.4	Full match	Full match	Full match	1.36475e+08	1.62867e+08	2.20562e+08	6.31874e+07	1.98205e+08	9.89591e+07	1.01286e+08	1.865e+08	2.40154e+08	1.00145e+08	1.6957e+08	8.55564e+07	2.13963e+08	1.4305e+08	2.21147e+08	7.99336e+07	2.00414e+08	9.58602e+07	1.3477e+08	2.27283e+08	2.1289e+08	7.55222e+07	1.342e+08	9.14898e+07
Com_438_pos	Pipecolic acid	C6 H11 N O2	129.079	1.395	Full match	Full match	Full match	1.91446e+08	2.51404e+08	2.36425e+08	3.81534e+08	2.92872e+08	5.20401e+08	2.24004e+08	3.84635e+08	2.58029e+08	5.77579e+08	5.55207e+08	4.33368e+08	3.43307e+08	2.91356e+08	4.71583e+08	3.30978e+08	5.83387e+08	4.97903e+08	3.81088e+08	2.82543e+08	5.89679e+08	7.86748e+08	5.52339e+08	8.65245e+08
Com_13370_pos	Ellagic acid	C14 H6 O8	302.007	8.098	Full match	Full match	Full match	1.38824e+06	1.32761e+06	1.39085e+06	1.4346e+06	1.38235e+06	1.74373e+06	1.21658e+06	1.28e+06	1.21978e+06	1.28601e+06	1.17476e+06	1.24084e+06	1.06308e+06	989428	1.10179e+06	1.10054e+06	1.42696e+06	1.58077e+06	908372	952046	922539	1.23468e+06	1.19511e+06	986785
Com_15152_pos	3',5,7-Trihydroxy-4'-methoxyflavanone	C16 H14 O6	302.079	9.45	Full match	Full match	Full match	2.06408e+07	5.5576e+06	6.26616e+06	3.06433e+07	5.45597e+06	6.87443e+06	4.8691e+06	4.23306e+06	5.57138e+06	5.19919e+06	3.97028e+06	2.1001e+07	3.14532e+06	4.69307e+06	5.46833e+06	4.7867e+06	1.32094e+07	4.42682e+07	5.0334e+06	8.25092e+06	6.00951e+06	1.37421e+07	1.1208e+07	1.2305e+07
Com_7867_pos	Hesperetin	C16 H14 O6	302.08	6.933	Full match	Full match	Full match	8.50351e+06	6.88181e+06	8.52536e+06	5.8837e+06	1.21327e+07	9.15386e+06	5.49344e+06	4.23406e+06	5.08824e+06	8.16788e+06	8.24414e+06	9.22999e+06	3.6923e+06	6.33038e+06	4.94414e+06	1.24257e+07	8.03153e+06	7.82422e+06	4.22367e+06	4.74005e+06	4.52603e+06	1.00485e+07	1.27492e+07	9.26321e+06
Com_6982_pos	4-Phenylbutyric acid	C10 H12 O2	164.084	8.962	Full match	Full match	Full match	1.29684e+07	1.1746e+07	1.72779e+07	1.27215e+07	1.3092e+07	1.48111e+07	1.45817e+07	1.11711e+07	1.46925e+07	1.23301e+07	1.18618e+07	1.02319e+07	1.16634e+07	2.19977e+07	1.24514e+07	8.6558e+06	1.22332e+07	1.69665e+07	8.85931e+06	1.17478e+08	1.15162e+07	1.22893e+07	1.21917e+07	9.76634e+06
Com_23660_pos	D-(+)-Tryptophan	C11 H12 N2 O2	204.09	9.082	Full match	Full match	Full match	4.54309e+06	4.93313e+06	5.87186e+06	3.83598e+06	2.77109e+06	4.25326e+06	5.70036e+06	4.37935e+06	4.64098e+06	3.16006e+06	4.49886e+06	3.26143e+06	4.38187e+06	2.92824e+06	5.51576e+06	3.4534e+06	4.98312e+06	4.26979e+06	5.25625e+06	6.7063e+06	3.26636e+06	3.97577e+06	4.17474e+06	3.35071e+06
Com_2357_pos	L-Histidine	C6 H9 N3 O2	155.07	1.401	Full match	Full match	Full match	2.82877e+08	2.66562e+08	2.18916e+08	298623138	5.5326e+08	4.04491e+08	2.28445e+08	3.77508e+08	2.68794e+08	6.57452e+08	5.22983e+08	6.14192e+08	3.00294e+08	2.76751e+08	3.2201e+08	5.21501e+08	5.67223e+08	2.86778e+08	4.96135e+08	2.90512e+08	3.85631e+08	1.95749e+08	1.73002e+08	5.30847e+08
Com_992_pos	2-Amino-1,3,4-octadecanetriol	C18 H39 N O3	317.294	13.139	Full match	Full match	Full match	8.55918e+08	3.64786e+08	4.29702e+08	1.96789e+09	1301258906	1.58023e+09	6.20533e+08	2.44854e+08	7.37888e+08	9.99394e+08	6.00827e+08	9.59523e+08	8.80939e+08	2.69103e+08	1.60376e+08	8.25678e+08	8.84772e+08	2.56429e+08	1.5552e+08	2.37136e+08	8.64261e+08	1.75405e+09	3.50388e+08	9.49598e+08
Com_9947_pos	Eicosapentaenoic acid	C20 H30 O2	302.225	13.328	Full match	Full match	Full match	1.8072e+06	1.01473e+06	1.17668e+06	1.12565e+06	1.20824e+06	1.39795e+06	2.08485e+06	1.77765e+06	1.98742e+06	937904	992770	972637	1.19107e+06	3.37394e+06	2.43012e+06	1.42659e+06	1.49935e+06	1.28061e+06	1.18019e+06	1.94653e+06	2.2371e+06	1.51362e+06	1.50652e+06	753250
Com_3916_pos	2'-O-Methyladenosine	C11 H15 N5 O4	281.113	5.215	Full match	Full match	Full match	3.4865e+06	3.64359e+06	3.64517e+06	3.26423e+06	3.05482e+06	4.02718e+06	3.4657e+06	4.92689e+06	3.19407e+06	2.9346e+06	8.31056e+06	2.66153e+06	4.5958e+06	6.01645e+06	9.94955e+06	2.40936e+06	3.17724e+06	3.696e+06	5.26585e+06	4.31082e+07	3.67278e+06	4.30858e+06	4.41532e+06	4.01664e+06
Com_311_pos	Quercetin	C15 H10 O7	302.043	9.175	Full match	Full match	Full match	1.28682e+09	1.31953e+08	1.43106e+08	1.64615e+08	4.3258e+09	5.6965e+07	2.19058e+08	3.54515e+07	2.33411e+08	1.72154e+09	4.35456e+08	2.2768e+08	2.00457e+08	1.83715e+09	8.87023e+07	2.3492e+08	1.46367e+09	1.84602e+08	2.59084e+08	1.16644e+09	2.83355e+08	2.04874e+08	3.15392e+08	2.08319e+09
Com_4843_pos	3'-Adenosine monophosphate (3'-AMP)	C10 H14 N5 O7 P	347.064	1.914	Full match	Full match	Full match	3.88053e+06	5.91542e+06	4.92357e+06	4.0234e+06	4.37132e+06	4.80897e+06	3.82016e+06	6.64089e+06	3.68475e+06	3.95199e+06	4.82523e+06	3.5306e+06	4.95545e+06	3.0756e+06	1.04661e+07	3.07124e+06	4.44402e+06	5.01869e+06	4.10327e+06	8.55997e+06	4.47039e+06	6.22806e+06	6.33235e+06	5.34767e+06
Com_588_pos	Pantothenic acid	C9 H17 N O5	219.111	6.161	Full match	Full match	Full match	6.2536e+08	6.34921e+08	1.11721e+09	3.15961e+08	3.83331e+08	3.22786e+08	5.50991e+08	6.06088e+08	5.66929e+08	4.19576e+08	4.75998e+08	3.04104e+08	7.95706e+08	9.67909e+08	5.15104e+08	3.81236e+08	6.95247e+08	5.90161e+08	4.93665e+08	1.39921e+09	5.82009e+08	4.52882e+08	7.03907e+08	5.46218e+08
Com_180_pos	Miquelianin	C21 H18 O13	478.076	9.12	Full match	Full match	No results	1.57638e+09	5.34171e+08	5.94261e+08	4.03204e+08	5.10526e+09	1.19583e+08	8.92627e+08	1.08567e+08	4.64549e+08	3.14768e+09	1.47061e+09	7.80824e+08	8.38937e+08	2.07169e+09	1.76853e+08	6.69249e+08	3.78293e+09	7.08352e+08	3.0205e+08	7.9325e+08	3.3211e+07	1.23707e+08	2.54998e+08	2.8405e+09
Com_84_pos	DL-Arginine	C6 H14 N4 O2	174.112	1.404	Full match	Full match	Full match	1.02618e+10	1.08183e+10	8.30935e+09	4.66972e+09	6.81018e+09	3.88648e+09	1.04124e+10	8.67477e+09	10132723921	1.09126e+10	9.6724e+09	9.70902e+09	8.46707e+09	1.21268e+10	8.86048e+09	7.68372e+09	7.0981e+09	4.53356e+09	1.31961e+10	1.09271e+10	11464072121	2.67315e+09	3.1516e+09	1.13037e+10
Com_228_pos	D-Glucosamine	C6 H13 N O5	179.08	1.728	Full match	Full match	Full match	2.10078e+09	2.11901e+09	2.47079e+09	3.31703e+09	2.31321e+09	4.05799e+09	2.45654e+09	2.85618e+09	2.2354e+09	2.42699e+09	2.71556e+09	2.4295e+09	1.94275e+09	1.82059e+09	2.41996e+09	2.33646e+09	3.80853e+09	2.87231e+09	1.53311e+09	1.58949e+09	1.49828e+09	3.4302e+09	5.47574e+09	1.95993e+09
Com_646_pos	Diosmetin	C16 H12 O6	300.064	7.932	Full match	Full match	Full match	1.46319e+07	6.9623e+06	5.23383e+06	5.641e+07	2.55803e+08	7.42481e+06	8.67385e+06	5.6184e+06	4.34705e+06	1.28693e+08	1.24375e+08	2.87093e+08	3.51052e+06	1.19035e+07	6.03901e+06	2.35439e+08	1.12e+08	6.20459e+07	5.28207e+06	7.07332e+06	7.22215e+06	6.0057e+08	1.09006e+09	4.43774e+08
Com_2441_pos	Glycyl-L-leucine	C8 H16 N2 O3	188.116	6.231	Full match	Full match	Full match	5.6879e+06	4.67051e+06	6.60617e+06	3.13879e+06	4.02777e+06	4.48369e+06	4.41305e+06	1.48548e+07	8.51201e+06	2.96533e+06	7.38619e+07	2.64284e+06	1.85456e+07	4.69772e+06	1.10043e+07	4.2582e+06	3.33018e+06	4.02582e+06	1.38173e+07	3.59075e+07	5.79121e+06	6.54708e+06	4.399e+06	3.70842e+06
Com_3964_pos	Perillartine	C10 H15 N O	165.116	7.581	Full match	Full match	Full match	2.41106e+06	2.28044e+06	2.5656e+06	2.56073e+06	2.45646e+06	3.18076e+06	2.61158e+06	3.13322e+06	2.24013e+06	2.22607e+06	2.06448e+06	2.64605e+06	3.0827e+06	2.08334e+06	2.47107e+06	1.79666e+06	3.04659e+06	2.77982e+06	3.57935e+06	4.14994e+08	2.56475e+06	2.7923e+06	2.15521e+06	1.60525e+06
Com_2526_pos	(-)-Epigallocatechin	C15 H14 O7	306.074	6.664	Full match	Full match	Full match	8.05425e+08	2.45034e+08	4.01853e+07	2.00495e+08	6.97469e+08	2.42656e+07	5.59383e+08	9.53235e+07	3.28632e+08	2.65726e+08	3.16095e+08	6.7914e+08	2.49969e+08	3.90358e+08	2.49706e+08	7.02855e+08	6.8315e+08	4.30073e+08	3.28289e+08	5.6922e+08	3.03647e+08	2.53575e+08	2.58435e+08	3.03171e+08
Com_950_pos	N-Acetyl-L-leucine	C8 H15 N O3	173.106	8.726	Full match	Full match	Full match	1.32037e+07	1.1195e+07	1.30604e+07	1.20502e+07	1.333e+07	1.47689e+07	1.26579e+07	1.12682e+07	1.0281e+07	1.18865e+07	1.54413e+07	1.03082e+07	1.03758e+07	9.83863e+06	1.13908e+07	9.24415e+06	1.31635e+07	1.43107e+07	8.08149e+06	4.12361e+07	8.42033e+06	1.60476e+07	1.34878e+07	2.20495e+07
Com_724_pos	Glycerophospho-N-palmitoyl ethanolamine	C21 H44 N O7 P	453.286	14.621	Full match	Full match	Full match	6.52784e+07	3.19097e+07	1.62924e+08	3.54963e+07	3.30493e+07	4.50869e+07	4.3374e+07	2.71806e+07	5.15932e+07	2.43822e+07	3.9535e+08	2.96402e+07	1.40489e+08	4.74984e+07	1.58128e+08	2.71652e+07	2.3118e+07	1.89941e+07	6.06954e+07	1.05582e+08	9.88208e+07	6.2656e+07	3.85139e+07	1.88106e+07
Com_7804_pos	Naringenin	C15 H12 O5	272.069	9.336	Full match	Full match	Full match	3.51439e+07	1.25276e+07	1.32856e+07	1.01543e+07	3.61596e+07	3.0731e+06	2.93491e+07	1.27669e+07	2.07546e+07	2.52639e+07	2.2782e+07	2.20636e+07	1.47229e+07	5.33111e+07	3.40961e+07	2.93782e+07	4.56848e+07	1.24496e+07	4.99769e+07	1.28584e+08	5.58682e+07	1.68876e+07	3.06311e+07	1.58013e+07
Com_348_pos	Argininosuccinic acid	C10 H18 N4 O6	290.123	1.363	Full match	Full match	Full match	3.69663e+09	2.72421e+09	2.89334e+09	3.15372e+09	5.22631e+09	9.92333e+08	4.40037e+09	2.62311e+09	3.63643e+09	4.32838e+09	3.90067e+09	4.73253e+09	2.53872e+09	4.40235e+09	2.6438e+09	4.93088e+09	5.52274e+09	3.31272e+09	2.7212e+09	3.76683e+09	2.60925e+09	3.0049e+09	4.71638e+09	4.75271e+09
Com_3488_pos	Pinocembrin	C15 H12 O4	256.074	10.446	Full match	Full match	Full match	2.53383e+06	2.24117e+06	1.80251e+06	4.07686e+06	4.89911e+06	3.28086e+06	2.65419e+06	1.75187e+06	1.64433e+06	2.87057e+06	3.49688e+06	3.38333e+06	7.67085e+06	2.34923e+06	2.2266e+07	3.25331e+06	5.90091e+06	4.02184e+06	1.89031e+06	1.18694e+07	1.95903e+06	4.23905e+06	5.31565e+06	2.87228e+06
Com_643_pos	Sorbic acid	C6 H8 O2	112.053	4.021	Full match	Full match	Full match	9.43444e+08	9.17861e+08	9.67319e+08	9.61905e+08	8.55663e+08	1.17918e+09	8.48412e+08	905735503	8.76989e+08	9.09792e+08	8.39626e+08	8.35778e+08	8.25707e+08	7.22591e+08	8.1261e+08	7.34958e+08	9.90141e+08	1.1537e+09	6.92043e+08	7.5769e+08	6.97503e+08	9.03757e+08	8.98096e+08	6.75537e+08
Com_4845_pos	Adenosine 5'-monophosphate	C10 H14 N5 O7 P	347.064	1.368	Full match	Full match	Full match	4.70463e+07	4.61018e+07	7.62088e+07	5.86258e+07	5.7255e+07	5.09099e+07	3.98951e+07	5.55584e+07	4.32948e+07	6.07861e+07	1.62438e+08	6.88678e+07	6.08398e+07	3.063e+07	1.98253e+08	8.51466e+07	1.06903e+08	4.90716e+07	4.89798e+07	9.92804e+07	3.89206e+07	9.33166e+07	8.26869e+07	1.03897e+08
Com_1436_pos	4-Hydroxybenzaldehyde	C7 H6 O2	122.037	1.476	Full match	Full match	Full match	5.91611e+08	5.3543e+08	6.73441e+08	2.51684e+08	2.78165e+08	3.38191e+08	7.02337e+08	6.88475e+08	6.62871e+08	4.94053e+08	5.75056e+08	2.90458e+08	6.57836e+08	5.18966e+08	9.32624e+08	2.96234e+08	2.58983e+08	3.10809e+08	5.10778e+08	4.56014e+08	6.96102e+08	2.8992e+08	2.0777e+08	4.11907e+08
Com_8910_pos	Formononetin	C16 H12 O4	268.074	11.547	Full match	Full match	Full match	1.39013e+06	2.19406e+06	1.61631e+06	1.50837e+06	1.39482e+06	1.75583e+06	1.31022e+06	1.34754e+06	1.35107e+06	1.26964e+06	1.23834e+06	1.27409e+06	1.16279e+06	1.32249e+06	1.1762e+06	1.09574e+06	1.40691e+06	1.64108e+06	991884	1.29681e+06	1.02628e+06	1.26241e+06	1.19751e+06	923304
Com_19172_pos	Epigallocatechin gallate	C22 H18 O11	458.086	7.467	Full match	Full match	Full match	2.27342e+07	4.3074e+06	3.1302e+06	8.86543e+06	3.28895e+07	3.46991e+06	1.00231e+07	2.89962e+06	5.65565e+06	1.22386e+07	1.55714e+07	2.54904e+07	2.93368e+06	6.18183e+06	6.7896e+06	3.73616e+07	3.40126e+07	1.12679e+07	7.78379e+06	1.79276e+07	1.64775e+07	1.61537e+07	1.91848e+07	8.18544e+06
Com_4038_pos	汐-Aspartylphenylalanine	C13 H16 N2 O5	280.106	7.003	Full match	Full match	No results	1.18588e+07	1.30685e+07	1.84819e+07	9.09414e+06	9.10417e+06	1.12769e+07	1.13912e+07	2.06075e+07	1.58506e+07	1.07634e+07	1.65928e+08	8.7426e+06	2.63367e+07	1.47585e+07	1.79793e+07	9.93566e+06	1.28249e+07	1.06397e+07	1.95279e+07	1.9843e+07	1.55187e+07	1.45174e+07	1.61987e+07	1.94149e+07
Com_27920_pos	Flavin mononucleotide (FMN)	C17 H21 N4 O9 P	456.106	7.836	Full match	Full match	Full match	2.02518e+06	2.10616e+06	3.44759e+06	1.81668e+06	2.30293e+06	2.99839e+06	2.95011e+06	2.41257e+06	3.11926e+06	1.7512e+06	2.71402e+06	2.5138e+06	2.54941e+06	3.27087e+06	3.65345e+06	2.05513e+06	5.05953e+06	4.81763e+06	2.18784e+06	2.97013e+06	2.91339e+06	4.42118e+06	3.99109e+06	2.52978e+06
Com_628_pos	Glucose 1-phosphate	C6 H13 O9 P	260.03	1.285	Full match	Full match	Full match	2.48515e+08	2.87943e+08	1.32108e+08	5.64675e+08	4.00485e+08	1.3447e+09	8.9369e+07	2.77446e+08	2.2136e+08	7.25787e+08	3.04984e+08	6.69764e+08	1.96854e+08	1.95344e+08	1.73159e+08	3.30668e+08	4.24233e+08	8.53422e+08	6.96295e+07	3.79402e+08	1.10742e+08	3.05626e+08	1.54052e+08	1.25476e+08
Com_233_pos	L-Glutathione (reduced)	C10 H17 N3 O6 S	307.084	1.84	Full match	Full match	Full match	3.23865e+09	7.12002e+08	2.89148e+08	3.59965e+09	2.6642e+09	7.56845e+09	1.04671e+09	2.90183e+09	3.18911e+09	3.43571e+09	5.24563e+08	3.18965e+09	1.45311e+09	5.65145e+08	6.99218e+08	1.32375e+09	2.54694e+09	5.22664e+09	1.84231e+09	2.91699e+09	3.09317e+09	7.02971e+09	1.4497e+10	2.34564e+09
Com_4710_pos	Fisetin	C15 H10 O6	286.048	7.438	Full match	Full match	Full match	1.24664e+07	1.14665e+07	6.05502e+06	7.19022e+06	3.09957e+07	4.46948e+06	1.54901e+07	3.9664e+06	8.55339e+06	1.07316e+07	1.41336e+07	1.88647e+07	6.81731e+06	2.40009e+07	8.69439e+06	2.00883e+07	1.96725e+07	1.33833e+07	1.13351e+07	2.06235e+07	2.25162e+07	1.9642e+07	3.45953e+07	1.87293e+07
Com_7344_pos	Nobiletin	C21 H22 O8	402.132	12.077	Full match	Full match	Full match	1.02603e+07	2.21834e+06	8.95712e+06	4.9384e+07	2.31588e+06	2.98187e+06	1.93389e+06	4.14317e+06	1.64825e+06	1.54394e+06	1.70275e+06	1.16207e+07	1.40386e+06	1.2499e+06	1.92389e+06	1.38135e+06	5.33252e+06	1.85262e+07	1.82569e+06	6.36116e+06	1.30781e+06	8.27264e+06	1.7643e+06	1.679e+07
Com_1835_pos	Ferulic acid	C10 H10 O4	194.058	8.928	Full match	Full match	Full match	8.72733e+07	7.52518e+07	8.84003e+07	9.72199e+07	8.82332e+07	1.25347e+08	7.85325e+07	9.14333e+07	9.25035e+07	8.07297e+07	7.94906e+07	7.99349e+07	7.54871e+07	6.85162e+07	7.69003e+07	7.97515e+07	1.00082e+08	1.3215e+08	6.69605e+07	7.78698e+07	6.9221e+07	9.53522e+07	1.01746e+08	6.56885e+07
Com_19_pos	DL-Tryptophan	C11 H12 N2 O2	204.09	6.68	Full match	Full match	Full match	3.87964e+10	4.53019e+10	60805954329	1.01837e+10	2.14692e+10	8.02811e+09	4.6183e+10	2.71752e+10	3.92005e+10	2.32836e+10	1.71835e+10	1.77487e+10	3.644e+10	1.80667e+10	23387190363	2.2785e+10	3.45533e+10	18142266298	38444617524	13071020644	3.0005e+10	1.37812e+10	8.33017e+09	2.63418e+10
Com_13119_pos	Esculetin	C9 H6 O4	178.027	6.24	Full match	Full match	Full match	4.68467e+07	4.66227e+07	6.66323e+07	5.24975e+07	7.34222e+07	3.5737e+07	6.24282e+07	4.88368e+07	5.14196e+07	6.73059e+07	4.63343e+07	5.79879e+07	5.51977e+07	4.87182e+07	4.09459e+07	3.39239e+07	9.56616e+07	7.23135e+07	4.24525e+07	4.8029e+07	4.67533e+07	5.93277e+07	7.19179e+07	4.36419e+07
Com_17375_pos	Artemisinin	C15 H22 O5	282.147	9.512	Full match	Full match	Full match	1.54821e+07	1.56427e+07	7.38511e+06	3.56179e+06	4.88126e+06	3.96119e+06	1.36008e+07	6.61577e+06	4.47916e+06	4.6837e+06	3.61688e+06	3.94852e+06	5.96131e+06	2.42433e+07	8.20665e+06	3.8774e+06	3.8643e+06	4.79484e+06	8.20254e+06	8.23395e+06	1.4768e+07	3.36207e+06	4.29038e+06	3.6439e+06
Com_616_pos	Isorhamnetin	C16 H12 O7	316.059	9.701	Full match	Full match	Full match	1.33361e+08	1.84239e+07	1.33243e+07	4.92367e+07	1.70392e+09	1.96184e+07	1.18205e+07	4.76476e+06	2.86022e+07	1.91223e+08	8.47351e+07	7.24795e+07	1.83596e+07	5.85701e+07	6.86871e+06	2.03117e+08	8.94209e+07	4.6876e+07	3.69558e+07	7.42933e+07	2.21484e+07	3.5435e+08	3.76177e+08	1.11471e+09
Com_3681_pos	N-Acetylneuraminic acid	C11 H19 N O9	309.106	1.329	Full match	Full match	Full match	6.05906e+07	6.37761e+07	7.205e+07	7.87713e+07	8.97564e+07	8.99188e+07	5.55661e+07	7.28149e+07	7.03287e+07	1.37416e+08	7.61803e+07	1.24705e+08	6.66586e+07	7.88674e+07	7.53187e+07	8.90782e+07	1.01862e+08	1.09531e+08	8.02841e+07	5.4242e+07	5.9661e+07	5.18206e+07	5.67981e+07	6.57678e+07
Com_222_pos	Adenosine	C10 H13 N5 O4	267.097	2.617	Full match	Full match	Full match	2.78988e+07	1.96773e+07	2.53295e+08	2.53767e+07	1.33686e+07	2.87013e+07	3.048e+07	2.61489e+07	2.3708e+07	2.76409e+07	1.85621e+08	1.72125e+07	2.38364e+08	1.68781e+07	1.47726e+08	1.97991e+07	3.40123e+07	3.16647e+07	3.97809e+07	5.04804e+07	3.42862e+07	4.41277e+07	4.31967e+07	5.51867e+07
Com_3412_pos	Riboflavin	C17 H20 N4 O6	376.139	8.118	Full match	Full match	Full match	4.42356e+06	3.8401e+06	9.42403e+06	2.18091e+06	2.12889e+06	2.71482e+06	2.77466e+06	3.01654e+06	3.8449e+06	1.97817e+06	1.32524e+07	2.13444e+06	4.31852e+06	2.35025e+06	6.87147e+06	2.73481e+06	2.31245e+06	2.54478e+06	4.28602e+06	3.6042e+07	5.14408e+06	3.79706e+06	5.4212e+06	2.4591e+06
Com_7582_pos	Cytosine	C4 H5 N3 O	111.044	1.552	No results	No results	Full match	7.30143e+06	7.97608e+06	1.9164e+07	7.05161e+06	4.72965e+06	5.87296e+06	8.20292e+06	1.06412e+07	9.75825e+06	5.22493e+06	1.61533e+07	6.73866e+06	2.94659e+07	4.51827e+06	7.91352e+06	4.6503e+06	8.97446e+06	9.1223e+06	6.60794e+06	1.03863e+07	5.7587e+06	8.31696e+06	5.12203e+06	5.2154e+06
Com_7460_pos	beta-Acetoxyisovalerylalkannin	C23 H26 O8	430.161	9.69	No results	No results	Full match	1.26874e+06	1.19474e+06	1.67809e+06	1.34059e+06	1.65749e+06	1.60333e+06	1.13716e+06	1.23489e+06	1.16768e+06	1.30804e+06	1.19659e+06	1.35678e+06	1.04473e+06	7.34501e+06	1.05368e+06	1.1125e+06	1.40087e+06	1.63506e+06	4.16449e+06	2.20488e+06	5.04063e+06	1.89426e+06	2.77321e+06	1.65935e+06
Com_9355_pos	2-Phenylglycine	C8 H9 N O2	151.064	1.952	No results	No results	Full match	6.93221e+07	6.03033e+07	1.01547e+08	5.52898e+07	4.8038e+07	5.74614e+07	9.29021e+07	7.18533e+07	6.90831e+07	4.53348e+07	4.54854e+07	4.42257e+07	6.68939e+07	4.6398e+07	7.88707e+07	4.44957e+07	5.99233e+07	6.49839e+07	5.35102e+07	4.78842e+07	5.64652e+07	6.59688e+07	6.7063e+07	3.5647e+07
Com_9783_pos	N,N'-Diphenylurea	C13 H12 N2 O	212.095	8.423	Full match	No results	Full match	1.87924e+06	1.78988e+06	1.9998e+06	1.94938e+06	1.86318e+06	2.36478e+06	1.68679e+06	1.74471e+06	1.7045e+06	2.28078e+06	1.65118e+06	1.63866e+06	1.50054e+06	1.37055e+06	1.59424e+06	1.50933e+06	1.9553e+06	2.25103e+06	1.30963e+06	1.30272e+06	1.32553e+06	1.71317e+06	1.63964e+06	1.30164e+06
Com_17420_pos	2-(1,3,4-oxadiazol-2-yl)phenyl 4-chlorobenzoate	C15 H9 Cl N2 O3	300.028	10.831	Invalid mass	No match	No results	2.14577e+06	2.1858e+06	2.27827e+06	2.31459e+06	2.12899e+06	2.7985e+06	1.98113e+06	2.03694e+06	2.05099e+06	1.95441e+06	1.84732e+06	1.8389e+06	1.77307e+06	1.70681e+06	1.8049e+06	1.66246e+06	2.19793e+06	2.62584e+06	1.53091e+06	1.59257e+06	1.58412e+06	1.87687e+06	1.907e+06	1.44739e+06
Com_265_pos	7-(2-Hydroxyethyl)theophyline	C9 H12 N4 O3	224.09	2.24	No results	No results	Full match	5.69319e+07	5.03746e+07	5.74237e+07	5.27612e+07	5.25022e+07	5.46613e+07	4.55129e+07	4.34197e+07	4.09402e+07	4.53814e+07	4.01757e+07	4.30574e+07	3.77888e+07	3.72299e+07	4.22599e+07	3.15723e+07	4.93815e+07	6.0527e+07	3.25902e+07	7.94844e+08	3.5314e+07	4.40114e+07	4.05025e+07	3.40074e+07
Com_33996_pos	C-pentosyl-luteolin-C-hexoside	C26 H28 O15	580.145	8.214	No results	No results	Full match	1.12024e+06	1.0904e+06	1.23734e+06	1.2427e+06	1.17656e+06	1.50466e+06	1.05747e+06	1.10684e+06	1.0808e+06	1.11165e+06	990605	1.07853e+06	927250	885080	958885	888213	1.21008e+06	1.38228e+06	815223	827191	1.08899e+06	1.22835e+06	1.06988e+06	828372
Com_35756_pos	Arachidonoyl ethanolamide phosphate	C22 H38 N O5 P	876.475	14.837	Invalid mass	No results	No results	1.55636e+06	1.81549e+06	1.56904e+06	2.25496e+06	2.86878e+06	2.01426e+06	1.49131e+06	1.41781e+06	1.9575e+06	1.85371e+06	1.99322e+06	2.22516e+06	1.5079e+06	1.68734e+06	1.33187e+06	2.65481e+06	1.83963e+06	6.12083e+06	1.84595e+06	1.09051e+06	4.71363e+06	1.05874e+07	3.62098e+06	2.05006e+06
Com_42047_pos	L-Arabitol	C5 H12 O5	152.069	15.069	No results	No results	Full match	3.40422e+06	3.92481e+06	2.72325e+06	2.94283e+06	2.67613e+06	1.9949e+06	1.28531e+06	1.6781e+06	2.05204e+06	2.67163e+06	1.24943e+06	1.34337e+06	1.06631e+06	1.09664e+06	1.25859e+06	1.53197e+06	1.1928e+06	1.32078e+06	1.19537e+06	878316	1.01864e+06	1.79867e+06	1.13356e+06	1.15829e+06
Com_10703_pos	4-morpholinobenzoic acid	C11 H13 N O3	229.074	5.929	Invalid mass	No results	No results	3.08163e+06	2.91162e+06	3.30951e+06	3.2815e+06	3.03711e+06	3.83592e+06	2.77756e+06	2.98098e+06	3.01119e+06	2.82101e+06	2.69919e+06	2.68832e+06	2.43134e+06	2.30727e+06	2.54107e+06	2.31499e+06	3.20766e+06	3.75136e+06	2.09523e+06	2.38341e+06	2.16898e+06	2.8363e+06	2.73638e+06	2.09074e+06
Com_45016_pos	Shikimic acid	C7 H10 O5	174.054	15.854	No results	No results	Full match	698572	1.43799e+06	667637	3.68253e+06	1.44977e+06	2.17109e+06	1.08571e+06	1.47259e+06	1.58627e+06	1.23013e+06	1.06808e+06	1.57417e+06	1.06121e+06	1.21575e+06	1.25888e+06	1.68386e+06	1.85157e+06	2.44445e+06	1.15679e+06	878385	1.29274e+06	1.6293e+06	1.31691e+06	1.37747e+06
Com_27029_pos	5,6-dimethoxy-2-(2-methoxyphenyl)-4H-chromen-4-one	C18 H16 O5	294.09	9.551	Invalid mass	No results	No results	1.59271e+06	1.4198e+06	2.13464e+06	2.33398e+06	1.51055e+06	2.98695e+06	1.89099e+06	2.01108e+06	1.61103e+06	2.18291e+06	1.83627e+06	1.74849e+06	2.13504e+06	2.00831e+06	988966	1.32481e+06	1.93577e+06	1.93478e+06	1.28072e+06	2.61574e+06	1.80679e+06	1.04582e+07	2.17183e+07	5.35495e+06
Com_10904_pos	Cys-Gly	C5 H10 N2 O3 S	178.041	1.841	No results	No results	Full match	3.39536e+07	1.08139e+07	6.17416e+06	3.22977e+07	2.54336e+07	7.44468e+07	1.49618e+07	3.31461e+07	3.4106e+07	3.62129e+07	8.07159e+06	3.85025e+07	2.42893e+07	1.00316e+07	8.14268e+06	2.06158e+07	2.90743e+07	6.03324e+07	3.7945e+07	2.37485e+07	3.68938e+07	8.34784e+07	1.1541e+08	3.3696e+07
Com_105_pos	D-Glucose	C6 H12 O6	180.064	1.263	No results	No results	Full match	1.03186e+10	1.24079e+10	1.09322e+10	1.05703e+10	1.13682e+10	9.62928e+09	13110346907	7.73597e+09	1.19539e+10	8.00806e+09	1.19984e+10	1.2866e+10	1.03787e+10	1.33012e+10	1.35244e+10	1.2491e+10	1.60162e+10	1.24587e+10	1.21519e+10	1.39999e+10	10196606639	1.13801e+10	1.55846e+10	1.98111e+10
Com_671_pos	LPC(1-acyl 18:3)	C26 H48 N O7 P	517.316	14.711	No results	No results	Full match	5.68905e+07	3.71162e+07	1.18532e+08	3.77388e+07	4.78397e+07	7.15377e+07	4.18982e+07	3.91438e+07	5.52767e+07	4.00777e+07	2.16395e+08	3.82687e+07	8.95916e+07	6.19542e+07	1.41601e+08	3.48975e+07	2.27357e+07	2.89924e+07	8.25995e+07	4.1567e+07	9.32778e+07	5.90215e+07	2.89648e+07	2.9892e+07
Com_5943_pos	1-Aminocyclohexanecarboxylic acid	C7 H13 N O2	143.095	1.374	Full match	No results	No results	5.6039e+07	3.32589e+07	3.63924e+07	4.34491e+07	3.68545e+07	5.34125e+07	3.5206e+07	4.18702e+07	5.37956e+07	4.47418e+07	8.18891e+07	5.3656e+07	5.02109e+07	3.60858e+07	4.27114e+07	4.37329e+07	7.30123e+07	7.79258e+07	3.01889e+07	2.33031e+08	2.39711e+07	3.79236e+07	4.52716e+07	4.44272e+07
Com_32599_pos	YMH	C20 H27 N5 O5 S	471.165	6.87	Invalid mass	No results	No results	1.17067e+06	1.06217e+06	1.0543e+06	1.11979e+06	1.05879e+06	1.27089e+06	1.21346e+06	968259	1.02367e+06	952564	976907	960784	802829	1.08782e+06	920870	866481	1.17764e+06	1.18299e+06	826827	1.00568e+06	1.04263e+06	986981	992039	707990
Com_42118_pos	(2汕,3汕,9缶,17缶,22R)-2,3,14,20,22-Pentahydroxyergost-7-en-6-one	C28 H46 O6	478.325	13.977	Invalid mass	No results	No results	143786	138452	155606	156161	149713	188962	139531	131069	143184	126777	126132	127851	114788	110457	118635	105735	138342	168599	95084.6	106013	257900	120737	126788	100225
Com_75_pos	Oleoyl ethylamide	C20 H39 N O	309.303	15.382	Full match	No results	No results	10387968312	1.48065e+10	5.38799e+09	27350780227	1.27944e+10	1.23086e+10	8.95592e+09	3.41313e+09	1.38082e+10	1.55953e+10	1.63919e+10	23608362666	8.65252e+09	1.08224e+10	3.46367e+09	3.4464e+10	1.19444e+10	1.31808e+09	7.07619e+09	1.59889e+09	1.48518e+10	1.89861e+10	4.31755e+09	2.37695e+10
Com_14059_pos	AL 8810	C24 H31 F O4	424.208	10.935	Invalid mass	No results	No results	4.47331e+06	6.16305e+06	3.08769e+06	1.09071e+06	1.45826e+06	2.40899e+06	5.51592e+06	2.87005e+06	6.571e+06	1.98882e+06	1.32025e+06	1.47559e+06	1.69092e+06	7.23426e+06	3.98265e+06	1.50845e+06	1.65071e+06	2.24163e+06	2.99578e+06	5.10177e+06	6.96759e+06	2.24681e+06	6.8109e+06	1.18459e+06
Com_24630_pos	2-(4-chlorophenoxy)-N-(2-oxo-3-azepanyl)nicotinamide	C18 H18 Cl N3 O3	337.117	8.335	Invalid mass	No results	No results	2.27301e+06	2.17909e+06	5.78519e+06	2.38846e+06	2.20409e+06	2.95161e+06	2.11317e+06	2.12092e+06	2.21977e+06	2.43557e+06	2.04553e+06	2.03398e+06	2.57872e+06	2.31638e+06	1.97552e+06	1.68821e+06	2.30933e+06	3.63242e+06	2.1126e+06	1.07419e+07	2.35498e+06	4.48479e+06	7.38956e+06	3.2175e+06
Com_27411_pos	Bialaphos	C11 H22 N3 O6 P	646.25	9.001	Invalid mass	No results	No results	1.3982e+06	1.31571e+06	1.49391e+06	1.46803e+06	1.39762e+06	1.81452e+06	1.2842e+06	1.339e+06	1.29341e+06	1.27966e+06	1.19745e+06	1.25745e+06	1.0813e+06	1.0953e+06	1.17729e+06	1.0804e+06	1.38711e+06	1.59011e+06	953601	1.05742e+06	986827	1.22004e+06	1.23057e+06	946379
Com_19048_pos	Methoxsalen	C12 H8 O4	216.043	8.188	Full match	No results	Full match	864660	804243	917204	946080	823847	1.14451e+06	824620	842647	827203	813414	754296	778949	667028	673822	720702	655468	921247	1.03767e+06	605123	629751	618026	772657	786776	585124
Com_20374_pos	1-(3,4-dimethoxyphenyl)ethan-1-one oxime	C10 H13 N O3	195.09	8.855	Full match	No results	No results	1.9558e+07	2.05338e+07	2.29323e+07	2.1332e+07	1.46379e+07	2.29851e+07	1.62311e+07	1.70342e+07	1.9543e+07	1.54873e+07	1.48199e+07	1.35849e+07	1.37775e+07	1.31156e+07	1.75985e+07	1.35455e+07	1.72373e+07	2.06553e+07	1.13844e+07	1.09822e+07	1.20111e+07	1.4777e+07	1.38451e+07	1.06245e+07
Com_2378_pos	N-Acetylmethionine	C7 H13 N O3 S	191.062	6.969	No results	Full match	Full match	5.26603e+07	3.88918e+07	3.70056e+07	1.01816e+08	9.21055e+07	4.48638e+07	3.64134e+07	2.38035e+07	5.47395e+07	8.58016e+07	1.29782e+08	4.57889e+07	3.07044e+07	2.72444e+07	1.21057e+07	7.29659e+07	1.62965e+08	9.55754e+07	1.83983e+07	4.23319e+07	2.95492e+07	1.155e+08	2.05392e+08	9.98587e+07
Com_42849_pos	Prunetin	C16 H12 O5	284.069	11.293	No results	Full match	Full match	1.17657e+06	1.23734e+06	728716	942802	1.29505e+06	1.21253e+06	333282	862256	1.23745e+06	998543	1.0121e+06	326120	1.07984e+06	365509	320372	478362	495163	1.2834e+06	666577	285976	449605	828398	599590	830703
Com_42122_pos	Asperosaponin ｎ	C47 H76 O18	928.502	14.477	No results	No results	Full match	158321	162771	286958	188191	188528	195594	156536	170029	168234	171066	166319	159614	146246	133722	140969	166285	147543	199156	132606	131110	379915	169538	147289	128562
Com_35101_pos	Dihomo-污-linolenoyl ethanolamide	C22 H39 N O2	332.27	15.192	Invalid mass	No results	No results	2.56492e+06	2.60912e+06	2.91622e+06	4.97381e+06	3.61477e+06	4.36967e+06	4.50004e+06	1.72764e+06	2.0172e+06	4.97439e+06	2.15105e+06	4.04359e+06	1.95843e+06	2.22303e+06	2.59887e+06	3.59587e+06	3.34492e+06	2.03276e+06	2.16979e+06	2.0929e+06	3.37204e+06	3.37494e+06	2.1422e+06	2.84158e+06
Com_6677_pos	Gallic acid trimethyl ether	C10 H12 O5	212.069	9.794	No results	Full match	Full match	2.13296e+07	2.06909e+07	3.02709e+07	4.03961e+07	1.30918e+08	2.95638e+07	2.55232e+07	2.30016e+07	2.22501e+07	8.71385e+07	1.04245e+08	8.5127e+07	1.72169e+07	1.88784e+07	1.82415e+07	1.21719e+08	6.23944e+07	4.9304e+07	1.65828e+07	2.31105e+07	2.30254e+07	9.27277e+07	6.22716e+07	1.5086e+08
Com_12747_pos	Wilforlide A	C30 H46 O3	454.346	13.992	No results	No results	Full match	9.57307e+06	4.78859e+06	5.86419e+06	1.39345e+06	3.63848e+06	1.78814e+06	1.30884e+07	3.59326e+06	9.50157e+06	1.2415e+06	4.16586e+06	1.62323e+06	1.06851e+07	1.17834e+07	4.26215e+06	3.20767e+06	1.66315e+06	1.52854e+06	6.25163e+06	1.10119e+07	1.72559e+07	1.09432e+07	1.26873e+07	2.56317e+06
Com_17394_pos	Ambroxane	C16 H28 O	236.214	15.384	No results	No results	Full match	1.55888e+07	2.01117e+07	1.11009e+07	3.83211e+07	2.16777e+07	1.87185e+07	1.17579e+07	6.82158e+06	2.0115e+07	2.08636e+07	2.05416e+07	3.71582e+07	1.37264e+07	1.59242e+07	9.1363e+06	4.46364e+07	1.68748e+07	6.99371e+06	1.09774e+07	5.34595e+06	2.37305e+07	3.09555e+07	9.50602e+06	3.7994e+07
Com_41678_pos	Orcinol glucoside	C13 H18 O7	286.106	9.487	No results	Full match	Full match	872619	1.49701e+06	1.17643e+06	1.2687e+06	1.19064e+06	1.77686e+06	1.02214e+06	976737	610017	694870	1.83675e+06	1.56923e+06	492131	937262	776505	941256	821244	1.60788e+06	534655	1.11882e+06	935274	850814	636622	893167
Com_25626_pos	4'-Methyl-汐-pyrrolidinohexanophenone	C17 H25 N O	259.192	13.966	Invalid mass	No results	No results	9.7005e+06	1.80172e+07	1.68468e+07	2.0903e+07	2.16242e+07	1.21485e+07	1.16688e+07	1.86452e+07	1.85138e+07	1.68615e+07	1.70989e+07	1.46795e+07	1.32263e+07	1.31477e+07	1.58215e+07	1.42018e+07	3.19986e+06	2.11469e+07	1.36786e+07	1.45633e+07	1.17512e+07	1.44237e+07	1.27122e+07	1.24778e+07
Com_2413_pos	N1-(2,3-dihydro-1,4-benzodioxin-6-yl)acetamide	C10 H11 N O3	171.09	10.098	Invalid mass	No results	No results	1.29006e+07	1.08394e+07	1.07415e+07	1.31619e+07	9.56646e+06	1.34124e+07	9.83589e+06	9.56117e+06	1.07418e+07	1.06841e+07	8.65578e+06	9.11169e+06	9.4657e+06	7.83893e+06	9.613e+06	7.66083e+06	1.05871e+07	1.39943e+07	6.33116e+06	8.34618e+06	7.84253e+06	9.2448e+06	9.48875e+06	7.29788e+06
Com_33267_pos	7-Methoxyflavone	C16 H12 O3	504.162	6.917	Invalid mass	No results	No results	2.76199e+06	2.35774e+06	6.23375e+06	5.06021e+06	2.63796e+06	4.4143e+06	3.48281e+06	2.2273e+06	4.22059e+06	2.50608e+06	6.24864e+06	2.40981e+06	4.49779e+06	2.44755e+06	4.71677e+06	2.93283e+06	5.38757e+06	5.4648e+06	2.72038e+06	1.96983e+06	2.70951e+06	4.53094e+06	4.36015e+06	3.78939e+06
Com_77_pos	D-(+)-Glucose	C6 H12 O6	197.09	1.818	Invalid mass	Invalid mass	No results	5810424903	6.1736e+09	7.17388e+09	7.71413e+09	6.56331e+09	1.0986e+10	6.71396e+09	6.21288e+09	6.62633e+09	7.6755e+09	8.53226e+09	6.70587e+09	6.17275e+09	5.08326e+09	5.70155e+09	7.37548e+09	1.07982e+10	1.54203e+10	3.43371e+09	4.2862e+09	4.50217e+09	8.24682e+09	1.03509e+10	4.37193e+09
Com_36182_pos	PE (5:0/13:1)	C23 H44 N O8 P	493.279	13.415	No results	Full match	No results	1.51804e+06	1.57277e+06	1.84136e+06	3.14361e+06	579925	1.0659e+06	961879	864111	1.18439e+06	557867	697673	542184	708115	973348	1.01504e+06	1.03043e+06	904501	1.58705e+06	540163	1.00788e+06	667243	513968	545919	550038
Com_30794_pos	ethyl 5-[(2,1,3-benzoxadiazol-4-ylsulfonyl)amino]-2-piperidinobenzoate	C20 H22 N4 O5 S	430.136	8.765	Invalid mass	No results	No results	1.49978e+06	1.49548e+06	1.32151e+06	933142	862115	1.13096e+06	2.68699e+06	2.66529e+06	3.80794e+06	804253	768179	763765	5.69054e+06	2.86241e+06	4.96161e+06	664499	892876	1.00685e+06	2.97653e+06	2.40106e+06	7.77403e+06	810385	843712	1.25982e+06
Com_30229_pos	nor-6汕-Oxycodol	C17 H21 N O4	303.151	9.477	Invalid mass	No results	No results	873870	852799	910216	876297	977929	1.06834e+06	789607	794655	809113	921661	825785	1.03911e+06	692238	750644	739605	747378	889206	1.01792e+06	645704	5.49225e+06	650879	799992	895236	815476
Com_4821_pos	3-[(2-chloro-6-fluorobenzyl)oxy]-6,7-dimethoxy-1-methylisoquinoline	C19 H17 Cl F N O3	361.084	12.24	Invalid mass	No results	No results	736648	651042	727028	2.19088e+07	5.35636e+07	2.58056e+07	835229	678055	692177	5.10978e+07	5.31903e+07	1.6627e+07	600009	568228	632549	5.09928e+07	6.93602e+07	2.5557e+07	558391	1.7034e+06	517145	8.33304e+06	2.97224e+07	1.15911e+07
Com_13507_pos	Guanosine-3',5'-cyclic monophosphate	C10 H12 N5 O7 P	345.048	2.309	No results	Full match	Full match	4.41927e+06	4.54504e+06	4.82818e+06	4.84216e+06	4.42154e+06	5.69054e+06	4.28327e+06	4.37621e+06	4.31793e+06	4.43018e+06	4.02461e+06	4.06859e+06	3.73582e+06	3.53473e+06	4.09673e+06	3.57346e+06	4.90669e+06	5.5055e+06	3.21144e+06	3.84491e+06	3.5863e+06	4.29323e+06	4.09098e+06	3.25148e+06
Com_15635_pos	Aflatoxin G1	C17 H12 O7	328.059	9.571	Full match	No results	No results	4.78752e+06	4.36414e+06	4.73601e+06	8.42083e+06	3.13517e+07	5.55981e+06	4.18302e+06	4.1885e+06	4.24325e+06	2.78779e+07	2.50921e+07	4.49703e+07	3.66173e+06	3.69981e+06	3.92057e+06	2.61371e+07	1.78983e+07	1.19801e+07	3.13288e+06	7.73803e+06	3.4225e+06	1.16362e+07	1.1258e+07	2.46285e+07
Com_31552_pos	Nodakenin	C20 H24 O9	408.143	8.566	No results	Full match	Full match	1.91333e+06	1.60204e+06	1.76154e+06	1.70264e+06	1.66225e+06	2.16388e+06	2.60547e+06	2.42003e+06	2.07367e+06	1.57737e+06	1.46074e+06	1.4444e+06	1.64544e+06	2.11248e+06	2.6088e+06	1.28138e+06	1.67581e+06	2.1123e+06	5.1481e+06	4.1827e+06	1.18638e+07	1.03242e+07	1.0558e+07	1.50467e+06
Com_2094_pos	Decanoic acid	C10 H20 O2	172.147	8.559	No results	No results	Full match	1.73838e+08	1.08232e+08	1.0549e+08	5.04255e+06	8.89877e+06	5.46661e+06	1.10326e+08	1.01608e+08	1.68502e+08	9.88443e+06	6.79682e+06	1.20882e+07	9.46878e+07	7.1597e+07	1.28362e+08	7.47003e+06	8.51581e+06	8.40089e+06	1.15221e+08	1.48136e+08	1.04505e+08	5.89484e+06	6.75206e+06	9.92045e+06
Com_15327_pos	N1-(2-amino-2-oxoethyl)-2-(isopropylthio)acetamide	C7 H14 N2 O2 S	212.059	8.789	Invalid mass	No results	No results	2.47853e+06	2.43806e+06	2.64577e+06	2.69674e+06	2.44216e+06	3.24836e+06	2.28921e+06	2.34142e+06	2.31962e+06	2.31423e+06	2.20637e+06	2.1898e+06	2.01074e+06	1.88215e+06	2.05672e+06	1.94411e+06	2.67353e+06	2.99722e+06	1.71654e+06	1.87333e+06	1.82072e+06	2.28169e+06	2.41399e+06	1.72693e+06
Com_7137_pos	Embelin	C17 H26 O4	294.183	12.105	No results	No results	Full match	2.54188e+06	3.15091e+06	2.91357e+06	5.12515e+06	4.08898e+06	5.91933e+06	4.24332e+06	2.62264e+06	3.32013e+06	6.47138e+06	6.3215e+06	2.25812e+06	3.35795e+06	5.26125e+06	4.51832e+06	4.37932e+06	3.70013e+06	7.61665e+06	3.12113e+06	3.51724e+06	3.59839e+06	4.2091e+06	4.86795e+06	2.8105e+06
Com_25252_pos	5,6-dimethyl-4-oxo-4H-pyran-2-carboxylic acid	C8 H8 O4	186.053	12.243	Invalid mass	Invalid mass	No results	1.50091e+07	1.4893e+07	1.66874e+07	1.49216e+07	1.56336e+07	2.39822e+07	1.26981e+07	1.33462e+07	1.39584e+07	1.34006e+07	1.354e+07	1.26643e+07	1.36619e+07	1.17782e+07	1.34317e+07	1.29422e+07	1.71258e+07	1.83819e+07	1.03485e+07	2.05346e+07	9.91952e+06	1.14314e+07	1.25022e+07	8.72438e+06
Com_26246_pos	HMH	C17 H25 N7 O4 S	445.149	8.832	Invalid mass	No results	No results	3.88286e+06	1.09688e+06	1.21011e+06	1.84379e+06	1.12185e+06	1.4808e+06	1.22505e+06	1.06879e+06	1.64429e+06	1.05638e+06	3.06671e+06	1.65158e+06	912876	847489	1.16225e+06	1.5572e+06	1.94099e+06	1.36814e+06	825355	866760	848927	1.58391e+06	2.87481e+06	1.06908e+06
Com_10171_pos	2-Oxoadipic acid	C6 H8 O5	160.038	1.124	No results	No results	Full match	7.94525e+07	7.6506e+07	1.1845e+08	9.29602e+07	8.26324e+07	1.12043e+08	7.91618e+07	1.23113e+08	9.99003e+07	9.03008e+07	9.97085e+07	8.89618e+07	7.85748e+07	7.65942e+07	8.5721e+07	7.30701e+07	1.12092e+08	1.21775e+08	7.27369e+07	7.00002e+07	6.84134e+07	9.27383e+07	8.18059e+07	6.39643e+07
Com_9387_pos	Geranylacetone	C13 H22 O	194.167	10.922	No results	No results	Full match	8.72612e+06	9.17138e+06	1.06826e+07	9.01006e+06	8.14271e+06	1.02476e+07	8.43438e+06	9.51992e+06	8.93805e+06	9.12546e+06	1.0531e+07	6.93671e+06	7.15857e+06	1.32903e+07	8.76162e+06	7.3693e+06	9.36507e+06	1.07379e+07	7.90006e+06	9.2404e+06	9.63856e+06	7.59997e+06	7.7039e+06	5.76038e+06
Com_21557_pos	6,7,8-trimethoxy-2-(2-phenoxy-3-pyridyl)-4H-3,1-benzoxazin-4-one	C22 H18 N2 O6	203.057	6.238	Invalid mass	No results	No results	6.3952e+06	4.43408e+06	1.87105e+07	4.6657e+06	1.94987e+07	1.95905e+06	8.01141e+06	5.33638e+06	5.85073e+06	1.44778e+07	4.68678e+06	7.79688e+06	9.97304e+06	4.8324e+06	4.18871e+06	9.64034e+06	2.4259e+07	9.71525e+06	3.05847e+06	5.40495e+06	3.63618e+06	8.70118e+06	2.31693e+07	8.62088e+06
Com_32973_pos	Methylophiopogonanone A	C19 H18 O6	342.109	8.676	No results	No results	Full match	156545	124955	129716	604726	605497	1.13066e+06	111626	120739	115084	171511	899604	112948	189720	96077	106572	669443	1.00004e+06	1.62336e+06	133915	142862	88330.8	1.60747e+06	1.07472e+06	82859.5
Com_6847_pos	6-(3-hydroxybutan-2-yl)-5-(hydroxymethyl)-4-methoxy-2H-pyran-2-one	C11 H16 O5	210.09	7.815	Invalid mass	No results	No match	6.56807e+07	4.28947e+07	2.04954e+07	1.79471e+07	1.93712e+07	2.39742e+07	5.28427e+07	5.78325e+07	7.19256e+07	1.42531e+07	1.56674e+07	1.51385e+07	4.52626e+07	6.11392e+07	4.27717e+07	1.58215e+07	1.8241e+07	2.04304e+07	6.98087e+07	1.15256e+08	6.70483e+07	2.0365e+07	1.98219e+07	1.28565e+07
Com_796_pos	6-Pentyl-2H-pyran-2-one	C10 H14 O2	166.1	10.305	Full match	No results	No results	4.2403e+07	2.56466e+07	1.93448e+07	1.47497e+07	1.41248e+07	1.7378e+07	2.50958e+07	3.89975e+07	2.67388e+07	1.36017e+07	1.44325e+07	1.26777e+07	5.14002e+07	2.93596e+07	2.32985e+07	2.09327e+07	1.50311e+07	1.72191e+07	1.9925e+07	1.667e+08	2.34165e+07	1.52471e+07	1.30872e+07	1.03511e+07
Com_11700_pos	4-(Diethylamino)salicylaldehyde	C11 H15 N O2	193.108	14.097	Invalid mass	No results	No results	5.83319e+06	4.57121e+06	4.60465e+06	1.91561e+07	1.4576e+07	4.44607e+07	6.18228e+07	1.89104e+06	9.04337e+06	9.27631e+06	9.83874e+07	1.23541e+07	1.73397e+07	1.55083e+07	7.52239e+07	1.63904e+07	2.1507e+07	5.19681e+06	1.9049e+07	4.63183e+07	2.34729e+06	1.42762e+07	699076	3.95242e+07
Com_31019_pos	Phellodendrine	C20 H24 Cl N O4	377.14	10.33	No results	No results	Full match	871421	872356	919619	893364	861338	1.10065e+06	798307	828049	805880	805993	761881	732604	703186	672949	754847	676499	869322	1.05614e+06	607817	666621	617360	753460	774295	589535
Com_17577_pos	2-amino-7,9-dimethyl-5-oxo-5H-chromeno[2,3-b]pyridine-3-carbonitrile	C15 H11 N3 O2	265.088	11.317	Invalid mass	No results	No results	1.49359e+06	1.43582e+06	1.5754e+06	1.50913e+06	1.40496e+06	1.8497e+06	1.31599e+06	1.3864e+06	1.37026e+06	1.28646e+06	1.22118e+06	1.71559e+06	1.15939e+06	1.62498e+06	1.27443e+06	1.13433e+06	1.45222e+06	1.6443e+06	1.12069e+06	1.20618e+06	1.16518e+06	1.26129e+06	1.25618e+06	938713
Com_38562_pos	GOMISIN N	C23 H28 O6	400.189	9.817	No results	No results	Full match	6.23758e+06	2.89362e+06	2.25152e+06	1.28433e+06	2.2302e+06	1.5437e+06	3.1099e+06	1.17558e+06	2.82616e+06	1.96544e+06	2.03433e+06	1.02734e+06	1.89728e+06	5.3397e+06	5.22666e+06	3.4644e+06	3.58458e+06	5.94349e+06	3.27749e+06	3.00085e+06	4.74771e+06	4.02756e+06	2.80637e+06	1.53827e+06
Com_25964_pos	PC (14:0e/3:0)	C25 H52 N O7 P	509.35	14.96	No results	Full match	No results	6.4313e+06	8.01938e+06	7.24141e+06	1.06847e+07	8.42213e+06	8.94112e+06	7.50649e+06	7.54391e+06	8.57656e+06	8.08099e+06	7.99794e+06	9.98704e+06	7.46676e+06	8.45763e+06	6.14802e+06	1.12052e+07	7.31351e+06	6.8173e+06	6.61267e+06	4.91887e+06	7.03485e+06	9.42166e+06	7.27686e+06	8.58278e+06
Com_1684_pos	6-(trifluoromethoxy)quinolin-4-ol	C10 H6 F3 N O2	229.036	6.127	Full match	No results	No results	1.10618e+08	2.078e+08	1.10703e+09	1.3578e+07	8.88786e+06	1.62802e+07	1.91945e+08	1.26563e+08	2.69505e+08	1.0246e+07	7.90496e+06	1.25111e+07	5.67912e+08	3.58857e+07	4.72229e+08	1.5063e+07	1.27583e+07	2.17987e+07	1.33956e+08	1.08622e+08	4.22269e+07	2.06157e+07	2.16129e+07	1.80337e+07
Com_20243_pos	Ophiopogonanone E	C19 H20 O7	360.121	8.6	No results	No results	Full match	1.68865e+06	1.55464e+06	1.70941e+06	1.69329e+06	1.63118e+06	2.09985e+06	1.54785e+06	1.59617e+06	1.80938e+06	1.5325e+06	1.38003e+06	1.40166e+06	1.36731e+06	1.29889e+06	1.44576e+06	1.25418e+06	1.62622e+06	2.21602e+06	1.19684e+06	1.41184e+06	1.3942e+06	1.84232e+06	3.52809e+06	1.6384e+06
Com_3495_pos	PC (18:3e/2:0)	C28 H52 N O7 P	545.349	14.384	No results	Full match	No results	1.46491e+06	1.41237e+06	1.55418e+06	1.53044e+06	1.51364e+06	1.74555e+06	1.31029e+06	1.42943e+06	1.63215e+06	1.46376e+06	1.58204e+06	1.38055e+06	1.1957e+06	1.13403e+06	1.62435e+06	1.24381e+06	1.33471e+06	1.6819e+06	1.04859e+06	1.04569e+07	1.28866e+06	1.35532e+06	1.36265e+06	1.05586e+06
Com_11651_pos	15(R)-Lipoxin A4	C20 H32 O5	334.215	11.104	Invalid mass	No results	No match	7.51424e+06	9.04432e+06	5.51925e+06	1.6844e+06	1.41115e+06	1.60623e+06	9.94637e+06	6.17659e+06	1.27936e+07	1.51253e+06	1.80558e+06	1.28378e+06	3.52219e+06	2.19906e+07	1.08529e+07	1.80141e+06	1.37011e+06	2.15217e+06	7.38592e+06	1.00962e+07	1.77673e+07	1.88449e+06	1.48577e+06	1.44234e+06
Com_13521_pos	6-Acetylmorphine	C19 H21 N O4	327.149	9.895	Invalid mass	No results	No results	1.17551e+06	1.50306e+06	1.59426e+06	913892	1.56526e+06	1.49338e+06	1.98715e+06	2.35312e+06	1.4792e+06	1.27239e+06	1.89791e+06	3.89594e+06	1.69249e+06	2.58115e+06	1.53933e+06	1.11515e+06	1.75208e+06	1.12137e+06	2.43246e+06	3.38462e+06	4.44523e+06	3.27504e+06	4.02275e+06	1.3705e+06
Com_6608_pos	Stiripentol	C14 H18 O3	216.115	10.157	Invalid mass	No results	No results	2.99478e+07	1.99956e+07	1.79984e+07	5.85266e+06	9.5201e+06	7.27148e+06	2.24781e+07	2.09463e+07	2.15865e+07	1.72499e+07	2.02753e+07	1.11571e+07	1.72275e+07	2.7304e+07	8.57144e+06	6.46945e+06	9.94911e+06	5.37587e+06	1.08118e+07	2.26496e+07	1.24528e+07	3.63869e+06	4.39307e+06	6.29369e+06
Com_14206_pos	6汐-Naltrexol	C20 H25 N O4	343.174	5.521	Invalid mass	No results	No results	3.04917e+06	2.99411e+06	3.34863e+06	3.30421e+06	2.98991e+06	3.79426e+06	2.78955e+06	2.84381e+06	2.86639e+06	2.82434e+06	1.00782e+07	2.66431e+06	2.45817e+06	2.23089e+06	2.58586e+06	2.33441e+06	3.18212e+06	3.61841e+06	2.24561e+06	5.97255e+06	2.21747e+06	2.80971e+06	2.76398e+06	2.11082e+06
Com_28497_pos	S-Adenosyl-L-methionine	C15 H24 N6 O5 S	400.151	9.644	No results	No results	Full match	2.25174e+06	1.2629e+06	1.3954e+06	1.38579e+06	1.88984e+06	1.64425e+06	1.18533e+06	1.25146e+06	1.18722e+06	1.57563e+06	1.34688e+06	1.82493e+06	1.05875e+06	1.78377e+06	1.09479e+06	1.35272e+06	1.4331e+06	1.5714e+06	1.25638e+06	2.42036e+06	2.30846e+06	1.73286e+06	2.59726e+06	1.51377e+06
Com_10667_pos	N1-[1-(2,4-dichlorobenzoyl)-4-piperidyl]cyclohexane-1-carboxamide	C19 H24 Cl2 N2 O2	382.125	8.886	Invalid mass	No results	No results	4.87358e+06	4.00484e+06	3.38588e+06	6.09561e+06	7.11072e+06	4.28555e+06	3.85888e+06	2.74309e+06	5.04214e+06	9.94477e+06	5.77102e+06	6.20654e+06	5.35727e+06	8.3167e+06	7.2459e+06	6.79721e+06	6.56585e+06	7.55755e+06	3.53924e+06	4.14288e+06	4.49156e+06	6.4428e+06	7.09085e+06	1.42508e+07
Com_17451_pos	N,N'-di[4-(2,6-dimethylmorpholino)phenyl]thiourea	C25 H34 N4 O2 S	476.224	10.802	Invalid mass	No results	No results	835995	846276	889836	1.08925e+06	2.09106e+06	1.07298e+06	761432	782273	805910	1.8014e+06	2.37729e+06	2.25862e+06	686479	1.00892e+06	731829	1.94263e+06	2.53492e+06	2.04817e+06	592720	1.35963e+06	1.33428e+06	2.48157e+06	3.14842e+06	2.18771e+06
Com_8266_pos	Carvacrol	C10 H14 O	150.105	10.6	No results	No results	Full match	7.74414e+06	6.21464e+06	6.32356e+06	6.08704e+06	5.76124e+06	8.70935e+06	7.09521e+06	6.87228e+06	7.34458e+06	6.06939e+06	6.97748e+06	6.91411e+06	6.53613e+06	8.03853e+06	7.72993e+06	6.21693e+06	6.96709e+06	7.89186e+06	5.8085e+06	1.00318e+07	7.63143e+06	6.64787e+06	7.73681e+06	4.66938e+06
Com_25848_pos	8-chloro-6-(trifluoromethyl)imidazo[1,2-a]pyridine-2-carbohydrazide	C9 H6 Cl F3 N4 O	278.02	10.777	Full match	No results	No results	838034	816738	909155	925200	817530	1.07492e+06	751626	827110	807371	757910	716522	726377	716946	661667	733156	636700	844185	1.01849e+06	5.10135e+06	648240	4.33438e+06	5.22331e+06	2.40128e+07	562380
Com_24531_pos	DPK	C15 H26 N4 O6	380.163	10.231	Invalid mass	No results	No results	2.77133e+06	640579	829377	702880	813028	832409	603190	4.32046e+06	1.08781e+06	629620	598310	581182	5.12887e+06	8.46377e+06	3.8452e+06	728267	823385	785987	4.86921e+06	7.24587e+06	1.53257e+06	700146	831415	585558
Com_17584_pos	Adenylosuccinic acid	C14 H18 N5 O11 P	463.075	1.445	No results	Full match	Full match	3.54268e+06	3.60488e+06	3.48637e+06	3.29148e+06	3.406e+06	4.13606e+06	3.47897e+06	3.85384e+06	3.7642e+06	3.75948e+06	3.65105e+06	3.4791e+06	3.60435e+06	3.08235e+06	3.89274e+06	3.1027e+06	4.27814e+06	4.30986e+06	3.53393e+06	3.61633e+06	3.10699e+06	3.21365e+06	3.39276e+06	3.21481e+06
Com_31497_pos	10-Formyl-THF	C20 H23 N7 O7	473.168	10.902	No results	No results	Full match	643706	616274	688798	674736	598004	812075	577724	601456	619541	576331	537010	545097	499794	514894	538395	477274	637843	741904	434330	468177	476327	532797	715110	415382
Com_8640_pos	N-(4-butyl-2-methylphenyl)-N'-[4-(4-methylpiperazino)phenyl]urea	C23 H32 N4 O	358.273	11.282	Invalid mass	No results	No results	3.11347e+06	8.28435e+06	4.03542e+06	1.89082e+06	1.76867e+06	2.32705e+06	4.61601e+06	4.90605e+06	8.92273e+06	1.61282e+06	1.53924e+06	1.60844e+06	3.97819e+06	6.33834e+06	1.22783e+07	1.46606e+06	1.83081e+06	2.12892e+06	3.95586e+06	5.8221e+06	1.13243e+07	1.59892e+06	1.59657e+06	1.19457e+06
Com_2770_pos	Artemtherin +Na	C16 H26 O5	298.179	11.713	No results	No results	Full match	5.57517e+06	4.97305e+06	4.22724e+06	4.45466e+06	4.63098e+06	5.888e+06	4.55398e+06	4.95361e+06	5.44172e+06	4.81949e+06	1.73543e+07	4.21675e+06	4.77428e+06	4.3607e+06	6.16689e+06	4.01723e+06	5.55788e+06	8.0648e+06	3.79485e+06	1.54939e+07	6.36143e+06	5.20489e+06	7.90519e+06	3.40137e+06
Com_33598_pos	PPH	C16 H23 N5 O4	349.176	1.344	Full match	No results	No results	3.47823e+06	3.53415e+06	3.49617e+06	3.59658e+06	3.50445e+06	4.3515e+06	3.54351e+06	3.75122e+06	3.57164e+06	3.76203e+06	3.7116e+06	3.64968e+06	3.89172e+06	3.39897e+06	3.87224e+06	3.16158e+06	4.2058e+06	4.30599e+06	3.56632e+06	3.20076e+06	3.18024e+06	3.48193e+06	3.85604e+06	3.29819e+06
Com_1899_pos	1-Monopalmitin	C19 H38 O4	330.278	14.822	No results	No results	Full match	2.08484e+08	1.81891e+08	2.11972e+08	2.13517e+08	1.85547e+08	2.49209e+08	1.59909e+08	2.10484e+08	1.86764e+08	1.54154e+08	3.21005e+08	1.5053e+08	1.69508e+08	1.47061e+08	1.87737e+08	9.48998e+07	2.2612e+08	3.34326e+08	1.35808e+08	1.4682e+08	1.91823e+08	1.96019e+08	2.75057e+08	1.28435e+08
Com_5205_pos	beta-Ionone	C13 H20 O	192.152	8.556	No results	No results	Full match	8.90515e+07	6.04608e+07	8.53671e+07	2.51944e+07	5.20293e+07	1.86131e+07	4.77567e+07	5.21456e+07	5.37355e+07	4.96523e+07	2.8868e+07	3.65935e+07	7.58908e+07	6.59202e+07	6.07648e+07	3.76988e+07	4.22386e+07	2.8297e+07	4.72862e+07	6.99896e+07	4.05228e+07	3.84875e+07	4.15453e+07	4.57674e+07
Com_7564_pos	汐-Ergocryptine	C32 H41 N5 O5	557.298	13.917	Invalid mass	No results	No results	2.6463e+06	2.48303e+06	2.69963e+06	2.57281e+06	2.46684e+06	3.16715e+06	2.30551e+06	2.38507e+06	2.31987e+06	2.26534e+06	2.25842e+06	2.19718e+06	1.97127e+06	1.87091e+06	2.10837e+06	1.85754e+06	2.48118e+06	2.99941e+06	1.70577e+06	1.84628e+06	1.76574e+06	2.16664e+06	2.28178e+06	1.65001e+06
Com_37799_pos	Poricoic Acid B	C30 H44 O5	484.318	13.658	No results	No results	Full match	1.30302e+06	1.31554e+06	1.41865e+06	1.37689e+06	1.31616e+06	1.63852e+06	1.19653e+06	1.25297e+06	1.30427e+06	1.22803e+06	1.16956e+06	1.17153e+06	1.07012e+06	984083	1.17401e+06	1.04854e+06	1.22817e+06	1.53419e+06	1.47898e+06	1.00558e+06	6.78252e+06	6.08359e+06	8.06874e+06	1.24445e+06
Com_6107_pos	N1-(4H-1,2,4-triazol-4-yl)-4-nitrobenzamide	C9 H7 N5 O3	233.055	6.679	Full match	No results	No results	3.73581e+06	4.06845e+06	5.39273e+06	2.05163e+06	2.33659e+06	2.28961e+06	4.37988e+06	3.09094e+06	4.04197e+06	2.60449e+06	2.38578e+06	2.27773e+06	3.38884e+06	2.28336e+06	2.82518e+06	2.70108e+06	3.5438e+06	2.56825e+06	3.36284e+06	8.18334e+06	3.04994e+06	1.99929e+06	1.62106e+06	2.72133e+06
Com_6380_pos	Uracil	C4 H4 N2 O2	112.027	1.425	No results	No results	Full match	4.08252e+07	5.2937e+07	7.24146e+06	2.00027e+07	5.45202e+07	1.66538e+07	2.89943e+07	1.79517e+07	3.2553e+07	8.30117e+07	1.07069e+08	2.4321e+08	2.03734e+07	6.02502e+07	4.46574e+07	2.15261e+08	8.19679e+07	2.55407e+07	5.62415e+07	3.9598e+07	1.11845e+08	2.49052e+07	4.30064e+07	1.93772e+08
Com_15967_pos	3,5-bis(methylsulfanyl)-N-morpholino-4-isothiazolecarboxamide	C10 H15 N3 O2 S3	283.055	5.725	Invalid mass	No results	No results	2.90744e+06	2.73868e+06	3.01973e+06	3.22342e+06	3.28716e+06	3.70421e+06	2.65131e+06	2.64165e+06	2.63413e+06	3.37532e+06	2.73127e+06	3.21965e+06	2.47987e+06	2.08271e+06	2.3529e+06	2.43872e+06	4.82135e+06	3.84601e+06	1.99605e+06	2.22194e+06	2.01675e+06	2.86185e+06	5.18508e+06	2.299e+06
Com_20955_pos	Androsterone	C19 H30 O2	272.214	11.029	Invalid mass	No results	No results	4.35914e+06	8.98494e+06	2.29856e+06	928778	852084	1.11999e+06	6.12255e+06	3.22846e+06	8.30546e+06	781655	730491	735597	1.67306e+06	1.14811e+07	5.20374e+06	1.05704e+06	864444	1.14571e+06	2.20496e+06	4.641e+06	8.22762e+06	761740	838070	562641
Com_11664_pos	4-(2-furyl)-6-(methylthio)-2-pyrazin-2-ylpyrimidine-5-carbonitrile	C14 H9 N5 O S	295.052	13.053	Full match	No results	No results	645656	638051	647416	2.59212e+06	1.88721e+07	1.94551e+06	547295	587293	591123	9.82096e+06	2.74617e+07	1.12484e+06	494704	467851	521203	1.41861e+07	2.66819e+07	3.81143e+06	433474	433831	432185	551222	1.41364e+06	425289
Com_215_pos	Stearamide	C18 H37 N O	283.288	15.281	Full match	No results	No results	3.14064e+09	5.98427e+09	1.56179e+09	6.37892e+09	3.2282e+09	4.34459e+09	2.66538e+09	1.01253e+09	4.14246e+09	4.53094e+09	5.91143e+09	9.87657e+09	2.6553e+09	3.38409e+09	1.28149e+09	1.33158e+10	6.08269e+09	5.10429e+08	1.85871e+09	3.96121e+08	4.93877e+09	7.04036e+09	1.47038e+09	1.08532e+10
Com_39485_pos	L-Arginine	C6 H14 N4 O2	174.112	14.861	No results	No results	Full match	4.92488e+06	4.70439e+06	5.19009e+06	5.21264e+06	5.3768e+06	6.27805e+06	4.34618e+06	6.04185e+06	5.03003e+06	5.5137e+06	3.92154e+06	5.08796e+06	2.99473e+06	3.20157e+06	2.34662e+06	3.35426e+06	4.95206e+06	5.96117e+06	3.36384e+06	3.46924e+06	3.07221e+06	4.52306e+06	3.71395e+06	2.77175e+06
Com_25607_pos	3-hydroxy-2-(3-nitro-4-piperidinobenzyl)propanenitrile	C15 H19 N3 O3	289.147	9.279	Invalid mass	No results	No results	1.12183e+06	1.06082e+06	1.20057e+06	1.2274e+06	1.17849e+06	1.45664e+06	1.35135e+06	1.09859e+06	1.04894e+06	1.03143e+06	967533	978548	911870	829940	914631	848726	1.15648e+06	1.29156e+06	795507	823858	890504	987814	1.00878e+06	755691
Com_7605_pos	6汕-Naltrexol	C20 H25 N O4	361.186	6.48	Invalid mass	No results	No results	4.59693e+06	4.5323e+06	5.01191e+06	5.05416e+06	4.77909e+06	5.79132e+06	4.30419e+06	4.41509e+06	4.30218e+06	4.35447e+06	1.60352e+07	4.04708e+06	3.71957e+06	3.69471e+06	3.98675e+06	3.56116e+06	4.85822e+06	5.69572e+06	3.33951e+06	2.79219e+07	3.44086e+06	4.20383e+06	4.19667e+06	3.18575e+06
Com_23938_pos	6,7-Dimethoxy-2-oxo-2H-chromen-8-yl 汕-D-glucopyranoside	C17 H20 O10	384.103	6.417	Invalid mass	No results	No results	2.3877e+06	1.9882e+06	2.22243e+06	1.33317e+07	1.98161e+07	1.01691e+07	1.44973e+06	1.22515e+06	2.84866e+06	2.00085e+07	1.52371e+07	1.71238e+07	1.99226e+06	3.46133e+06	2.79897e+06	1.82654e+07	2.71633e+07	2.71851e+07	2.47825e+06	1.16609e+06	3.04948e+06	1.98051e+07	2.37358e+07	2.13597e+07
Com_4261_pos	汕-Cortolone	C21 H34 O5	348.231	11.733	Invalid mass	No results	No results	1.63007e+06	1.98023e+06	1.59318e+06	1.5618e+06	1.56841e+06	1.95305e+06	1.57568e+06	1.78138e+06	2.23095e+06	1.4035e+06	1.3409e+06	1.2815e+06	1.32858e+06	2.86062e+06	1.65381e+06	1.169e+06	1.52057e+06	1.79693e+06	1.63353e+06	2.78185e+06	2.90935e+06	1.70201e+06	1.51049e+06	1.00958e+06
Com_2772_pos	Cuminaldehyde	C10 H12 O	148.089	12.63	Full match	No results	No results	5.3828e+08	3.12028e+08	3.67988e+08	4.01852e+08	3.59123e+08	1.04191e+09	6.571e+08	2.93169e+08	3.42984e+08	3.02303e+08	3.03935e+08	2.95172e+08	3.63783e+08	2.61952e+08	2.95385e+08	3.63312e+08	8.22694e+08	4.8804e+08	2.85232e+08	1.99861e+08	3.14054e+08	3.42693e+08	2.56817e+08	3.31127e+08
Com_12381_pos	LPE 17:2	C22 H42 N O7 P	463.271	14.099	No results	Full match	No results	1.04272e+06	970866	1.03986e+06	1.03554e+06	993342	1.27388e+06	932092	949981	905535	897746	861455	856068	773447	756718	873165	770043	982350	1.17505e+06	676958	6.76051e+06	693348	883645	883162	657007
Com_24266_pos	Butylphthalide	C12 H14 O2	190.1	12.692	No results	No results	Full match	3.20868e+06	2.7556e+06	3.27341e+06	4.04496e+06	4.16336e+06	5.1103e+06	5.17839e+06	2.63711e+06	3.23614e+06	3.99231e+06	3.74387e+06	3.57802e+06	2.78063e+06	2.58585e+06	3.80894e+06	2.912e+06	5.54679e+06	4.87369e+06	2.13494e+06	2.45715e+06	4.67232e+06	3.64383e+06	2.90656e+06	2.9093e+06
Com_3387_pos	Eicosapentaenoic acid ethyl ester	C22 H34 O2	347.281	14.082	Invalid mass	No results	No match	4.62689e+08	3.72358e+08	4.08809e+08	4.91582e+08	4.69661e+08	6.81661e+08	5.43857e+08	3.34534e+08	4.47101e+08	4.27703e+08	4.00054e+08	3.32472e+08	4.05112e+08	2.94023e+08	4.09787e+08	3.45214e+08	2.88869e+08	5.27814e+08	3.06692e+08	4.05351e+08	2.68983e+08	4.36131e+08	2.67967e+08	3.34466e+08
Com_6054_pos	MQH	C16 H26 N6 O5 S	414.166	12.955	Full match	No results	No results	877799	763268	827125	879399	883016	1.03372e+06	725838	747583	741087	755680	689818	707309	759791	593675	633201	602295	773461	878395	535601	645588	566420	803389	689626	572729
Com_30783_pos	3-(5,7-dimethoxy-4-oxo-4H-chromen-2-yl)propanoic acid	C14 H14 O6	278.083	8.808	Invalid mass	No results	No results	1.2296e+06	1.21323e+06	1.31241e+06	1.34749e+06	1.1863e+06	1.62095e+06	1.14386e+06	1.16994e+06	1.15905e+06	1.15636e+06	1.0778e+06	1.091e+06	999274	915507	1.02249e+06	971417	1.33589e+06	1.49763e+06	852716	935413	909766	1.11692e+06	1.19856e+06	842809
Com_24313_pos	Bis(3,5,5-trimethylhexyl) phthalate	C26 H42 O4	418.308	14.411	Full match	No results	No results	2.31386e+06	4.33738e+06	1.3905e+06	3.99501e+06	2.17528e+06	4.48046e+06	2.49061e+06	2.46972e+06	3.00079e+06	1.94088e+06	1.59778e+06	2.59438e+06	3.21403e+06	2.56648e+06	2.61042e+06	3.0482e+06	2.94024e+06	5.08153e+06	2.82769e+06	3.3492e+06	2.90072e+06	3.76446e+06	4.34299e+06	2.1736e+06
Com_2887_pos	O-7460	C25 H48 F O5 P	500.3	12.411	Invalid mass	No results	No results	2.63968e+07	6.20817e+07	1.20171e+07	2.98345e+06	2.89502e+06	3.90037e+06	3.28353e+07	2.10471e+07	1.10826e+08	2.64597e+06	2.46288e+06	2.39797e+06	3.96732e+07	4.04154e+08	9.05322e+07	2.17162e+06	4.97816e+06	3.45817e+06	1.63573e+07	2.75533e+07	2.10798e+07	2.59656e+06	3.13197e+06	1.93769e+06
Com_3000_pos	2,2-dimethyl-6,7-di[(4-nitrobenzyl)oxy]chroman-4-one	C25 H22 N2 O8	516.089	9.202	Invalid mass	No results	No results	2.91877e+06	1.17435e+06	1.8872e+06	3.94403e+07	5.18762e+08	7.70321e+06	3.64457e+06	1.01807e+06	1.56746e+06	1.77845e+08	8.91562e+07	1.8548e+08	845109	1.68535e+06	2.30376e+06	1.65198e+08	7.11272e+07	4.56232e+07	1.61505e+06	2.01475e+06	2.50181e+06	6.14862e+07	3.78861e+07	3.72942e+08
Com_19407_pos	Guanosine 3',5'-Cyclic Monophosphate	C10 H12 N5 O7 P	345.048	7.979	No results	No results	Full match	1.29133e+07	1.12624e+07	1.89881e+07	3.89099e+06	6.0446e+06	4.95476e+06	9.77595e+06	7.65962e+06	1.53111e+07	9.60428e+06	7.13301e+06	6.50517e+06	9.22433e+06	9.681e+06	8.45154e+06	5.67408e+06	1.02389e+07	4.73765e+06	1.15887e+07	1.1002e+07	9.29248e+06	8.82341e+06	8.34172e+06	5.50306e+06
Com_13255_pos	Trehalose 6-phosphate	C12 H23 O14 P	422.082	1.853	No results	No results	Full match	1.06925e+07	2.25587e+07	1.07896e+07	1.99809e+07	2.62437e+07	4.09118e+07	1.05326e+07	1.04448e+07	1.5794e+07	2.37539e+07	1.92613e+07	2.31288e+07	1.54757e+07	2.04908e+07	1.86454e+07	2.14879e+07	2.2631e+07	3.88784e+07	9.33011e+06	1.61049e+07	8.5469e+06	2.03588e+07	1.20399e+07	1.68329e+07
Com_6654_pos	Coumalic acid	C6 H4 O4	140.011	1.462	No results	No results	Full match	5.08014e+07	5.67847e+07	7.79423e+07	5.48285e+07	5.9764e+07	7.27121e+07	7.08879e+07	5.89828e+07	6.11368e+07	5.8006e+07	5.27401e+07	5.28613e+07	5.74236e+07	5.4281e+07	5.32949e+07	4.91153e+07	7.48585e+07	7.37725e+07	4.38667e+07	6.37666e+07	4.8584e+07	7.15155e+07	7.47329e+07	4.42434e+07
Com_42376_pos	Oleandomycin	C35 H61 N O12	687.416	14.473	No results	No results	Full match	700807	714218	774130	872971	1.26262e+06	926768	700586	757445	788034	778137	2.40772e+06	774314	659233	2.68667e+06	684458	891339	729164	1.01449e+06	610496	633321	566428	724995	666173	729949
Com_44527_pos	Glutathione (reduced)	C10 H17 N3 O6 S	307.09	1.975	No results	Invalid mass	No results	838849	840358	902304	862561	827446	1.10638e+06	782760	814010	827699	768176	719618	744679	724679	657183	792654	642464	935115	1.03776e+06	635560	693919	654479	788964	806301	652857
Com_17554_pos	N-Acetyl-L-carnosine	C11 H16 N4 O4	268.118	6.147	Full match	No results	No results	1.74355e+06	3.87887e+06	2.92468e+06	2.0202e+06	3.52174e+06	2.21035e+06	2.28482e+06	2.33875e+06	3.53826e+06	4.17041e+06	2.69202e+06	1.64861e+06	4.42545e+06	3.43355e+06	2.20589e+06	1.79595e+06	3.43468e+06	2.24541e+06	1.76156e+06	4.76778e+06	4.00692e+06	2.2475e+06	3.74966e+06	4.35291e+06
Com_4184_pos	3-Methoxy prostaglandin F1汐	C21 H38 O6	408.25	12.627	Invalid mass	No results	No results	4.42151e+06	3.46293e+06	4.01469e+06	3.37267e+06	4.57293e+06	5.81282e+06	4.25147e+06	2.96944e+06	3.19227e+06	4.43241e+06	1.94917e+07	3.95892e+06	2.97359e+06	3.0897e+06	3.02324e+06	3.71341e+06	4.90027e+06	4.31866e+06	2.81717e+06	3.9532e+06	4.57769e+06	4.12223e+06	5.94539e+06	3.65974e+06
Com_29613_pos	1-Methyladenine	C6 H7 N5	149.071	7.634	No results	No results	Full match	5.46773e+06	5.54911e+06	6.41429e+06	1.91169e+06	3.95883e+06	3.51368e+06	5.65521e+06	3.78153e+06	5.10735e+06	3.06284e+06	3.58395e+06	3.5573e+06	4.94878e+06	5.45282e+06	5.18385e+06	3.13384e+06	4.60839e+06	2.09284e+06	3.7493e+06	4.01521e+06	4.66522e+06	3.79738e+06	3.60931e+06	4.13196e+06
Com_9275_pos	5-methyl-N'-[3-(trifluoromethyl)benzoyl]-3-isoxazolecarbohydrazide	C13 H10 F3 N3 O3	335.045	11.783	Invalid mass	No results	No results	671070	659413	718677	713794	977507	862701	589053	646533	619168	615885	1.59484e+06	7.59066e+06	525913	529170	557701	520583	1.0303e+06	795624	461395	544175	483571	6.21682e+07	1.46925e+08	4.55819e+07
Com_22697_pos	Isomucronulatol	C17 H18 O5	302.116	10.416	No results	No results	Full match	920628	475758	550333	541537	489717	1.01494e+06	837404	473061	475342	474792	536859	481361	412941	504319	470369	395361	514875	596806	511393	547226	360625	447239	563484	351326
Com_2284_pos	Heroin-d3	C21 H20 [2]H3 N O5	372.177	8.615	Full match	No results	No results	2.82643e+08	8.59914e+07	5.32968e+07	2.57651e+07	3.99032e+07	3.33531e+07	9.89282e+07	1.76198e+08	8.15429e+07	8.37367e+07	3.82649e+07	3.32164e+07	2.43694e+08	8.65396e+08	1.6371e+08	3.91078e+07	3.29891e+07	2.62635e+07	4.21598e+08	6.69115e+08	2.21383e+08	2.81779e+07	4.35935e+07	2.44868e+07
Com_32754_pos	N-(p-Coumaroyl) serotonin	C19 H18 N2 O3	644.267	9.339	Invalid mass	No results	No results	2.14284e+06	2.26376e+06	958125	950132	901317	1.11242e+06	1.2348e+06	878987	820974	828290	765708	774629	2.82782e+06	2.16443e+06	751756	723647	890694	1.00326e+06	2.2935e+06	1.07219e+06	1.77893e+06	777766	782551	615035
Com_12938_pos	LLK	C18 H36 N4 O4	372.275	7.837	Full match	No results	No results	1.06243e+06	1.01275e+06	1.14141e+06	1.1452e+06	1.18456e+06	1.40362e+06	948145	1.03539e+06	1.00513e+06	1.09507e+06	1.88099e+06	1.06219e+06	850407	806630	910638	885638	1.12024e+06	1.27978e+06	801082	7.92583e+06	753554	1.01924e+06	1.01344e+06	826379
Com_26387_pos	Trachelogenin	C21 H24 O7	388.152	11.832	No results	No results	Full match	1.21347e+06	1.10516e+06	1.16934e+06	1.14935e+06	1.0484e+06	1.40536e+06	1.10129e+06	1.05451e+06	1.11975e+06	1.00399e+06	945059	968426	982322	1.15647e+06	951917	851770	1.10341e+06	1.35027e+06	866735	1.0943e+06	962115	957394	954641	713707
Com_39214_pos	1-(4-nitrobenzyl)-2-[4-(trifluoromethyl)phenyl]-1H-imidazole	C17 H12 F3 N3 O2	347.091	11.607	Invalid mass	No results	No results	1.20915e+06	1.16964e+06	1.30114e+06	1.28487e+06	1.15539e+06	1.5192e+06	1.14216e+06	1.19816e+06	1.1674e+06	1.0989e+06	1.02416e+06	1.07398e+06	963864	1.05398e+06	1.03331e+06	936177	1.22839e+06	1.36871e+06	816786	1.09283e+06	888889	1.05386e+06	1.04773e+06	798510
Com_7839_pos	2,4-dichloro-N-{2-[(2-furylmethyl)amino]-1-methyl-2-oxoethyl}benzamide	C15 H14 Cl2 N2 O3	362.019	1.115	Invalid mass	No results	No results	6.92087e+07	9.03997e+07	1.36174e+08	7.969e+07	8.36531e+07	1.1388e+08	9.2403e+07	8.85881e+07	9.96051e+07	9.47175e+07	8.78028e+07	7.73199e+07	8.19912e+07	8.20231e+07	7.65369e+07	8.72539e+07	1.18311e+08	1.54521e+08	9.54134e+07	1.03172e+08	9.93081e+07	1.0137e+08	8.04001e+07	6.27829e+07
Com_8843_pos	Diphenylamine	C12 H11 N	169.089	12.495	Full match	No results	No results	3.99112e+07	3.62374e+07	3.37697e+07	6.70312e+07	7.54294e+07	7.04667e+07	5.21703e+07	3.83487e+07	4.39022e+07	4.60947e+07	6.02346e+07	1.52413e+08	3.16076e+07	3.24634e+07	3.44734e+07	2.87978e+07	3.92154e+07	4.98127e+07	3.24748e+07	2.60354e+07	3.58513e+07	3.9115e+07	3.15166e+07	3.36915e+07
Com_17291_pos	6-Gingerol	C17 H26 O4	294.183	12.405	Full match	No results	Full match	651791	594457	674285	942816	628117	876157	7.76163e+06	630325	600651	594377	5.09226e+06	2.26704e+06	718406	737486	558436	491045	671727	793583	2.50649e+06	7.39047e+06	458802	2.64446e+06	771441	436577
Com_8340_pos	Diosbulbin B	C19 H20 O6	361.153	7.824	No results	Invalid mass	No results	7.52179e+06	3.37392e+06	8.90971e+06	6.88004e+06	1.26651e+07	7.6426e+06	4.35313e+06	2.03217e+06	3.1614e+06	2.09607e+07	6.42322e+07	1.34957e+07	3.33922e+06	3.47604e+06	3.11346e+06	6.65486e+06	1.54279e+07	9.70925e+06	2.92643e+06	3.0883e+06	6.17151e+06	1.96231e+07	5.41509e+07	2.94506e+07
Com_16890_pos	LDGTS 18:1	C28 H53 N O6	499.389	14.637	No results	Full match	No results	3.35299e+06	3.90274e+06	3.9589e+06	5.27846e+06	4.69329e+06	4.15193e+06	3.72435e+06	3.87352e+06	4.48131e+06	4.27948e+06	4.47519e+06	4.59333e+06	3.47786e+06	3.85493e+06	3.65898e+06	4.9607e+06	2.75601e+06	4.10909e+06	3.5506e+06	3.58986e+06	3.53948e+06	4.58576e+06	3.90436e+06	3.87298e+06
Com_36124_pos	Valepotriate +Na	C22 H30 O8	422.193	10.09	No results	No results	Full match	975141	1.41056e+06	1.07926e+06	1.01034e+06	1.10205e+06	1.23484e+06	1.13285e+06	934425	1.2219e+06	888745	804726	822999	810500	2.02573e+06	1.02332e+06	1.15405e+06	1.08432e+06	1.4784e+06	905449	1.68624e+06	2.10155e+06	1.08593e+06	1.17951e+06	690194
Com_11082_pos	VLH	C17 H29 N5 O4	367.223	7.4	Full match	No results	No results	3.27353e+06	2.97834e+06	3.34679e+06	3.36233e+06	3.14262e+06	4.2238e+06	3.00332e+06	3.04559e+06	2.99633e+06	2.88163e+06	2.73663e+06	2.79768e+06	2.49026e+06	2.44365e+06	2.69014e+06	2.40938e+06	3.34334e+06	3.73797e+06	2.30195e+06	2.84137e+06	2.36209e+06	3.01478e+06	3.04293e+06	2.22288e+06
Com_25788_pos	Acetyl-11-keto-beta-boswellic acid	C32 H48 O5	512.349	14.377	No results	No results	Full match	827467	797789	877888	864484	2.07335e+06	985990	1.29307e+06	797339	791743	778253	1.995e+06	1.44304e+06	674840	754994	732334	1.10234e+06	1.72662e+06	950033	580836	1.53883e+06	4.54268e+06	3.43937e+06	4.10189e+06	899709
Com_26308_pos	Prunin	C21 H22 O10	434.123	9.589	Full match	No results	Full match	1.20022e+06	1.11634e+06	1.22164e+06	1.22845e+06	4.13318e+06	1.42787e+06	1.05197e+06	1.08042e+06	1.07377e+06	1.40761e+06	2.08257e+06	1.69389e+06	944535	1.40583e+06	957243	1.2478e+06	2.62356e+06	1.36461e+06	805925	1.88098e+06	875867	1.09601e+06	1.08457e+06	1.25704e+06
Com_16554_pos	2-oxo-2H-chromene-3-carboxylic acid	C10 H6 O4	190.027	8.77	Full match	No results	No results	1.48622e+07	8.692e+06	5.6686e+06	8.03176e+06	4.91536e+07	2.99216e+06	2.47829e+07	4.86746e+06	7.05177e+06	3.00293e+07	2.27163e+07	2.89344e+07	3.45244e+06	3.70684e+07	7.30612e+06	3.23531e+07	5.08894e+07	1.12579e+07	1.66374e+07	2.66412e+07	2.07975e+07	2.02149e+07	2.61421e+07	2.74763e+07
Com_36382_pos	1-(6-hydroxy-4,7-dimethoxybenzo[b]furan-5-yl)ethan-1-one	C12 H12 O5	214.085	15.8	Invalid mass	No results	No results	7.25886e+06	6.64897e+06	7.43773e+06	8.46828e+06	8.07425e+06	9.0126e+06	6.00323e+06	8.38576e+06	7.61942e+06	7.5667e+06	6.2992e+06	5.25911e+06	6.60316e+06	5.90751e+06	6.11368e+06	5.64997e+06	7.50437e+06	8.29648e+06	5.29986e+06	4.64925e+06	4.71332e+06	6.41208e+06	6.02168e+06	4.58159e+06
Com_1334_pos	(+/-)-CP 47,497-C7-Hydroxy metabolite	C21 H34 O3	334.251	14.124	Full match	No results	No results	1.57708e+08	1.66501e+07	1.44432e+07	9.90744e+06	1.20147e+07	8.06704e+06	7.25012e+06	6.2592e+06	6.82361e+06	8.73584e+06	1.19369e+07	9.79689e+06	6.61076e+06	1.16325e+07	1.0607e+07	9.20151e+06	9.38614e+06	8.70642e+06	6.43763e+06	1.66612e+08	7.34431e+06	1.22003e+07	1.2575e+07	6.11192e+06
Com_3244_pos	9-Oxo-ODE	C18 H30 O3	294.22	13.953	Full match	No results	Full match	1.74393e+07	1.83858e+07	1.50481e+07	2.14922e+07	1.89702e+07	1.82099e+07	1.31163e+07	1.2598e+07	1.07857e+07	1.84712e+07	3.63533e+07	1.28624e+07	1.00398e+07	3.21187e+07	1.03088e+07	1.39017e+07	1.46191e+07	1.68876e+07	9.66846e+06	3.02042e+07	1.43289e+07	1.15684e+07	1.67479e+07	8.68858e+06
Com_9909_pos	17alpha-Hydroxyprogesterone	C21 H30 O3	330.218	14.004	Invalid mass	No results	No results	9.8216e+06	7.42608e+06	6.84967e+06	6.16097e+06	1.40022e+07	9.02012e+06	1.14963e+07	4.07643e+06	7.9049e+06	1.01492e+07	1.87622e+07	1.50467e+07	6.49563e+06	5.99862e+06	6.44645e+06	1.72242e+07	3.95602e+07	1.54889e+07	4.96045e+06	1.48184e+07	5.12225e+06	8.09603e+06	4.99669e+06	1.22294e+07
Com_35274_pos	IBA	C12 H13 N O2	203.095	9.154	No results	No results	Full match	1.72331e+06	1.92451e+06	1.92115e+06	1.86448e+06	2.27513e+06	2.4751e+06	1.7766e+06	1.82215e+06	1.78887e+06	1.71876e+06	1.69949e+06	1.53054e+06	1.66004e+06	2.08446e+06	1.44316e+06	1.31386e+06	1.85147e+06	2.06149e+06	1.20149e+06	1.52827e+06	1.22792e+06	1.52975e+06	1.54187e+06	1.41655e+06
Com_13951_pos	(+/-)8(9)-EET	C20 H32 O3	302.223	13.539	Invalid mass	No results	No results	898736	927095	907793	1.4014e+06	1.12418e+06	1.58264e+06	825950	1.71867e+06	1.83823e+06	1.50388e+06	1.24244e+06	1.1607e+06	725898	2.53438e+06	1.39983e+06	997345	1.53052e+06	1.23177e+06	1.32016e+06	1.99217e+06	1.05325e+06	1.68666e+06	800017	763229
Com_24874_pos	ENH	C15 H22 N6 O7	398.156	10.174	Full match	No results	No results	2.06828e+06	1.24489e+06	1.89023e+06	993804	831773	1.07649e+06	1.27143e+06	806846	965179	780697	830419	737756	1.69326e+06	4.26689e+06	836407	911092	1.36276e+06	1.09762e+06	2.70753e+06	4.45073e+06	1.74544e+06	973889	2.24545e+06	953289
Com_205_pos	3-hydroxy-3-methylpentanedioic acid	C6 H10 O5	179.08	1.364	Invalid mass	No results	No match	1.18905e+09	1.38856e+09	1.38664e+09	2.24454e+09	2.11537e+09	2.55085e+09	1.29926e+09	1.65945e+09	1.89894e+09	1.79734e+09	2.17962e+09	1.91364e+09	9.77205e+08	9.7247e+08	2.07176e+09	1.8568e+09	4.57745e+09	3.13684e+09	1.04066e+09	9.42284e+08	9.53291e+08	2.47589e+09	2.84781e+09	2.18544e+09
Com_47830_pos	1,8-Dihydroxyanthraquinone	C14 H8 O4	240.042	10.558	No results	No results	Full match	831376	1.01074e+06	855282	660338	942425	1.27903e+06	697708	572256	744519	857727	792612	548400	1.04114e+06	789684	1.16928e+06	773044	912163	1.06735e+06	891677	637124	902506	784091	1.08523e+06	787275
Com_9125_pos	Cinnamaldehyde	C9 H8 O	132.058	9.414	No results	No results	Full match	1.37695e+07	1.06675e+07	1.42805e+07	1.30139e+07	1.15995e+07	1.48716e+07	1.26997e+07	1.20037e+07	1.30183e+07	1.16642e+07	1.04994e+07	1.24463e+07	1.11739e+07	1.20214e+07	1.25233e+07	1.08521e+07	1.34363e+07	1.63599e+07	1.15767e+07	1.06063e+08	1.35429e+07	1.46946e+07	2.15908e+07	1.3007e+07
Com_26480_pos	Inosine 5'-monophosphate	C10 H13 N4 O8 P	348.046	8.48	No results	No results	Full match	4.53605e+06	3.40317e+06	2.86287e+06	5.85673e+06	6.21009e+06	4.08255e+06	4.94535e+06	2.52348e+06	4.3351e+06	4.70538e+06	3.86063e+06	4.25692e+06	2.02329e+06	3.64928e+06	2.62603e+06	4.08124e+06	7.25746e+06	6.346e+06	2.69236e+06	2.81634e+06	2.9892e+06	5.59102e+06	7.03857e+06	3.42449e+06
Com_24976_pos	4-styrylpyridine	C13 H11 N	164.058	1.389	Invalid mass	No results	No results	8.19571e+06	1.13888e+07	1.25247e+07	1.61665e+07	1.18892e+07	1.82669e+07	1.2165e+07	8.75668e+06	8.52818e+06	9.79303e+06	9.94723e+06	9.96075e+06	8.97337e+06	9.3479e+06	9.32042e+06	9.07372e+06	1.27092e+07	2.28727e+07	5.88269e+06	6.36973e+06	7.57314e+06	1.43762e+07	1.28263e+07	4.91406e+06
Com_36891_pos	11汕-Hydroxyandrosterone	C19 H30 O3	306.22	12.323	Full match	No results	No results	556707	544749	884661	610028	1.16318e+06	1.26166e+06	571662	545497	1.10011e+06	546656	8.45218e+06	711986	468892	672964	1.1288e+06	723250	785930	1.10066e+06	950089	2.21959e+06	991932	635487	919420	989288
Com_17408_pos	Methyl myristate	C15 H30 O2	242.225	13.128	No results	No results	Full match	2.24322e+06	2.17219e+06	1.91882e+06	2.85843e+06	1.72204e+06	2.70339e+06	2.30966e+06	2.86972e+06	2.05502e+06	2.15642e+06	1.5685e+06	1.98649e+06	2.38741e+06	1.67733e+06	2.25241e+06	2.71942e+06	2.00242e+06	2.34831e+06	2.26e+06	2.51802e+06	2.26342e+06	2.45939e+06	3.65993e+06	2.19409e+06
Com_44664_pos	5-benzhydryl-1-(phenylsulfonyl)-1H-pyrazole	C22 H18 N2 O2 S	374.101	9.268	Invalid mass	No results	No match	675883	638316	730314	746637	687080	862216	611951	668277	638077	627428	574048	590499	545372	504857	554661	516285	680038	783020	483912	501158	467008	591872	1.27929e+06	459691
Com_12504_pos	2,4-dihydroxyheptadec-16-en-1-yl acetate	C19 H36 O4	368.254	13.758	Invalid mass	No results	No results	5.16839e+06	7.0867e+06	9.34442e+06	7.98181e+06	7.85317e+06	1.0778e+07	7.3086e+06	8.76421e+06	7.19097e+06	7.60567e+06	1.07094e+07	7.64624e+06	6.45769e+06	6.73186e+06	7.02182e+06	6.5641e+06	8.52084e+06	9.71454e+06	6.53259e+06	6.38849e+06	8.15314e+06	8.33364e+06	1.0292e+07	5.7518e+06
Com_2907_pos	5,7-dihydroxy-2-phenyl-4H-chromen-4-one	C15 H10 O4	254.058	10.68	Full match	No results	Full match	3.22673e+06	4.65605e+06	3.52369e+06	3.2067e+06	2.93515e+06	5.2669e+06	4.63847e+06	4.55476e+06	2.91036e+06	3.99268e+06	2.51416e+06	4.09054e+06	2.47838e+06	4.18036e+06	5.09099e+06	3.41052e+06	3.01177e+06	5.60283e+06	8.94283e+07	1.84494e+08	6.08629e+08	2.91804e+08	4.86872e+07	2.43541e+07
Com_14324_pos	4-(cyclohexylcarbonyl)-1-phenethylpiperazine-2,6-dione	C19 H24 N2 O3	328.175	7.026	Invalid mass	No results	No results	2.52298e+06	3.50417e+06	3.29387e+06	5.26003e+06	1.52526e+07	3.56386e+06	4.40983e+06	1.59813e+06	2.86447e+06	2.1574e+07	1.50296e+07	1.66509e+07	6.82712e+06	9.91763e+06	1.75096e+06	1.46814e+07	1.73149e+07	1.07693e+07	3.85633e+06	1.1749e+07	6.69478e+06	9.80945e+06	1.17805e+07	1.66122e+07
Com_25474_pos	N-(2-quinolinyl)-2,3-dihydro-1-benzofuran-6-carboxamide	C18 H14 N2 O2	290.101	10.004	Invalid mass	No results	No results	4.09869e+06	4.5364e+06	5.82698e+06	6.09618e+06	4.76197e+06	6.08414e+06	4.86326e+06	5.95173e+06	4.09011e+06	4.82266e+06	3.69421e+06	3.65531e+06	4.2695e+06	4.17449e+06	4.95597e+06	3.60682e+06	4.47602e+06	5.23915e+06	2.867e+06	3.73444e+06	3.28276e+06	3.74445e+06	4.29128e+06	2.86995e+06
Com_6301_pos	Benzoylformic Acid	C8 H6 O3	150.032	1.332	No results	No results	Full match	6.88121e+07	1.11036e+08	1.95423e+08	1.77783e+08	9.37569e+07	1.90943e+08	1.35613e+08	1.16223e+08	2.09151e+08	1.32544e+08	7.46084e+07	2.44108e+08	7.53029e+07	6.40597e+07	8.71006e+07	7.12366e+07	2.9296e+08	2.11378e+08	5.13193e+07	9.58206e+07	9.87723e+07	1.561e+08	1.7763e+08	6.37349e+07
Com_43876_pos	Linarin	C28 H32 O14	592.18	9.491	No results	No results	Full match	938149	892592	924978	914473	1.04766e+06	1.10968e+06	825853	814970	842404	1.00509e+06	854154	1.11119e+06	680844	785671	764995	801322	930699	1.04743e+06	638250	962424	681250	1.64103e+06	978814	853528
Com_4563_pos	Pyrrole-2-Carboxylic Acid	C5 H5 N O2	111.032	1.32	No results	No results	Full match	1.32849e+08	1.45012e+08	8.6994e+07	9.92844e+07	1.61201e+08	2.37413e+08	1.38702e+08	3.28933e+08	1.80341e+08	1.83237e+08	1.88844e+08	1.64955e+08	2.10413e+08	1.1833e+08	1.43488e+08	1.51028e+08	2.55843e+08	1.98233e+08	2.83663e+08	1.12198e+08	1.75033e+08	1.61327e+08	2.07248e+08	3.12885e+08
Com_20751_pos	Nitidine	C21 H18 Cl N O4	383.092	6.543	No results	No results	Full match	4.47562e+06	4.3947e+06	7.53917e+06	1.08652e+07	3.63968e+07	4.18555e+06	6.79297e+06	4.33074e+06	8.44741e+06	1.8222e+07	8.22074e+06	1.55735e+07	5.20071e+06	6.58714e+06	7.80092e+06	2.13022e+07	1.68406e+07	1.38516e+07	4.17397e+06	6.99583e+06	6.09692e+06	3.02001e+07	2.99311e+07	1.53385e+07
Com_8178_pos	5汐-Tetrahydrocortisol	C21 H34 O5	754.451	14.364	Invalid mass	No results	No results	4.90629e+07	1.04051e+08	1.11414e+08	1.3332e+08	8.67245e+07	9.74367e+07	7.16057e+07	3.83509e+07	4.33852e+07	2.85946e+07	3.01152e+07	1.55514e+07	7.41975e+06	9.35021e+07	1.57764e+07	4.25459e+07	4.25142e+06	1.21464e+07	1.37059e+06	2.86863e+06	6.08088e+06	6.54443e+07	3.34655e+07	1.15449e+07
Com_30311_pos	2,4-Epibrassinolide	C28 H48 O6	480.344	13.29	No results	No results	Full match	1.24272e+06	1.07328e+06	1.23665e+06	1.28005e+06	1.16163e+06	1.3991e+06	1.02829e+06	1.08055e+06	1.05563e+06	1.02981e+06	960931	1.01784e+06	954387	858893	937458	826564	1.06414e+06	1.29243e+06	767617	830318	743034	1.02181e+06	1.04503e+06	705873
Com_3425_pos	C.I. Basic Orange 2	C12 H12 N4	212.107	9.157	Full match	No results	No results	1.55491e+07	1.31332e+07	2.34359e+07	1.77025e+08	3.47752e+07	1.52339e+07	1.88136e+07	2.25257e+07	1.80101e+07	8.96562e+06	3.19854e+07	5.99628e+08	1.07985e+07	1.78847e+07	2.17344e+07	1.26364e+07	1.17647e+07	5.90094e+07	3.43761e+07	6.45481e+07	3.09156e+07	1.11907e+07	4.96609e+07	2.24582e+07
Com_8061_pos	N-(9H-Purin-6-ylcarbamoyl)threonine	C10 H12 N6 O4	280.093	7.397	No results	No results	Full match	9.42181e+06	8.46994e+06	1.07208e+07	7.43615e+06	7.58345e+06	7.81311e+06	8.30355e+06	7.87472e+06	8.0109e+06	1.10372e+07	1.08162e+07	8.74628e+06	9.20484e+06	8.84727e+06	1.02222e+07	8.13487e+06	1.23267e+07	1.31545e+07	8.16648e+06	1.01286e+07	7.85139e+06	1.30922e+07	1.29258e+07	1.06297e+07
Com_13455_pos	(3S,9aS)-3-benzyl-octahydro-1H-pyrido[1,2-a]pyrazin-1-one	C15 H20 N2 O	266.139	6.767	Invalid mass	No results	No results	1.80991e+06	2.01305e+06	2.44466e+06	1.59013e+06	1.53175e+06	1.87018e+06	2.15376e+06	1.52864e+06	1.99529e+06	1.46739e+06	1.4118e+06	1.39664e+06	1.5591e+06	1.30398e+06	1.37852e+06	1.30924e+06	1.77796e+06	1.72508e+06	1.41573e+06	1.26207e+06	1.36452e+06	1.3927e+06	1.38715e+06	1.36473e+06
Com_17848_pos	3-(3,4-dimethoxyphenyl)-1-(2-hydroxy-4,6-dimethoxyphenyl)propan-1-one	C19 H22 O6	368.124	13.084	Invalid mass	No results	No match	756969	688940	715320	735645	709531	884842	638603	658609	664478	649255	658200	608805	558377	523345	594915	578793	744151	838987	487266	518950	486793	650946	634210	477656
Com_18893_pos	3-[(4-hydroxyphenyl)methyl]-octahydropyrrolo[1,2-a]pyrazine-1,4-dione	C14 H16 N2 O3	260.117	7.269	Full match	No results	No results	4.35659e+06	1.27181e+06	3.42221e+06	1.39385e+06	3.42169e+06	3.48762e+06	2.50248e+06	3.21564e+06	1.25747e+06	1.22305e+06	2.50012e+06	1.13318e+06	2.2921e+06	970614	1.11647e+06	1.00992e+06	1.34009e+06	1.56345e+06	916308	3.68194e+07	2.0386e+06	3.31666e+06	1.19571e+06	2.22283e+06
Com_2725_pos	6汕-Oxycodol	C18 H23 N O4	317.163	11.527	Full match	No results	No results	4.21482e+06	2.81055e+06	3.85011e+06	3.00808e+06	4.22033e+06	3.86845e+06	6.71744e+06	2.7555e+06	2.76103e+06	2.58555e+06	4.69964e+06	3.41729e+06	2.32642e+06	7.13278e+06	3.14131e+06	4.38847e+06	4.20141e+06	3.44613e+06	2.02862e+06	2.57822e+06	2.06589e+06	6.38017e+06	2.46947e+06	2.59082e+06
Com_44196_pos	3-Dehydroshikimic acid	C7 H8 O5	172.038	10.267	No results	No results	Full match	1.89342e+06	2.09799e+06	2.6356e+06	2.46483e+06	2.09622e+06	3.27035e+06	2.23353e+06	2.31345e+06	2.25017e+06	2.57787e+06	992628	2.53865e+06	2.22578e+06	2.26443e+06	2.70947e+06	2.0028e+06	3.01504e+06	3.36619e+06	1.74231e+06	2.64548e+06	1.73891e+06	2.90241e+06	2.75105e+06	2.24982e+06
Com_31253_pos	FMK	C20 H32 N4 O4 S	424.208	9.149	Invalid mass	No results	No results	1.87552e+06	1.74307e+06	1.33697e+06	1.26585e+06	1.30756e+06	1.41714e+06	1.22464e+06	1.27213e+06	1.50395e+06	1.26339e+06	973619	1.33227e+06	1.52031e+06	1.51952e+06	1.42707e+06	828421	1.18678e+06	1.24355e+06	1.30044e+06	1.68205e+06	1.98926e+06	956678	1.16817e+06	934366
Com_13837_pos	Ritalinic acid	C13 H17 N O2	219.124	13.643	Invalid mass	No results	No results	1.5503e+07	4.00332e+07	3.87689e+07	3.27086e+07	5.47085e+07	7.82633e+06	3.77333e+07	1.50042e+06	2.59311e+07	3.58769e+07	5.33063e+07	2.73168e+07	3.73976e+06	3.90037e+07	3.94849e+07	4.01555e+07	1.12338e+07	7.91267e+06	1.68192e+06	1.36033e+07	1.69954e+06	3.57998e+07	743622	2.68833e+07
Com_2054_pos	WMH	C22 H28 N6 O4 S	472.193	9.389	Invalid mass	No results	No results	4.02473e+07	2.54925e+07	6.21653e+07	3.81848e+07	3.29826e+08	2.70172e+08	2.85515e+07	3.35784e+07	3.11155e+07	3.87169e+08	2.54325e+08	2.07975e+08	9.00966e+07	4.48964e+07	4.27968e+07	2.34675e+08	3.00667e+08	5.13391e+07	6.05798e+07	4.36383e+07	4.85646e+07	8.21963e+07	1.03765e+08	6.0099e+07
Com_35807_pos	LysoPC 19:0	C27 H56 N O7 P	537.381	16.022	No results	No results	Full match	1.80019e+06	1.66395e+06	1.88613e+06	2.82978e+06	1.76081e+06	2.1587e+06	1.60906e+06	1.70166e+06	1.57722e+06	1.568e+06	1.52549e+06	1.49839e+06	1.31406e+06	1.2737e+06	1.45329e+06	1.33388e+06	1.7785e+06	2.15435e+06	1.15652e+06	1.22954e+06	1.19771e+06	1.4386e+06	1.46551e+06	1.14578e+06
Com_15052_pos	Dl-2-Aminooctanoic Acid	C8 H17 N O2	159.126	6.691	No results	No results	Full match	3.54526e+06	3.86094e+06	5.11766e+06	1.93727e+06	2.2174e+06	2.17282e+06	4.15648e+06	2.93329e+06	3.83581e+06	2.47164e+06	2.26409e+06	2.16155e+06	3.21598e+06	2.1669e+06	2.68108e+06	2.56331e+06	3.36304e+06	2.43726e+06	3.19131e+06	3.16657e+06	2.89437e+06	1.89731e+06	1.53838e+06	2.58253e+06
Com_22330_pos	11-cis-Retinol	C20 H30 O	286.23	13.339	No results	No results	Full match	1.23623e+06	1.16738e+06	1.3537e+06	1.29499e+06	1.16457e+06	1.60826e+06	1.13354e+06	1.17041e+06	1.18965e+06	1.07642e+06	1.14212e+06	1.11896e+06	1.08126e+06	3.89968e+06	1.09663e+06	946256	1.1998e+06	1.47327e+06	805750	1.25075e+06	899708	1.15546e+06	1.15925e+06	866567
Com_3616_pos	Pyridoxine	C8 H11 N O3	169.074	1.987	No results	No results	Full match	1.61032e+08	1.97524e+08	3.02969e+08	6.57641e+07	7.60524e+07	6.71142e+07	2.99379e+08	2.10232e+08	1.88438e+08	5.23904e+07	7.35306e+07	4.67568e+07	2.35595e+08	8.99181e+07	1.95258e+08	4.73626e+07	8.72687e+07	1.01774e+08	1.52415e+08	1.24228e+08	1.26833e+08	1.27587e+08	2.07311e+08	5.52285e+07
Com_11380_pos	PC (5:0/13:1)	C26 H50 N O8 P	535.329	13.356	No results	Full match	No results	1.51093e+06	1.38384e+06	1.58929e+06	1.58275e+06	1.38458e+06	1.92013e+06	1.38543e+06	1.43049e+06	1.4513e+06	1.30121e+06	1.36095e+06	1.3676e+06	1.19313e+06	1.18533e+06	1.21472e+06	1.15652e+06	1.46641e+06	1.80065e+06	960698	1.37194e+06	1.25948e+06	1.34951e+06	1.43265e+06	989467
Com_1098_pos	Kuromanin	C21 H20 O11	448.101	7.441	Full match	Not the top hit	Full match	3.14629e+07	9.13659e+06	4.80116e+06	8.05789e+06	9.40464e+07	3.93703e+06	4.73311e+06	2.83882e+06	8.68296e+06	2.77324e+07	2.02877e+07	3.35251e+07	1.37127e+07	2.74075e+07	5.59953e+06	2.82678e+07	2.82259e+07	1.29456e+07	2.83111e+07	2.1519e+07	2.68752e+07	2.27649e+07	1.10239e+08	6.32592e+07
Com_1883_pos	Valylproline	C10 H18 N2 O3	214.132	5.446	Full match	No results	Full match	1.44879e+07	1.73716e+07	1.54705e+07	1.00577e+07	1.00216e+07	1.35118e+07	1.20935e+07	3.85639e+07	3.02726e+07	9.96883e+06	3.31273e+08	9.11074e+06	5.09139e+07	9.38796e+06	2.95546e+07	8.04232e+06	1.07256e+07	1.21251e+07	5.06369e+07	5.0996e+07	1.17324e+07	1.01912e+07	8.74739e+06	8.68514e+06
Com_1609_pos	Sphingosine (d18:1)	C18 H37 N O2	299.283	13.082	Full match	No results	Full match	4.81314e+07	2.77854e+07	3.17143e+07	1.58713e+08	1.04088e+08	1.26471e+08	5.24341e+07	2.20423e+07	6.17097e+07	7.69807e+07	5.2493e+07	7.86251e+07	5.1911e+07	2.4775e+07	1.86505e+07	6.59448e+07	5.68264e+07	2.78441e+07	1.51994e+07	3.13863e+07	6.63004e+07	1.30563e+08	2.9323e+07	7.23478e+07
Com_2835_pos	Glycyl-L-Proline	C7 H12 N2 O3	172.085	1.366	No results	No results	Full match	2.57419e+07	2.01413e+07	3.31996e+07	1.5566e+08	1.22781e+08	4.13062e+08	2.12228e+07	4.28983e+07	2.52148e+07	1.82879e+08	3.11323e+08	1.43764e+08	4.64779e+07	2.79191e+07	4.84258e+07	2.09301e+08	5.23345e+08	4.8379e+08	3.69757e+07	4.8387e+07	2.6502e+07	3.49605e+08	3.57028e+08	2.45742e+08
Com_9787_pos	Diltiazem hydrochloride	C22 H26 N2 O4 S	414.167	12.787	Invalid mass	No results	No results	1.01493e+06	969888	1.04668e+06	1.00588e+06	949868	1.22754e+06	863555	890178	910282	858119	832708	837178	784062	713789	824683	723755	955700	1.15841e+06	653085	726290	690290	884011	855964	666494
Com_11732_pos	DQH	C15 H22 N6 O7	398.156	8.241	Full match	No results	No results	1.95661e+07	1.03555e+07	1.1391e+07	2.28878e+07	3.9177e+07	9.77806e+06	1.37905e+07	8.54661e+06	1.04097e+07	1.78471e+07	3.15254e+07	2.23845e+07	1.15847e+07	1.4271e+07	9.74561e+06	3.24302e+07	5.56316e+07	4.25878e+07	1.64376e+07	2.03646e+07	4.24885e+06	4.27801e+07	5.28674e+07	2.40559e+07
Com_270_pos	13,14-Dihydro-15-keto Prostaglandin A2	C20 H30 O4	316.202	13.78	Invalid mass	No results	No results	4.15685e+07	4.49246e+07	5.7845e+07	5.0038e+07	9.57118e+07	5.64438e+07	8.993e+07	4.42269e+07	4.42449e+07	4.82819e+07	4.37534e+08	6.11994e+07	3.46552e+07	5.49209e+08	4.07882e+07	7.04342e+07	8.01455e+07	8.04551e+07	3.58465e+07	2.14897e+08	4.97707e+07	4.66295e+07	8.82654e+07	3.6067e+07
Com_17671_pos	Uridine 5'-monophosphate	C9 H13 N2 O9 P	324.036	5.224	No results	No results	Full match	2.68221e+06	4.78524e+06	1.08326e+07	2.6546e+06	2.07003e+06	2.89185e+06	2.48803e+06	2.75999e+06	3.41139e+06	2.37369e+06	2.08369e+06	1.93954e+06	2.4383e+06	1.9175e+06	2.32171e+06	2.51857e+06	8.10654e+06	3.41135e+06	2.20521e+06	5.77097e+06	2.35439e+06	2.87138e+06	2.06708e+06	3.21995e+06
Com_9528_pos	Skimmin	C15 H16 O8	324.085	7.176	No results	Full match	No results	2.4246e+06	2.02411e+06	2.79291e+06	3.11586e+06	1.08565e+07	2.6967e+06	1.86932e+06	2.00813e+06	1.98311e+06	8.47506e+06	7.26225e+06	7.52187e+06	2.11158e+06	2.63074e+06	1.75595e+06	7.75766e+06	7.43485e+06	6.72258e+06	1.47421e+06	6.75714e+06	2.02064e+06	7.30607e+06	1.41163e+07	6.36821e+06
Com_32350_pos	N-Formylkynurenine	C11 H12 N2 O4	236.08	2.587	No results	No results	Full match	3.14027e+06	3.10384e+06	2.95456e+06	3.34813e+06	4.06647e+06	4.06758e+06	2.14326e+06	2.20792e+06	2.75189e+06	3.40006e+06	2.36177e+06	3.3132e+06	3.32689e+06	3.39646e+06	2.88199e+06	4.73199e+06	5.50583e+06	4.61635e+06	2.16847e+06	2.48659e+06	2.97212e+06	4.2387e+06	4.09869e+06	3.07149e+06
Com_16914_pos	Przewaquinone A	C19 H18 O4	310.121	9.562	No results	No results	Full match	2.48215e+06	2.30006e+06	2.51702e+06	2.53104e+06	3.31141e+06	3.13257e+06	2.38042e+06	2.22604e+06	2.25514e+06	3.02796e+06	2.47112e+06	3.49002e+06	2.30332e+06	2.24923e+06	2.02377e+06	2.5709e+06	3.46449e+06	2.8416e+06	1.90162e+06	4.48988e+07	1.8046e+06	2.43828e+06	3.20206e+06	2.58996e+06
Com_19122_pos	Bakuchiol	C18 H24 O	256.183	12.815	No results	No results	Full match	883971	844575	911618	876084	827300	1.06914e+06	752125	775313	792823	736712	725259	729152	682890	605364	718269	630365	824875	990430	568396	632572	596115	769942	989631	580492
Com_33698_pos	N-(4-chlorophenyl)-N'-cyclohexylthiourea	C13 H17 Cl N2 S	286.088	9.318	Invalid mass	No results	No results	2.48478e+06	2.89132e+06	1.9668e+06	2.01934e+06	1.84401e+06	2.39667e+06	3.4644e+06	1.79976e+06	2.90245e+06	1.73724e+06	1.6064e+06	1.62469e+06	1.51399e+06	3.30558e+06	1.91676e+06	1.40803e+06	1.84779e+06	2.14439e+06	1.25891e+06	2.36995e+06	3.57516e+06	1.64008e+06	1.67489e+06	1.20981e+06
Com_32953_pos	1-[4-(1-adamantyl)phenoxy]-3-piperidinopropan-2-ol hydrochloride	C24 H35 N O2	369.264	9.491	Invalid mass	No results	No results	878850	829851	885723	852716	980830	1.0396e+06	768360	773271	787341	945865	803564	1.03975e+06	635187	730445	719702	780452	865279	973802	593387	1.16803e+06	633364	765216	866505	793532
Com_19735_pos	Apo-13-zeaxanthinone	C18 H26 O2	274.194	14.167	No results	No results	Full match	3.83105e+06	3.6301e+06	4.08575e+06	3.60722e+06	5.9497e+06	3.91089e+06	3.24146e+06	3.91321e+06	4.01291e+06	3.83421e+06	4.46132e+06	4.53906e+06	2.66685e+06	3.77628e+06	3.94305e+06	3.93996e+06	1.20195e+06	4.60904e+06	3.74731e+06	3.34896e+06	4.88585e+06	5.13967e+06	6.51775e+06	4.07519e+06
Com_100_pos	4-[(4-phenethyl-1,4-diazepan-1-yl)sulfonyl]-2,1,3-benzoxadiazole	C19 H22 N4 O3 S	386.135	12.073	Invalid mass	No results	No results	4.32786e+07	6.6953e+06	5.07603e+06	1.88054e+06	1.99694e+06	3.26533e+06	2.13639e+06	1.70408e+06	1.86097e+06	1.75109e+06	1.59295e+06	1.71116e+06	1.611e+06	1.45875e+06	1.56655e+06	1.62037e+06	2.80973e+06	2.43935e+06	1.44078e+06	1.38526e+06	1.47784e+06	1.90874e+06	1.54796e+06	1.50651e+06
Com_133_pos	Isocitrate	C6 H8 O7	192.027	2.007	No results	No results	Full match	2.51364e+09	4.34402e+09	3945607692	3.77192e+09	3.49086e+09	5.05494e+09	3.3715e+09	4.53016e+09	3.07202e+09	3.16819e+09	3.65423e+09	4.17049e+09	3.38996e+09	4.83948e+09	4.53779e+09	4.13542e+09	6.42597e+09	1.01491e+10	2.54173e+09	7.13027e+09	2.4986e+09	4.95043e+09	4.29542e+09	4.4234e+09
Com_19769_pos	RKK	C18 H38 N8 O4	430.307	14.402	Invalid mass	No results	No match	1.76705e+06	3.15862e+06	1.80004e+06	858491	791788	898761	5.44515e+06	745351	3.24207e+06	821866	712732	715180	1.28906e+06	6.83434e+06	2.85124e+06	746172	669723	822373	1.29675e+06	1.87396e+06	3.50285e+06	1.14206e+06	1.45587e+06	574018
Com_29218_pos	4-Methylumbelliferyl-汐-D-glucopyranoside	C16 H18 O8	338.099	8.263	Full match	No results	Full match	2.01723e+06	1.08953e+06	1.19997e+06	2.1266e+06	3.05949e+06	4.5058e+06	1.00987e+06	1.06027e+06	1.0492e+06	4.65541e+06	2.58648e+06	4.73859e+06	902977	910628	940930	3.82865e+06	3.5373e+06	2.92473e+06	787808	1.46296e+06	1.01116e+06	5.16842e+06	5.2997e+06	4.70735e+06
Com_1137_pos	3-hydroxy-3,4-bis[(4-hydroxy-3-methoxyphenyl)methyl]oxolan-2-one	C20 H22 O7	396.119	10.683	Invalid mass	No results	No results	1.12213e+06	820444	2.74688e+06	861149	1.77614e+06	1.03014e+06	758017	771298	781566	719403	675168	672131	2.8011e+07	647884	1.00542e+08	587544	808975	943318	2.91894e+06	8.63437e+07	1.51327e+06	3.59312e+06	9.6341e+06	1.17466e+06
Com_8897_pos	N~5~-(1,3,5-trimethyl-1H-pyrazol-4-yl)-1H-1,2,4-triazole-3,5-diamine	C8 H13 N7	185.142	9.345	Invalid mass	No results	No results	6.4219e+07	9.16534e+07	8.44471e+07	1.05344e+08	1.22126e+08	7.1493e+07	6.34673e+07	1.04879e+08	1.06024e+08	9.62349e+07	9.18586e+07	6.929e+07	8.33265e+07	7.00854e+07	1.21385e+08	8.83409e+07	3.3678e+07	1.15491e+08	7.26977e+07	8.90972e+07	7.13631e+07	9.48267e+07	7.04725e+07	7.26271e+07
Com_44146_pos	Linderane	C15 H16 O4	260.104	8.368	No results	No results	Full match	922345	925255	947186	1.0049e+06	890780	1.17093e+06	848364	1.06767e+06	861913	903556	913333	825931	753730	699885	856479	807754	965542	1.23628e+06	847554	1.00606e+06	3.27497e+06	849183	1.02485e+06	709776
Com_7924_pos	D-Ala-D-Ala	C6 H12 N2 O3	160.085	1.35	No results	No results	Full match	4.03294e+07	4.69812e+07	3.88613e+07	6.66766e+07	1.16756e+08	1.29786e+08	3.86107e+07	7.67127e+07	4.13549e+07	1.00868e+08	1.07843e+08	9.63182e+07	5.42595e+07	3.20433e+07	6.3069e+07	1.03016e+08	8.74413e+07	9.13672e+07	5.44885e+07	5.10113e+07	3.66971e+07	7.38775e+07	4.39308e+07	7.68838e+07
Com_25578_pos	HKK	C18 H33 N7 O4	393.25	10.983	Invalid mass	No results	No results	1.05638e+06	1.01965e+06	1.13013e+06	1.10461e+06	1.03919e+06	1.32799e+06	941902	1.00625e+06	987045	949043	897966	897242	850503	847325	884714	784785	1.0633e+06	1.24986e+06	742939	777826	753041	924863	912037	677001
Com_2703_pos	MNH	C15 H24 N6 O5 S	400.154	10.91	Full match	No results	Full match	2.27114e+06	2.25279e+06	3.29716e+06	2.40636e+06	2.2089e+06	2.88426e+06	2.04185e+06	2.13886e+06	2.18588e+06	2.03342e+06	1.92184e+06	1.92322e+06	1.80782e+06	1.81813e+06	1.89958e+06	1.69816e+06	2.2653e+06	2.65668e+06	1.68996e+06	4.4842e+07	1.68059e+06	4.44191e+06	5.40017e+06	1.67179e+06
Com_27587_pos	汐-Hydroxyalprazolam	C17 H13 Cl N4 O	324.083	5.366	Invalid mass	Invalid mass	No results	2.12764e+06	2.15509e+06	2.02163e+06	1.89303e+06	1.7045e+06	2.32227e+06	2.09748e+06	2.1378e+06	2.03577e+06	1.78472e+06	2.10353e+06	1.58551e+06	1.8438e+06	1.47605e+06	1.87716e+06	1.38967e+06	1.9779e+06	2.1605e+06	1.88269e+06	1.63245e+06	1.9451e+06	5.46903e+06	2.06797e+07	1.51129e+06
Com_10576_pos	Tetrahydrocortisone	C21 H32 O5	364.226	11.608	Full match	No results	No results	1.64666e+06	2.07908e+06	1.77193e+06	1.74978e+06	1.62292e+06	2.07936e+06	1.55543e+06	1.63169e+06	2.52835e+06	2.02382e+06	1.39473e+06	1.47469e+06	1.58405e+06	2.44856e+06	1.84528e+06	1.27491e+06	1.67285e+06	1.89989e+06	1.59249e+06	2.38108e+06	2.94233e+06	1.43518e+06	1.42683e+06	1.25358e+06
Com_2261_pos	Nicotinate ribonucleoside	C11 H13 N O6	255.075	1.425	No results	No results	Full match	3.40611e+08	3.45232e+08	4.0902e+08	3.15253e+08	3.38416e+08	3.75486e+08	2.666e+08	4.31333e+08	3.65437e+08	4.45014e+08	1.70347e+08	3.90743e+08	6.66625e+08	3.17377e+08	2.00319e+08	3.90687e+08	2.76678e+08	4.50163e+08	2.94875e+08	2.49003e+08	2.74609e+08	3.07712e+08	3.1999e+08	2.81821e+08
Com_9135_pos	Creatine	C4 H9 N3 O2	131.07	1.328	No results	No results	Full match	5.12474e+07	9.22037e+06	5.33443e+07	9.22845e+06	7.0949e+06	9.21547e+06	6.76674e+06	3.97309e+06	8.36127e+06	5.58367e+06	4.40123e+06	5.35235e+06	5.11486e+06	6.52524e+06	1.0455e+07	5.97147e+06	4.53864e+06	6.53961e+06	3.92629e+06	3.18653e+06	4.99777e+06	6.0868e+06	5.67191e+06	3.44546e+06
Com_15883_pos	2-{[2-(4-methylpiperazino)phenyl]methylene}hydrazine-1-carbothioamide	C13 H19 N5 S	299.12	10.825	Invalid mass	No results	No results	954092	971891	1.01301e+06	1.01937e+06	926639	1.24432e+06	880888	905702	911947	869008	821389	817644	788376	758912	802528	739194	977286	1.16755e+06	680699	8.10396e+06	704361	834527	847926	643564
Com_34546_pos	Glu-Glu	C10 H14 N2 O7	274.081	2.065	No results	No results	Full match	3.15812e+06	3.12439e+06	3.38299e+06	3.37663e+06	3.07009e+06	4.10694e+06	2.99134e+06	3.27873e+06	4.1238e+06	5.76856e+06	5.50492e+06	5.56626e+06	3.20215e+06	3.00136e+06	2.86448e+06	5.0454e+06	5.49983e+06	6.26264e+06	2.806e+06	2.5159e+06	2.45072e+06	3.11559e+06	3.16332e+06	8.79602e+06
Com_11369_pos	污-Cyhalothrin	C23 H19 Cl F3 N O3	471.084	14.124	Invalid mass	No results	No results	633894	603683	633829	632165	757248	749025	521066	577515	545064	545761	8.53207e+06	1.33922e+06	473081	452911	523343	468127	599683	718146	449734	465780	433659	564982	579455	408082
Com_33041_pos	Parishin E	C19 H24 O13	460.12	2.132	No results	No results	Full match	1.30084e+06	1.24608e+06	1.36669e+06	1.38716e+06	1.25593e+06	1.65273e+06	1.17335e+06	2.5888e+06	1.23366e+06	1.17908e+06	1.16358e+06	1.19699e+06	3.00338e+06	992445	2.02e+06	1.01457e+06	1.3427e+06	1.55046e+06	3.88621e+06	974555	959669	1.23849e+06	1.23705e+06	949830
Com_12444_pos	N-Acetylornithine	C7 H14 N2 O3	174.101	1.946	Full match	No results	Full match	1.90925e+06	1.96324e+06	9.89216e+06	2.07068e+06	1.9314e+06	6.57609e+06	1.8128e+06	9.02587e+06	1.89639e+06	1.88063e+06	2.06541e+07	1.76898e+06	1.89603e+06	1.58289e+06	1.0428e+07	1.53999e+06	2.13785e+06	2.46943e+06	1.49063e+06	1.50373e+06	1.51657e+06	1.88119e+06	1.89383e+06	1.4292e+06
Com_39491_pos	YMK	C20 H32 N4 O5 S	462.197	9.041	Invalid mass	No results	No results	605328	579256	627150	630280	595619	759417	551000	579698	554532	544097	514511	533979	468884	461732	477077	452812	580302	710446	412846	446160	415087	528197	517545	394712
Com_4825_pos	SQH	C14 H22 N6 O6	370.161	10.109	Full match	No results	No results	3.3496e+08	2.2311e+08	1.19646e+08	5.94629e+06	5.13747e+06	7.52125e+06	2.31855e+08	8.33401e+07	2.26141e+08	7.07514e+06	6.60293e+06	5.29377e+06	1.64069e+08	2.42742e+08	1.07013e+08	6.45574e+06	8.39399e+06	7.67159e+06	1.27287e+08	1.8361e+08	2.32581e+08	9.18149e+06	1.00102e+07	5.631e+06
Com_1646_pos	Dehydrotrametenolic acid	C30 H46 O3	454.346	14.315	No results	Full match	Full match	7.90428e+07	7.84123e+07	4.26024e+07	5.58416e+07	3.73123e+08	1.50641e+07	1.10321e+08	1.48856e+07	4.82736e+07	1.65561e+08	1.80837e+08	2.32469e+08	3.42457e+07	1.15776e+08	2.34794e+07	2.33584e+08	2.46415e+08	4.97252e+07	2.08912e+08	1.0808e+08	9.87067e+08	1.04921e+09	1.26798e+09	2.65685e+08
Com_5246_pos	Methionine sulfoxide	C5 H11 N O3 S	148.02	1.356	Invalid mass	Invalid mass	No match	1.92414e+07	2.44586e+07	2.31309e+07	1.00703e+07	2.10033e+07	2.2571e+07	3.12872e+07	2.34328e+07	1.49453e+07	1.49234e+07	2.88773e+07	1.35478e+07	1.57005e+07	3.7998e+07	2.03139e+07	4.26865e+07	2.72624e+07	1.21619e+07	1.18187e+07	8.85194e+06	1.25625e+07	1.37451e+07	7.6334e+06	1.42087e+07
Com_25846_pos	L-Sorbose	C6 H12 O6	215.106	9.65	No results	Invalid mass	No results	1.6298e+06	1.50478e+06	1.7154e+06	1.70728e+06	2.32825e+06	2.00983e+06	1.4603e+06	1.49264e+06	1.44901e+06	1.80015e+06	1.56582e+06	2.12635e+06	1.28497e+06	1.23024e+06	1.34876e+06	1.57375e+06	1.76555e+06	1.91357e+06	1.2809e+06	1.44957e+06	1.27578e+06	2.00743e+06	2.49159e+06	1.79184e+06
Com_17161_pos	1,2,3,6,7-Pentamethoxyxanthone	C18 H18 O7	346.104	9.625	No results	No results	Full match	899484	814222	925574	923399	1.2688e+06	1.10391e+06	765070	815413	797071	1.04573e+06	904264	1.19902e+06	701395	676923	717769	908187	956286	1.07672e+06	581531	701394	614907	847351	824859	909352
Com_10097_pos	HPK	C17 H28 N6 O4	380.218	11.976	Full match	No results	No results	8.8939e+06	4.78401e+06	7.58282e+06	6.67792e+06	1.11325e+07	8.01091e+06	5.32807e+06	6.87474e+06	4.726e+06	7.81284e+06	5.78017e+06	5.69211e+06	6.68015e+06	6.26431e+06	3.56754e+06	4.71245e+06	5.89676e+06	4.7382e+06	3.71635e+06	5.05796e+06	3.79755e+06	8.42593e+06	7.15847e+06	4.34625e+06
Com_28504_pos	N-(1,3-benzodioxol-5-yl)-2-methyl-5-(piperidinosulfonyl)-3-furamide	C18 H20 N2 O6 S	392.109	9.117	Invalid mass	No results	No results	998020	966039	1.04832e+06	1.06246e+06	1.08756e+06	1.29129e+06	902519	953229	935342	979430	887161	872173	985393	2.34761e+06	820490	739440	1.25324e+06	1.12828e+06	1.14193e+06	1.58383e+06	795583	871724	870032	738179
Com_17791_pos	Uridine 5'-diphospho-D-glucose	C15 H24 N2 O17 P2	566.058	5.026	No results	No results	Full match	1.16845e+07	1.16988e+07	1.23351e+07	1.14174e+07	1.02187e+07	1.41209e+07	1.19716e+07	1.21966e+07	1.08499e+07	1.01597e+07	9.8513e+06	9.51553e+06	1.08821e+07	8.70501e+06	1.07413e+07	8.30331e+06	1.12841e+07	1.2703e+07	9.98206e+06	8.76488e+06	1.08386e+07	1.0046e+07	9.48913e+06	8.54889e+06
Com_14709_pos	N2,N2-Dimethylguanosine	C12 H17 N5 O5	311.123	6.181	No results	Full match	Full match	1.78925e+06	1.46816e+06	1.6662e+06	1.58898e+06	1.69822e+06	1.90583e+06	1.45948e+06	1.46058e+06	1.43297e+06	2.32971e+06	4.54979e+06	1.35019e+06	4.62435e+06	1.40739e+06	2.25478e+06	1.22868e+06	1.68541e+06	1.82006e+06	1.69345e+06	1.04321e+07	1.07017e+06	1.53728e+06	1.4668e+06	1.78787e+06
Com_11288_pos	N1-[1-(2,4-dimethylphenyl)ethyl]-2,2-dimethylpropanamide	C15 H23 N O	233.176	13.628	Invalid mass	No results	No results	5.16508e+07	7.58351e+07	6.91133e+07	7.95803e+07	1.05859e+08	6.60562e+07	5.89479e+07	8.90499e+07	8.08576e+07	7.88595e+07	8.03809e+07	7.22267e+07	6.65576e+07	6.16153e+07	7.44143e+07	7.78969e+07	3.16705e+07	1.0162e+08	6.65235e+07	7.52897e+07	6.66195e+07	8.0432e+07	7.58586e+07	6.59615e+07
Com_704_pos	Nepodin	C13 H12 O3	216.079	7.405	No results	Full match	No results	1.11476e+07	6.51506e+06	4.67092e+07	4.52257e+06	4.934e+06	5.30743e+06	3.48575e+06	3.76004e+06	1.94084e+07	3.60947e+06	3.6833e+06	3.38851e+06	2.48498e+07	1.60016e+07	2.15491e+07	2.94641e+06	6.35733e+06	4.89922e+06	1.12563e+08	1.36273e+08	4.06817e+07	3.51982e+08	7.22643e+08	1.33704e+09
Com_16159_pos	gamma-Glu-Leu	C11 H20 N2 O5	260.138	1.308	No results	No results	Full match	3.75667e+06	4.39051e+06	4.90413e+06	2.24947e+06	3.15352e+06	2.80263e+06	2.37377e+06	5.79704e+06	5.69045e+06	3.22235e+06	4.07131e+06	4.238e+06	5.66498e+06	2.77505e+06	3.318e+06	7.33101e+06	7.87668e+06	2.67555e+06	4.01347e+06	4.21685e+06	2.27381e+06	2.19877e+06	2.67389e+06	2.53991e+06
Com_17542_pos	4-[2-(1H-indol-3-yl)ethyl]morpholine-3,5-dione	C14 H14 N2 O3	258.101	7.376	Full match	No results	No results	3.26846e+06	2.51055e+06	4.20201e+06	3.66269e+06	3.63603e+06	4.20952e+06	3.50952e+06	3.05847e+06	2.8515e+06	3.31422e+06	3.39686e+06	3.01464e+06	2.58946e+06	3.06619e+06	2.41531e+06	2.2681e+06	2.90514e+06	3.80888e+06	2.84253e+06	3.75468e+06	2.91763e+06	3.37284e+06	3.54933e+06	2.83523e+06
Com_1707_pos	Hydroxyhomosildenafil	C23 H32 N6 O5 S	504.223	9.766	Invalid mass	No results	No results	4.25108e+06	3.32134e+06	2.44833e+06	1.86194e+06	1.5361e+06	1.92629e+06	4.82815e+06	2.24672e+06	1.93447e+06	1.429e+06	1.97941e+06	1.65298e+06	2.97811e+06	1.13963e+06	4.46424e+06	1.16277e+06	1.53273e+06	1.76386e+06	1.24769e+06	1.35068e+06	7.39954e+06	1.65055e+06	2.17979e+06	1.20227e+06
Com_8883_pos	3-[1-(phenylsulfonyl)-2-pyrrolidinyl]pyridine	C15 H16 N2 O2 S	288.089	1.142	Invalid mass	No results	No results	6.1997e+06	1.85519e+07	2.02627e+07	4.70872e+07	3.34588e+07	3.18234e+07	4.17267e+07	2.69564e+07	2.574e+07	1.74982e+07	1.24514e+07	2.50761e+07	1.91719e+07	3.16321e+07	2.09576e+07	1.79391e+07	3.70515e+07	4.34928e+07	1.14658e+07	9.79762e+06	1.97904e+07	3.30268e+07	4.29695e+07	1.19533e+07
Com_30056_pos	(3R)-8-hydroxy-3-(4-hydroxyphenyl)-3,4-dihydro-1H-2-benzopyran-1-one	C15 H12 O4	238.064	7.412	Invalid mass	No match	No match	2.43667e+06	2.6735e+06	2.75034e+06	3.77053e+06	3.75924e+06	3.74749e+06	1.87366e+06	3.68569e+06	2.88499e+06	2.74634e+06	2.28889e+06	2.69279e+06	2.714e+06	2.6653e+06	2.44987e+06	2.5792e+06	2.85397e+06	4.65533e+06	3.13117e+06	2.44198e+06	1.9518e+06	4.38091e+06	7.2765e+06	7.7905e+06
Com_24168_pos	(2S)-4-Oxo-2-phenyl-3,4-dihydro-2H-chromen-7-yl beta-D-glucopyranoside	C21 H22 O8	424.114	10.324	Invalid mass	No results	No results	849692	838497	883925	858689	827906	1.05793e+06	767321	795909	774601	774709	732309	718335	675892	646829	725548	650242	835580	1.01514e+06	584226	640747	618514	728787	744242	566652
Com_27650_pos	2-{4-[3-(trifluoromethyl)-1H-pyrazol-1-yl]phenyl}isoindoline-1,3-dione	C18 H10 F3 N3 O2	357.076	12.071	Invalid mass	No results	No match	2.77996e+06	2.04566e+06	2.4532e+06	2.44103e+06	2.38006e+06	4.03864e+06	2.77303e+06	2.19619e+06	2.30273e+06	2.10326e+06	2.02202e+06	2.02138e+06	1.93869e+06	1.87893e+06	2.00797e+06	2.05231e+06	3.41651e+06	3.29073e+06	1.82344e+06	1.70817e+06	1.94591e+06	2.39238e+06	1.98519e+06	1.82128e+06
Com_30219_pos	Theobromine-d6	C7 H2 D6 N4 O2	186.102	7.444	No results	No results	Full match	1.02225e+06	947745	1.05559e+06	1.03287e+06	974270	1.32837e+06	924022	921066	938808	929089	838739	855063	789275	746682	839648	750941	1.05459e+06	1.18532e+06	725575	720486	717332	886312	933012	691379
Com_20040_pos	APH	C14 H21 N5 O4	361.117	7.478	Invalid mass	No results	No results	1.4253e+07	1.0982e+07	1.47795e+07	1.17213e+07	1.0256e+07	9.59623e+06	1.64087e+07	7.85106e+06	1.42755e+07	1.21385e+07	1.24828e+07	1.19448e+07	1.10533e+07	9.53726e+06	1.07479e+07	7.73653e+06	1.95226e+07	2.22748e+07	1.28376e+07	1.10289e+07	1.79597e+07	1.55051e+07	1.87074e+07	9.6427e+06
Com_10699_pos	Tanespimycin	C31 H43 N3 O8	626.329	14.343	Invalid mass	No results	No results	977541	915585	932002	1.04906e+06	967783	1.144e+06	849855	915069	902340	876836	3.02686e+06	849122	715273	767088	809916	800669	910768	1.08578e+06	650696	3.54597e+06	712508	890095	902471	684083
Com_39642_pos	Cholan-24-oic acid	C24 H40 O2	360.303	14.343	No results	No results	Full match	1.04334e+06	919034	990052	1.04745e+06	1.39403e+06	1.21638e+06	903580	947716	923189	1.12704e+06	1.43045e+06	1.4636e+06	763420	726673	827245	1.75858e+06	2.33237e+06	1.15388e+06	693565	879574	765889	1.03686e+06	1.78121e+06	1.03771e+06
Com_17811_pos	Phellamurin	C26 H30 O11	496.196	11.354	Invalid mass	No results	No results	1.93108e+07	3.77283e+06	2.362e+06	2.23907e+06	2.08645e+06	2.75878e+06	4.21955e+06	2.05635e+06	2.05444e+06	1.97915e+06	1.81871e+06	1.90878e+06	1.71617e+06	2.8277e+07	4.86964e+06	1.62654e+06	2.24358e+06	2.5426e+06	9.43879e+06	1.23748e+07	5.19333e+06	1.89391e+06	1.86514e+06	1.44452e+06
Com_48000_pos	6-Hydroxynicotinic acid	C6 H5 N O3	139.027	13.441	No results	No results	Full match	133954	129827	134416	237646	186138	2.15575e+06	182175	134194	133790	127017	246513	116349	264771	106053	145189	106771	138116	160146	182162	101735	522455	393278	120594	103084
Com_26823_pos	7-ethyl-10-hydroxycamptothecin	C22 H20 N2 O5	392.137	8.019	No results	No results	Full match	1.7021e+06	1.70271e+06	1.92748e+06	1.83766e+06	1.86015e+06	2.19833e+06	1.66526e+06	1.61453e+06	1.60705e+06	1.70979e+06	1.59562e+06	1.70132e+06	9.62985e+06	1.67053e+06	1.22069e+07	1.54176e+06	2.14086e+06	2.06673e+06	1.38138e+07	1.30753e+07	1.15693e+07	8.15695e+06	1.49547e+07	6.22602e+06
Com_5215_pos	Hypoxanthine	C5 H4 N4 O	136.039	1.906	No results	No results	Full match	3.0763e+07	1.32473e+07	3.84448e+07	1.42508e+07	7.54487e+06	1.17599e+07	1.11554e+07	5.5378e+06	1.0355e+07	8.9095e+06	1.45245e+07	9.29067e+06	8.89599e+06	4.46196e+06	1.01385e+07	8.35836e+06	6.03276e+06	1.26889e+07	4.169e+06	9.13201e+06	4.24156e+06	5.56108e+06	5.606e+06	4.21423e+06
Com_3553_pos	5-(6-hydroxy-6-methyloctyl)-2,5-dihydrofuran-2-one	C13 H22 O3	208.147	9.888	Invalid mass	No results	No results	4.06118e+07	2.24692e+07	3.743e+07	2.95683e+07	2.8462e+07	1.43255e+07	2.8191e+07	1.59364e+07	2.67433e+07	3.05693e+07	3.2009e+07	2.86095e+07	3.55323e+07	4.58992e+07	2.33375e+07	4.30108e+07	5.25271e+07	2.92491e+07	2.84288e+07	4.61932e+07	3.17041e+07	3.97662e+07	5.61322e+07	5.14353e+07
Com_24820_pos	Chalcone	C15 H12 O	208.089	11.497	Full match	No results	Full match	1.00249e+07	1.24382e+07	1.31741e+07	1.59147e+07	1.37266e+07	2.08212e+07	1.11826e+07	1.30234e+07	1.28679e+07	1.46644e+07	1.41911e+07	1.25708e+07	1.18273e+07	8.40013e+06	1.26995e+07	1.11426e+07	1.39767e+07	2.21287e+07	9.79391e+06	9.37819e+06	1.09477e+07	1.2384e+07	1.44477e+07	9.84587e+06
Com_5275_pos	Arenobufagin	C24 H32 O6	416.217	9.303	No results	Invalid mass	No results	9.8822e+07	6.5412e+07	6.04722e+07	5.50782e+07	9.21827e+07	1.28103e+08	6.04793e+07	4.35979e+07	5.51398e+07	8.11714e+07	6.94304e+07	8.88641e+07	7.38015e+07	3.79247e+07	3.97086e+07	7.52286e+07	7.68918e+07	8.32872e+07	6.36029e+07	4.84842e+07	6.12919e+07	5.18922e+07	5.86327e+07	5.85715e+07
Com_32664_pos	(1E)-5-hydroxy-1,7-diphenylhept-1-en-3-one	C19 H20 O2	302.127	8.484	Invalid mass	No results	No results	2.26049e+06	2.12196e+06	2.36401e+06	2.15238e+06	2.2078e+06	2.71451e+06	2.12265e+06	2.17949e+06	2.16653e+06	2.38868e+06	1.77221e+06	1.87759e+06	1.91499e+06	1.82229e+06	2.36243e+06	1.55928e+06	2.16328e+06	2.51133e+06	1.90325e+06	2.02922e+06	2.44924e+06	2.1446e+06	2.37236e+06	1.68563e+06
Com_28081_pos	TNH	C14 H22 N6 O6	370.161	10.997	Full match	No results	No results	1.07193e+06	922159	847277	828142	759872	1.01949e+06	1.17059e+06	754400	861583	711514	673220	672678	637636	1.04601e+06	1.05285e+06	588367	797174	902184	1.13277e+06	1.66815e+06	1.7112e+06	812444	860588	601869
Com_8660_pos	Epitestosterone glucuronide	C25 H36 O8	481.269	12.461	Invalid mass	No results	No results	2.5394e+06	3.6647e+06	2.75138e+06	2.79058e+06	2.49583e+06	3.28571e+06	3.71339e+06	2.45574e+06	1.04641e+07	2.40685e+06	2.24931e+06	2.2962e+06	2.11938e+06	6.15763e+06	5.8817e+06	2.07012e+06	2.61414e+06	3.09164e+06	1.81307e+06	3.71477e+06	3.72214e+06	2.45229e+06	2.39586e+06	1.7353e+06
Com_34351_pos	1-[4-(2-chloro-6-fluorobenzyl)piperazino]-3-(1H-indol-1-yl)propan-2-ol	C22 H25 Cl F N3 O	401.167	8.282	Full match	No results	No results	1.04232e+06	1.0213e+06	1.12482e+06	3.43021e+06	3.33514e+06	3.84624e+06	946627	981702	983497	5.10135e+06	4.13603e+06	3.33971e+06	846427	853600	869822	3.93677e+06	5.9558e+06	5.4738e+06	703342	743388	743095	4.91773e+06	6.63558e+06	5.62994e+06
Com_41178_pos	Bisulfurous Acid	C11 H8 O2	172.053	6.303	No results	No results	Full match	2.6148e+06	1.54092e+06	2.3175e+06	2.66891e+06	2.28689e+06	2.3441e+06	2.48668e+06	2.26992e+06	2.62731e+06	1.92295e+06	2.02382e+06	1.72007e+06	1.89366e+06	1.54617e+06	2.49252e+06	1.87363e+06	2.14701e+06	2.86779e+06	1.57943e+06	2.40625e+06	2.05246e+06	2.33689e+06	2.33787e+06	1.84174e+06
Com_1989_pos	2-(acetyloxy)-3-amino-1-[1,2-di(acetyloxy)ethyl]-3-oxopropyl acetate	C13 H19 N O9	315.094	6.835	Invalid mass	No results	No results	2.01661e+06	1.75929e+06	2.12528e+06	1.85472e+06	1.76067e+06	2.10499e+06	3.21995e+06	1.90374e+06	1.69552e+06	2.40941e+06	2.80437e+06	2.23057e+06	2.07726e+06	5.65476e+06	3.69422e+06	1.41919e+06	1.95054e+06	2.06452e+06	3.13267e+06	1.23208e+07	7.31333e+06	2.68227e+06	1.64312e+06	1.17265e+06
Com_28372_pos	5,6-dimethyl-3-[5-(trifluoromethyl)pyridin-2-yl]-1,2,4-triazine	C11 H9 F3 N4	254.079	9.73	Invalid mass	No results	No results	9.86503e+06	1.01809e+07	1.22858e+07	9.08179e+06	8.61737e+06	1.21655e+07	8.35227e+06	9.71981e+06	1.04067e+07	1.03436e+07	1.07096e+07	8.39781e+06	9.53685e+06	7.33646e+06	9.21901e+06	6.96817e+06	1.18898e+07	1.38477e+07	9.02561e+06	1.08084e+07	1.04956e+07	1.18477e+07	1.60595e+07	9.14536e+06
Com_3750_pos	3-hydroxyquinuclidine-3-carbonitrile hydrochloride	C8 H12 N2 O	152.095	7.887	Full match	No results	No results	1.44552e+06	1.33773e+06	1.50338e+06	1.51059e+06	1.5555e+06	1.79785e+06	1.32895e+06	1.36809e+06	1.31607e+06	1.47787e+06	1.3245e+06	1.4011e+06	1.14121e+06	1.06399e+06	1.19618e+06	1.24395e+06	1.5161e+06	1.70298e+06	992595	1.02078e+06	961811	1.35521e+06	1.39754e+06	1.13191e+06
Com_5067_pos	Schisanhenol	C23 H30 O6	402.204	12.03	No results	No results	Full match	2.74339e+08	1.8487e+08	2.33846e+08	2.424e+08	2.21822e+08	4.66959e+08	2.92239e+08	2.21218e+08	2.47885e+08	2.25007e+08	2.06148e+08	2.0191e+08	1.98967e+08	1.66721e+08	2.18307e+08	2.19236e+08	3.57652e+08	3.29249e+08	1.75498e+08	1.65301e+08	1.91479e+08	2.29649e+08	1.91886e+08	1.83421e+08
Com_33466_pos	FLK	C21 H34 N4 O4	406.259	7.916	Full match	No results	No results	940738	859997	976067	980338	1.01684e+06	1.18477e+06	864874	890348	856492	940532	861979	943884	740334	685585	778470	838448	961929	1.12941e+06	626076	675123	631948	881966	909516	736642
Com_10610_pos	Norbutorphanol	C16 H21 N O2	259.154	5.928	Invalid mass	No results	No results	2.6868e+06	2.70384e+06	3.29026e+06	1.84849e+06	1.71082e+06	2.19493e+06	1.56462e+06	3.0683e+06	2.97786e+06	1.58909e+06	3.35468e+07	1.52613e+06	4.78355e+06	1.2997e+06	4.35361e+06	1.30405e+06	1.80689e+06	2.11316e+06	3.9388e+06	7.55801e+06	1.2218e+06	1.5977e+06	1.54851e+06	1.18758e+06
Com_7360_pos	Anandamide	C22 H37 N O2	347.281	14.409	No results	No results	Full match	1.02815e+08	9.60625e+07	1.00746e+08	2.14596e+08	1.34427e+08	1.41095e+08	1.2967e+08	9.23291e+07	1.21431e+08	1.15218e+08	1.35031e+08	1.15492e+08	1.21507e+08	1.08423e+08	1.16025e+08	1.37702e+08	8.2621e+07	1.15554e+08	1.10529e+08	8.8618e+07	8.91696e+07	1.33531e+08	8.48804e+07	1.07131e+08
Com_9848_pos	ELK	C17 H32 N4 O6	388.232	2.483	Full match	No results	No results	4.19511e+06	4.33568e+06	4.54166e+06	4.59219e+06	4.25256e+06	5.43989e+06	4.1054e+06	3.94967e+06	4.04888e+06	3.96575e+06	3.63981e+06	3.70085e+06	3.32376e+06	3.2582e+06	3.64142e+06	3.32554e+06	4.47057e+06	5.25135e+06	3.03564e+06	5.68324e+06	3.18561e+06	4.07376e+06	4.06803e+06	3.0329e+06
Com_15747_pos	4-[(dimethylamino)methylene]-5-phenyl-2,4-dihydro-3H-pyrazol-3-one	C12 H13 N3 O	215.106	10.53	Full match	No results	No results	834595	787203	1.13427e+06	1.71051e+07	2.34667e+07	1.40634e+07	1.21324e+06	768867	975567	1.95828e+07	1.87787e+07	2.16818e+07	656385	629076	689072	2.62652e+07	3.75079e+07	4.53735e+07	576881	605364	585032	1.85434e+07	1.94618e+07	1.01724e+07
Com_3854_pos	GRH	C14 H24 N8 O4	368.197	13.604	Invalid mass	No results	No results	723194	745714	824012	816834	767618	1.1417e+06	732723	717640	772605	770487	1.04469e+06	668946	627385	604348	658137	5.50223e+06	1.00256e+06	1.0014e+06	664801	575735	563492	701255	930076	533328
Com_14071_pos	Benzyl benzoate	C14 H12 O2	212.084	10.483	No results	Full match	No results	882770	833976	951187	958865	863793	1.13905e+06	796875	814528	807604	785923	747696	737616	701660	656780	717186	677077	899018	994489	2.57223e+06	6.68073e+06	2.1805e+06	5.24216e+06	1.18355e+07	791894
Com_2562_pos	Guanosine	C10 H13 N5 O5	283.092	3.023	No results	Full match	Full match	1.7839e+08	2.51792e+08	5.54322e+08	2.35436e+07	2.44899e+07	2.05941e+07	1.02209e+08	9.45028e+07	1.71286e+08	4.6047e+07	3.51626e+07	2.14811e+07	7.81597e+08	1.59123e+08	1.39316e+08	3.05043e+07	4.57224e+07	5.56024e+07	1.25806e+08	1.31593e+08	5.28471e+07	2.80313e+07	2.5718e+07	8.03452e+07
Com_3157_pos	6-(7-methyloctyl)-1H,3H,4H,6H-furo[3,4-c]furan-1-one	C15 H24 O3	252.171	10.785	Invalid mass	No results	No results	976150	951344	1.05899e+06	1.07768e+06	952267	1.25208e+06	888508	963425	940433	882821	834612	846091	835105	771129	5.04104e+06	2.27618e+06	983315	1.18635e+06	1.09334e+06	1.33822e+07	1.63948e+06	847962	861577	655066
Com_14518_pos	Polypodine B	C27 H44 O8	496.301	13.615	No results	No results	Full match	3.71722e+06	3.75295e+06	4.04708e+06	4.05778e+06	3.75471e+06	4.68283e+06	3.41342e+06	3.58569e+06	3.72079e+06	3.57913e+06	1.59076e+07	3.35557e+06	3.05281e+06	2.80736e+06	3.34917e+06	2.99124e+06	3.8153e+06	4.37669e+06	2.58853e+06	2.87957e+06	2.631e+06	3.51832e+06	3.32362e+06	2.65932e+06
Com_37780_pos	Tanshinone IIA	C19 H18 O3	294.126	9.4	No results	No results	Full match	1.93147e+06	1.44992e+06	1.68795e+06	939693	977404	1.2556e+06	1.7081e+06	1.28703e+06	1.71971e+06	2.38279e+06	1.46053e+06	1.23203e+06	3.3685e+06	3.42124e+06	1.98627e+06	1.0797e+06	1.16903e+06	1.12554e+06	5.28296e+06	6.14258e+06	3.29742e+06	1.07699e+06	938525	1.73107e+06
Com_1898_pos	2-methyl-2,3,4,5-tetrahydro-1,5-benzoxazepin-4-one	C10 H11 N O2	159.069	8.511	Invalid mass	No results	No results	2.31761e+08	1.40344e+08	8.51312e+07	6.25818e+07	6.36238e+07	7.08651e+07	2.40519e+08	2.06995e+08	2.22198e+08	6.70485e+07	6.43373e+07	7.57678e+07	2.03358e+08	2.26414e+08	3.0249e+08	5.76698e+07	8.24604e+07	9.58738e+07	2.74256e+08	3.21095e+08	6.23599e+08	1.31378e+08	1.86226e+08	5.38887e+07
Com_43006_pos	L-Argininosuccinate	C10 H18 N4 O6	290.124	5.538	No results	No results	Full match	1.04586e+06	1.01654e+06	1.09637e+06	1.12855e+06	1.02179e+06	1.30641e+06	966442	986036	993865	932802	884092	907201	849921	763679	896267	772602	1.08195e+06	1.2448e+06	745137	768705	793564	974210	901305	730804
Com_9433_pos	Ganoderic Acid C2(Sh)	C30 H46 O7	518.322	14.212	No results	No results	Full match	5.20312e+06	2.47368e+06	7.26664e+06	2.50576e+06	4.02854e+06	4.11023e+06	1.76378e+06	2.07017e+06	2.2718e+06	2.40086e+06	9.51054e+06	1.68585e+06	6.43288e+06	2.71324e+06	5.82173e+06	1.89363e+06	2.59113e+06	3.16812e+06	7.73722e+06	2.09971e+07	4.84712e+06	3.00558e+06	2.79637e+06	2.8233e+06
Com_27255_pos	Stevioside	C38 H60 O18	826.361	11.79	Invalid mass	No results	No results	2.79043e+06	6.37462e+06	2.14806e+06	994962	4.82475e+06	3.92366e+06	8.10248e+06	1.4125e+06	2.18549e+06	4.47684e+06	780481	4.2805e+06	1.22485e+06	9.95184e+06	3.51943e+06	6.57319e+06	6.82009e+06	6.86241e+06	1.07404e+06	1.35521e+06	1.23638e+06	1.16152e+07	1.49783e+06	4.06377e+06
Com_10731_pos	Cycloheximide	C15 H23 N O4	281.163	9.97	Full match	No results	No results	3.29237e+06	2.98498e+06	3.25077e+06	3.71791e+06	3.10981e+06	4.02648e+06	2.89016e+06	4.43405e+06	2.92274e+06	3.04128e+06	3.0016e+06	2.74327e+06	2.92875e+06	3.02337e+06	2.62128e+06	2.41008e+06	3.17349e+06	4.59797e+06	2.20992e+06	2.52525e+06	2.24526e+06	3.70782e+06	2.90946e+06	2.19001e+06
Com_3009_pos	Quinoline	C9 H7 N	129.058	7.843	Full match	No results	No results	7.44768e+06	7.49451e+06	8.37406e+06	6.67065e+06	7.39217e+06	8.94333e+06	7.93526e+06	8.03399e+06	8.56199e+06	6.90261e+06	7.91835e+06	6.75092e+06	9.93597e+06	1.23236e+07	1.33638e+07	6.67636e+06	9.45324e+06	1.06403e+07	1.19646e+07	1.29324e+07	1.40393e+07	7.5812e+06	6.91064e+06	6.34359e+06
Com_19998_pos	JWH 250 N-pentanoic acid metabolite	C22 H23 N O4	365.16	7.169	Invalid mass	No results	No results	1.56974e+06	1.52557e+06	1.69217e+06	1.75616e+06	1.52476e+06	2.0544e+06	1.42408e+06	1.52983e+06	1.51077e+06	1.41115e+06	1.34733e+06	1.4039e+06	1.26124e+06	1.18034e+06	1.3137e+06	1.19535e+06	1.65213e+06	1.91863e+06	1.12308e+06	2.24143e+06	1.14349e+06	1.40652e+06	1.46156e+06	1.08125e+06
Com_26655_pos	N-benzyl-N-methyl-N'-phenylurea	C15 H16 N2 O	240.127	10.796	Full match	No results	No results	2.51064e+06	1.8237e+06	1.82097e+06	7.15414e+06	1.06217e+07	7.75881e+06	2.91737e+06	2.40319e+06	3.10565e+06	2.9036e+06	5.30231e+06	2.16039e+07	1.29804e+06	1.15764e+06	1.32517e+06	773838	1.67565e+06	2.3469e+06	2.32599e+06	1.37303e+06	1.17032e+06	1.35503e+06	1.30472e+06	2.01395e+06
Com_5435_pos	PC (14:1e/3:0)	C25 H50 N O7 P	507.334	14.469	No results	Full match	No results	1.74388e+06	1.94541e+06	2.07285e+06	2.41878e+06	2.20913e+06	2.30565e+06	1.80652e+06	1.99014e+06	1.97045e+06	2.01467e+06	2.03866e+06	2.01937e+06	1.64106e+06	1.66254e+06	1.70282e+06	1.98827e+06	1.65204e+06	2.52388e+06	1.63032e+06	8.10273e+06	1.55722e+06	1.93156e+06	1.83394e+06	1.53659e+06
Com_22159_pos	Lupulin A	C30 H46 O11	582.303	12.338	No results	No results	Full match	4.82356e+06	3.25076e+06	1.197e+06	1.25083e+06	1.1578e+06	1.5886e+06	2.86499e+06	1.08867e+06	1.40622e+06	1.09099e+06	1.02365e+06	1.46806e+06	935788	2.75916e+07	2.67081e+06	1.11122e+06	1.3483e+06	1.43337e+06	4.87414e+06	2.66152e+06	3.04947e+06	1.45539e+06	1.03095e+06	769276
Com_14784_pos	(-)-Epigallocatechin gallate	C22 H18 O11	458.083	1.231	No results	No results	Full match	2.66312e+06	1.76605e+06	3.09424e+06	3.76894e+06	2.39294e+06	4.51913e+06	2.82564e+06	2.49664e+06	3.04603e+06	3.81527e+06	2.0982e+06	3.79811e+06	1.73056e+06	3.84477e+06	2.12816e+06	4.21819e+06	1.95848e+06	3.71539e+06	1.24934e+06	1.76307e+06	2.91725e+06	3.18617e+06	2.12581e+06	2.20165e+06
Com_29417_pos	1-[1,1'-biphenyl]-4-yl-2-(2-methyl-4-nitro-1H-imidazol-1-yl)-1-ethanol	C18 H17 N3 O3	323.128	12.527	Full match	No results	No results	1.10365e+06	1.00018e+06	1.11856e+06	1.09352e+06	1.06578e+06	1.40554e+06	976381	974886	965904	954222	936543	1.47648e+06	852591	787593	882622	836915	1.07069e+06	1.26567e+06	727810	769391	733437	1.08041e+06	1.9155e+06	2.6836e+06
Com_10243_pos	FQH	C20 H26 N6 O5	860.403	13.871	Invalid mass	No results	No results	884994	847174	920111	865165	843413	1.08638e+06	771867	797268	809414	775740	1.70183e+06	740189	688356	643007	2.0695e+06	676074	835358	999303	616079	1.54688e+06	604976	761167	2.5818e+06	590859
Com_785_pos	Citramalate	C5 H8 O5	148.038	2.629	No results	No results	Full match	1.39074e+08	1.44094e+08	1.59605e+08	1.48316e+08	1.38181e+08	1.69732e+08	1.33962e+08	1.73199e+08	1.38153e+08	1.1776e+08	1.2169e+08	1.26019e+08	1.35136e+08	1.03508e+08	1.43899e+08	1.08064e+08	1.52907e+08	2.12196e+08	9.95094e+07	1.34899e+08	9.66849e+07	1.46349e+08	1.6409e+08	1.06369e+08
Com_19503_pos	Leukotriene B4 Ethanolamide	C22 H37 N O4	401.253	7.705	Invalid mass	No results	No results	2.90443e+06	2.81903e+06	2.84883e+06	2.80269e+06	2.95593e+06	3.37e+06	3.10771e+06	2.66037e+06	2.81548e+06	2.59992e+06	2.62666e+06	2.63238e+06	2.25532e+06	2.97887e+06	2.60541e+06	2.30969e+06	3.07308e+06	3.20986e+06	2.09474e+06	2.37911e+06	2.44689e+06	2.50507e+06	2.41804e+06	1.9824e+06
Com_5131_pos	Palmitoyl ethanolamide	C18 H37 N O2	299.283	14.75	Full match	No results	Full match	2.09219e+07	1.55834e+07	1.52037e+07	1.56436e+07	1.24304e+07	2.39602e+07	1.44542e+07	1.17584e+07	1.7013e+07	1.3253e+07	2.1291e+07	1.35879e+07	9.7171e+06	1.97437e+07	1.73032e+07	1.01054e+07	1.89634e+07	1.68492e+07	1.1209e+07	2.1841e+07	1.86494e+07	1.60222e+07	1.48465e+07	1.51303e+07
Com_5368_pos	Ethyl sorbate	C8 H12 O2	140.084	9.956	Full match	No results	No results	9.96949e+06	1.04613e+07	1.15841e+07	1.14289e+07	1.03849e+07	1.43225e+07	1.01864e+07	1.1445e+07	9.76407e+06	9.62328e+06	8.28624e+06	9.51964e+06	9.03496e+06	7.9564e+06	9.6715e+06	8.07474e+06	1.10137e+07	1.31296e+07	6.83288e+06	8.13937e+06	8.62228e+06	9.49766e+06	9.32894e+06	7.98518e+06
Com_11878_pos	2-benzyl-4-(4-chlorophenyl)-1,3-thiazole hydrobromide	C16 H12 Cl N S	285.04	7.922	Invalid mass	No results	No results	3.38839e+06	3.23602e+06	3.54742e+06	5.45708e+06	1.18716e+07	4.33996e+06	3.11514e+06	3.20689e+06	3.44337e+06	9.14581e+06	6.01448e+06	1.35647e+07	2.74247e+06	2.53507e+06	2.80393e+06	1.16639e+07	7.73721e+06	5.12738e+06	2.32671e+06	2.39277e+06	2.32684e+06	1.80185e+07	2.9277e+07	1.6279e+07
Com_28802_pos	2-{[(4,5-dimethoxy-2-nitrophenethyl)imino]methyl}phenol	C17 H18 N2 O5	330.122	8.651	Full match	No results	No results	931264	861220	964156	1.18704e+06	1.92904e+06	1.14372e+06	799408	840698	957918	969629	1.15844e+06	1.45084e+06	718998	681400	734523	1.16039e+06	1.34433e+06	2.64583e+06	541309	652747	634354	2.0135e+06	2.47098e+06	1.43149e+06
Com_16342_pos	Neo-mangiferin	C25 H28 O16	584.137	1.331	No results	No results	Full match	2.1415e+07	1.84218e+07	1.43735e+07	3.01027e+07	1.61205e+07	7.6061e+07	1.4094e+07	2.26953e+07	2.45223e+07	2.66646e+07	2.45988e+07	1.97311e+07	2.68146e+07	1.28685e+07	1.92168e+07	2.14195e+07	2.49057e+07	3.67833e+07	8.88503e+06	1.11218e+07	1.30588e+07	2.41057e+07	2.00863e+07	1.45639e+06
Com_9267_pos	6-O-Isobutyryl-alpha-D-glucopyranosyl alpha-D-glucopyranoside	C16 H28 O12	434.141	6.786	Invalid mass	No results	No results	2.54609e+06	2.5266e+06	2.86037e+06	2.23691e+06	2.15479e+06	2.62346e+06	2.53826e+06	2.00091e+06	2.48468e+06	2.02535e+06	1.98605e+06	1.96472e+06	1.97988e+06	2.11181e+06	1.93923e+06	1.65684e+06	2.38382e+06	2.43214e+06	2.10292e+06	1.77542e+06	1.89519e+06	1.92448e+06	1.97589e+06	1.47451e+06
Com_4327_pos	tert-Butyl N-[1-(aminocarbonyl)-3-methylbutyl]carbamate	C11 H22 N2 O3	230.163	6.401	Full match	No results	No results	3.3379e+06	2.49582e+06	5.15116e+06	1.75772e+06	1.68466e+06	2.03034e+06	2.26025e+06	7.7491e+06	4.48463e+06	1.53514e+06	5.21192e+07	1.45211e+06	9.16531e+06	1.51713e+06	6.5198e+06	1.2898e+06	1.75159e+06	1.95547e+06	6.31784e+06	6.4824e+06	2.8031e+06	1.85365e+06	1.5222e+06	1.82303e+06
Com_24853_pos	2-({[4-(6-methyl-1,3-benzothiazol-2-yl)phenyl]imino}methyl)phenol	C21 H16 N2 O S	322.117	8.766	Invalid mass	No results	No results	2.68257e+06	2.58538e+06	2.84316e+06	2.88822e+06	2.66838e+06	3.50051e+06	2.44254e+06	2.46904e+06	2.49082e+06	2.48929e+06	2.37763e+06	2.36397e+06	2.17397e+06	2.02825e+06	2.23224e+06	2.05673e+06	2.76359e+06	3.11635e+06	1.85634e+06	1.94172e+06	1.86861e+06	1.34095e+07	2.62584e+07	2.16495e+06
Com_5718_pos	2-hydroxy-6-[(8Z,11Z)-pentadeca-8,11,14-trien-1-yl]benzoic acid	C22 H30 O3	342.218	14.014	Invalid mass	No results	No results	5.23081e+06	2.73938e+06	5.56597e+06	5.16709e+06	5.01206e+06	2.53761e+06	5.13532e+06	5.07917e+06	7.28636e+06	5.5685e+06	5.86572e+06	4.56092e+06	5.05499e+06	2.28749e+07	9.57855e+06	4.34625e+06	4.34826e+06	5.4416e+06	5.98055e+06	6.81242e+07	7.08689e+06	5.20073e+06	5.10462e+06	3.25228e+06
Com_14156_pos	(2R)-2-(汕-D-Glucopyranosyloxy)-2-phenylacetamide	C14 H19 N O7	335.099	7.159	Invalid mass	No results	No results	5.53086e+07	4.08179e+07	1.8315e+07	2.75696e+07	4.35907e+07	1.26309e+07	5.41956e+07	1.13847e+07	3.28217e+07	2.48799e+07	3.00553e+07	7.1531e+07	7.89117e+06	5.3334e+07	1.51897e+07	5.74578e+07	5.06803e+07	4.27864e+07	2.81345e+07	3.80235e+07	3.26715e+07	3.76054e+07	6.55347e+07	2.38663e+07
Com_21285_pos	Atractylenolide I	C15 H18 O2	230.131	8.052	No results	No results	Full match	4.63533e+06	5.83896e+06	8.77896e+06	9.09724e+06	4.74223e+06	1.07785e+07	3.04917e+06	3.87594e+06	3.84442e+06	6.82063e+06	7.74446e+06	5.22169e+06	8.48952e+06	2.49741e+06	4.73292e+06	4.66475e+06	4.94041e+06	9.41456e+06	3.10516e+06	2.70782e+06	2.11952e+06	6.89688e+06	4.05687e+06	2.39114e+07
Com_2589_pos	1-adamantyl(1,4-thiazinan-4-yl)methanone	C15 H23 N O S	265.153	1.273	Invalid mass	No results	No results	9.26729e+06	8.63559e+06	9.923e+06	8.25261e+06	1.01155e+07	1.07331e+07	9.72295e+06	9.96637e+06	9.90161e+06	1.10277e+07	8.37389e+06	9.40249e+06	8.1226e+06	8.6264e+06	8.01172e+06	8.08672e+06	9.4377e+06	1.06995e+07	7.35306e+06	7.88368e+06	7.75763e+06	7.94864e+06	6.81478e+06	6.49233e+06
Com_47532_pos	(2,6-dimethylmorpholino)(1-methyl-5-nitro-1H-pyrazol-4-yl)methanone	C11 H16 N4 O4	142.045	14.595	Invalid mass	No results	No results	1.2563e+06	1.43463e+06	1.27124e+06	1.83248e+06	1.66829e+06	949944	1.36508e+06	1.45454e+06	1.51451e+06	1.59462e+06	1.51672e+06	1.65963e+06	1.21844e+06	1.27151e+06	1.47295e+06	1.69027e+06	1.09929e+06	1.40755e+06	1.17551e+06	1.16643e+06	1.39059e+06	1.62127e+06	1.45333e+06	1.31801e+06
Com_9358_pos	Afzelechin	C15 H14 O5	274.085	1.634	No results	No results	Full match	9.42008e+06	9.31775e+06	1.27768e+07	1.26869e+07	1.1469e+07	1.19211e+07	9.44408e+06	9.63908e+06	8.7086e+06	1.01933e+07	1.0834e+07	1.04835e+07	7.69286e+06	1.33238e+07	7.19907e+06	1.22811e+07	2.02518e+07	1.88334e+07	5.72089e+06	1.16547e+07	8.88827e+06	1.11951e+07	1.50617e+07	7.57905e+06
Com_46593_pos	Tanshinol B	C18 H16 O4	296.105	9.104	No results	No results	Full match	551345	699544	680128	688103	570281	718403	741742	574928	534487	853495	422872	721650	668218	315247	377330	655764	429311	928938	454508	387180	436283	752126	1.73506e+06	658722
Com_21966_pos	N-Oleoyl dopamine	C26 H43 N O3	417.326	14.901	Full match	No results	No results	6.30653e+06	6.91158e+06	5.75716e+06	9.29628e+06	7.91635e+06	7.67705e+06	6.42672e+06	5.22973e+06	7.63707e+06	8.0159e+06	8.06428e+06	9.10059e+06	5.44997e+06	6.47026e+06	5.65091e+06	9.42992e+06	6.35783e+06	4.47443e+06	6.17885e+06	4.65672e+06	6.61116e+06	8.25089e+06	5.8262e+06	7.28702e+06
Com_34650_pos	Bisdemethoxycurcumin	C19 H16 O4	308.105	9.703	No results	Full match	Full match	1.50118e+06	1.40423e+06	1.59339e+06	1.58122e+06	1.90793e+06	1.9008e+06	1.34771e+06	1.464e+06	1.38432e+06	1.54157e+06	1.3996e+06	1.54946e+06	1.23856e+06	1.14859e+06	1.24917e+06	1.28933e+06	1.58729e+06	1.7352e+06	2.63656e+06	2.40895e+06	2.72327e+06	3.57784e+06	8.61199e+06	2.85414e+06
Com_1832_pos	Ala-Ile	C9 H18 N2 O3	202.132	6.136	No results	Full match	No results	5.76895e+06	4.36416e+06	7.68808e+06	3.36217e+06	3.1669e+06	4.06308e+06	4.04422e+06	9.57601e+06	7.54745e+06	3.48643e+06	3.91059e+07	2.8186e+06	9.83701e+06	3.39887e+06	1.17356e+07	4.62347e+06	3.38188e+06	3.85332e+06	7.54877e+06	2.40047e+07	3.69175e+06	3.58778e+06	3.93503e+06	5.85039e+06
Com_3250_pos	1-Stearoylglycerol	C21 H42 O4	358.309	15.36	Full match	No results	No results	2.80035e+08	2.36819e+08	2.76476e+08	4.51981e+08	3.70161e+08	5.12773e+08	3.18687e+08	2.62136e+08	2.63922e+08	2.60288e+08	4.42824e+08	3.0506e+08	2.55257e+08	2.39693e+08	2.3861e+08	2.25758e+08	3.45847e+08	3.87654e+08	2.21377e+08	2.44227e+08	3.40068e+08	3.89902e+08	3.15933e+08	2.06372e+08
Com_30139_pos	3-(3,4,5-trimethoxyphenyl)propanoic acid	C12 H16 O5	262.082	12.048	Invalid mass	No results	No results	1.80355e+06	1.43797e+06	1.61921e+06	1.53551e+06	1.62741e+06	2.6611e+06	1.74106e+06	1.72198e+06	1.51661e+06	1.42706e+06	1.40816e+06	3.12339e+06	1.34761e+06	1.22378e+06	1.28039e+06	1.38005e+06	2.2898e+06	1.98796e+06	1.17417e+06	1.14189e+06	1.27302e+06	1.55554e+06	1.26151e+06	1.26731e+06
Com_11080_pos	4-Methylvaleric Acid	C6 H12 O2	116.084	6.923	No results	No results	Full match	5.64184e+06	4.72527e+06	5.63331e+06	5.74043e+06	7.33787e+06	4.05905e+06	6.52359e+06	3.11016e+06	7.61212e+06	4.73444e+06	7.04309e+06	1.61568e+07	4.33479e+06	7.20734e+06	5.44183e+06	3.9278e+06	6.38182e+06	3.30344e+06	6.44057e+06	1.21191e+07	1.30248e+07	8.21731e+06	1.19985e+07	5.36582e+06
Com_818_pos	trans-9-Octadecenoic acid	C18 H34 O2	282.257	14.75	No results	No results	Full match	1.2987e+09	1.72478e+09	1.30475e+09	2.38256e+09	1.8661e+09	1.48711e+09	1.4597e+09	1.00906e+09	1.97309e+09	1.91209e+09	1.98198e+09	1.67952e+09	1.44769e+09	1.73361e+09	1.14081e+09	3.05006e+09	1.40576e+09	9.50756e+08	1.33284e+09	1.52573e+07	1.74519e+09	2.34706e+09	1.29633e+09	2.26653e+09
Com_46584_pos	Cucurbitacin I	C30 H42 O7	514.295	10.678	No results	No results	Full match	166519	153368	164873	169721	150157	203179	143567	154013	158720	140370	134577	133228	160678	535626	135112	116580	160173	188263	167252	127631	238068	143401	144117	112568
Com_9151_pos	N1-[3-(2,3-diphenyl-1H-inden-1-yliden)prop-1-enyl]-N1-methylaniline	C31 H25 N	392.109	9.431	Invalid mass	No results	No results	1.8223e+06	1.21367e+06	3.34334e+06	1.79316e+06	1.01942e+06	1.87627e+06	3.43708e+06	1.01665e+06	1.35279e+06	1.87111e+06	2.69519e+06	1.73778e+06	966155	2.53074e+06	1.16472e+06	1.35231e+06	1.84211e+06	1.92454e+06	1.74586e+06	2.51355e+06	1.9823e+06	2.00818e+06	2.88449e+06	1.31569e+06
Com_20370_pos	Dihydrodaidzein	C15 H12 O4	256.074	8.609	No results	No results	Full match	2.44944e+06	2.57893e+06	3.75298e+06	3.16691e+06	3.24408e+06	3.54347e+06	2.51976e+06	1.34532e+06	1.98747e+06	2.54351e+06	2.84677e+06	3.26989e+06	2.46923e+06	2.78944e+06	2.91571e+06	3.28467e+06	3.92859e+06	3.12837e+06	3.58635e+06	5.22763e+06	4.37701e+06	1.76805e+07	3.94444e+07	1.15669e+07
Com_6646_pos	20-Dihydro 6汐-methylprednisone	C22 H30 O5	374.208	12.852	Full match	No results	No results	1.75957e+06	3.07768e+06	3.69448e+06	3.55075e+06	2.20766e+06	4.51964e+06	3.69568e+06	2.56517e+06	3.69038e+06	666652	2.34686e+06	1.98718e+06	2.31898e+06	2.71252e+06	2.60572e+06	2.08775e+06	3.01264e+06	2.7061e+06	1.91617e+06	3.04712e+06	4.3742e+06	3.72872e+06	2.39539e+06	1.86014e+06
Com_17150_pos	imidazo[1,5-a]pyridine-3(2H)-thione	C7 H6 N2 S	150.025	10.431	Full match	No results	No results	1.12278e+06	1.04552e+06	1.19232e+06	1.19608e+06	2.18751e+06	1.39801e+06	990482	1.02491e+06	1.03095e+06	2.73761e+06	5.08669e+06	930582	887600	840490	955262	844267	9.10653e+06	1.29301e+06	768431	847838	787504	1.05938e+06	1.88993e+06	1.37349e+06
Com_4310_pos	Brevifolincarboxylic acid	C13 H8 O8	292.022	7.513	No results	Full match	No results	4.2178e+06	3.96074e+06	4.35982e+06	4.48911e+06	4.18558e+06	5.32057e+06	3.82397e+06	3.9893e+06	3.84622e+06	4.00178e+06	3.52671e+06	3.65844e+06	3.37617e+06	3.28327e+06	3.52921e+06	3.15074e+06	4.35123e+06	4.9722e+06	2.85732e+06	3.19339e+06	2.97451e+06	3.76963e+06	3.89967e+06	2.80928e+06
Com_10074_pos	(㊣)8-HEPE	C20 H30 O3	300.207	13.907	Invalid mass	No results	No results	2.66842e+06	3.29912e+06	3.27343e+06	4.19462e+06	2.69923e+06	3.24023e+06	3.54478e+06	2.68799e+06	5.00568e+06	1.87554e+06	6.51237e+06	3.48788e+06	2.74052e+06	6.13467e+06	2.75383e+06	3.29285e+06	2.25411e+06	4.42265e+06	2.93371e+06	3.24255e+06	1.60976e+07	2.70652e+06	4.02674e+06	1.88024e+06
Com_40356_pos	N-Acetyl-5-hydroxytryptamine	C12 H14 N2 O2	218.105	8.139	No results	No results	Full match	775756	735117	792466	1.49442e+06	949256	1.99546e+06	690396	714538	720022	2.02146e+06	2.23712e+06	1.8786e+06	601813	612372	664645	782381	1.52071e+06	2.30208e+06	510628	648178	527029	1.23187e+06	2.22128e+06	1.8205e+06
Com_4576_pos	Dihydrothymine	C5 H8 N2 O2	128.059	1.33	Full match	No results	Full match	1.73587e+08	2.00167e+08	1.12642e+08	1.35794e+08	2.2458e+08	3.16566e+08	1.92825e+08	3.27204e+08	2.49913e+08	2.51161e+08	2.59802e+08	2.29312e+08	2.08221e+08	1.67261e+08	1.98571e+08	2.09208e+08	3.56013e+08	2.71844e+08	2.81917e+08	1.54664e+08	1.74636e+08	2.21852e+08	2.06642e+08	3.1213e+08
Com_256_pos	Prostaglandin H2	C20 H32 O5	334.213	13.799	Invalid mass	No results	No results	5.84143e+07	6.37475e+07	7.7708e+07	6.88898e+07	1.25786e+08	7.48639e+07	1.26611e+08	5.74493e+07	5.86226e+07	7.07267e+07	7.72485e+08	9.0144e+07	4.5787e+07	6.12018e+08	5.33364e+07	9.39653e+07	1.02229e+08	7.79327e+07	4.49655e+07	2.26301e+08	6.28565e+07	6.3118e+07	1.02381e+08	5.05809e+07
Com_249_pos	Octyl hydrogen phthalate	C16 H22 O4	278.152	13.506	Full match	No results	No results	2.3106e+09	2.23498e+09	2.44811e+09	3.28391e+09	2.59671e+09	3.34978e+09	2.47559e+09	2.59266e+09	2.60058e+09	2.55222e+09	2.94992e+09	2.50638e+09	2.09669e+09	2.2535e+09	2.42231e+09	2.07448e+09	3.17374e+09	3.3865e+09	2.04665e+09	2.18189e+09	2.01005e+09	2.58792e+09	2.64497e+09	1.97655e+09
Com_4461_pos	Linoleoyl Ethanolamide	C20 H37 N O2	323.283	14.059	Full match	No results	No results	1.36538e+08	1.69816e+08	1.86901e+08	2.60315e+08	2.4612e+08	2.13316e+08	2.33291e+08	2.18956e+08	2.69133e+08	1.97259e+08	2.62066e+08	1.86871e+08	2.35885e+08	1.98203e+08	2.39307e+08	1.78751e+08	9.61085e+07	2.70959e+08	1.95719e+08	1.75842e+08	1.97991e+08	2.02551e+08	2.58848e+08	2.21499e+08
Com_47625_pos	alpha-Asarone	C12 H16 O3	208.109	10.745	No results	No results	Full match	473989	476237	513611	522675	454696	605048	424618	467261	450527	431144	400571	417168	378410	371941	401291	359692	479676	593704	336614	341774	346776	407171	413567	326154
Com_11398_pos	2-[(3S)-1-(Cyclohexylmethyl)-3-pyrrolidinyl]-5-methyl-1H-benzimidazole	C19 H27 N3	638.413	6.112	Invalid mass	No results	No results	2.24371e+06	2.21887e+06	2.44696e+06	2.36306e+06	2.23441e+06	2.85569e+06	2.00776e+06	2.09277e+06	2.08882e+06	2.05911e+06	1.92802e+06	2.01375e+06	1.83905e+06	1.69566e+06	1.90316e+06	1.74148e+06	2.37692e+06	2.70827e+06	5.1989e+06	1.17297e+07	1.61715e+06	2.06432e+06	2.09499e+06	1.51786e+06
Com_11679_pos	Sulfosalicylic acid	C7 H6 O6 S	217.988	0.606	No results	No results	Full match	5.12803e+07	3.64374e+07	4.23937e+07	3.51137e+07	4.10991e+07	4.27548e+07	3.75919e+07	7.10094e+07	3.82587e+07	4.06493e+07	8.03247e+07	3.38618e+07	3.61843e+07	2.46991e+07	4.05282e+07	3.68423e+07	4.49569e+07	4.02046e+07	3.93346e+07	4.97169e+07	2.36178e+07	3.45277e+07	3.55226e+07	2.98039e+07
Com_31245_pos	Norisoboldine	C18 H19 N O4	313.132	8.486	No results	No results	Full match	2.85523e+06	1.94549e+06	2.1674e+06	1.96264e+06	1.88732e+06	2.48875e+06	1.94612e+06	5.27601e+06	1.98635e+06	1.75695e+06	1.62438e+06	1.72701e+06	1.06796e+07	1.27151e+07	1.96066e+06	1.42982e+06	2.07109e+06	2.30248e+06	5.3697e+06	6.8034e+06	2.36063e+06	1.96625e+06	2.61525e+06	1.43076e+06
Com_23683_pos	N-(4-chlorophenyl)-5-hex-1-ynylnicotinamide	C18 H17 Cl N2 O	312.101	10.314	Invalid mass	No results	No match	2.71317e+06	2.28179e+06	1.6622e+06	2.0261e+06	2.6237e+06	2.01189e+06	2.92904e+06	1.85822e+06	2.41155e+06	1.91834e+06	1.84927e+06	1.35081e+06	2.4209e+06	1.85859e+06	1.36437e+06	1.22276e+06	1.59159e+06	1.90895e+06	2.36947e+06	2.30138e+06	1.1631e+06	1.51472e+06	2.24175e+06	1.71307e+06
Com_1569_pos	Diacetoxyscirpenol	C19 H26 O7	366.166	11.129	Full match	No results	No results	7.40271e+06	1.83502e+06	3.704e+06	2.09248e+06	1.95801e+06	2.52727e+06	1.91868e+06	2.01581e+06	1.96416e+06	1.89033e+06	1.85871e+06	1.80693e+06	1.73571e+06	1.67629e+06	1.8545e+06	1.65857e+06	2.17163e+06	2.65418e+06	1.63811e+06	1.64741e+06	2.86629e+06	2.47104e+06	1.16535e+07	1.52369e+06
Com_14036_pos	Fexofenadine	C32 H39 N O4	501.292	7.158	Invalid mass	No results	No results	1.55923e+06	1.49853e+06	1.66219e+06	1.72504e+06	1.49774e+06	2.00174e+06	1.39884e+06	1.50272e+06	1.484e+06	1.38614e+06	1.32345e+06	1.37902e+06	1.23889e+06	1.16284e+06	1.31016e+06	1.19199e+06	1.6709e+06	1.78554e+06	1.10318e+06	1.15762e+06	1.12323e+06	1.38965e+06	1.43566e+06	1.06209e+06
Com_2116_pos	Flunitrazepam-d3	C16 H9 [2]H3 F N3 O3	316.106	7.096	Full match	No results	No results	4.09082e+06	3.98423e+06	4.31606e+06	4.30858e+06	4.06855e+06	5.25007e+06	3.90502e+06	4.29214e+06	3.93901e+06	3.84862e+06	3.51181e+06	3.56491e+06	3.36221e+06	3.6431e+06	3.47067e+06	3.77487e+06	4.3838e+06	4.8747e+06	2.83336e+06	3.03715e+06	3.07849e+06	3.65218e+06	3.711e+06	2.80856e+06
Com_29993_pos	Obacunone	C26 H30 O7	454.2	2.044	No results	No results	Full match	894893	912112	954514	1.01823e+06	903845	1.16511e+06	883729	957172	917371	879454	849378	832682	830635	752645	838460	724105	1.02116e+06	1.14727e+06	763522	734474	694620	909544	923479	687053
Com_29973_pos	PC (14:1e/21:1)	C43 H84 N O7 P	757.6	14.78	No results	Full match	No results	3.94621e+06	4.04312e+06	3.97373e+06	4.90852e+06	1.49592e+07	2.05801e+06	5.04426e+06	1.89424e+06	4.09841e+06	7.15004e+06	7.87587e+06	1.01226e+07	3.25748e+06	6.49463e+06	2.86609e+06	1.45102e+07	2.03987e+06	1.54597e+06	2.89416e+06	1.8798e+06	5.35125e+06	7.62283e+06	2.41768e+06	6.07167e+06
Com_13130_pos	5,8-dihydroxy-10-methyl-5,8,9,10-tetrahydro-2H-oxecin-2-one	C10 H14 O4	180.079	8.76	Invalid mass	No results	No match	8.5522e+06	9.62857e+06	1.01704e+07	8.64271e+06	7.35376e+06	1.12755e+07	9.45438e+06	8.77717e+06	1.01523e+07	9.29282e+06	8.72706e+06	9.32457e+06	8.4413e+06	7.23336e+06	8.19498e+06	7.01956e+06	1.06864e+07	1.20007e+07	7.56909e+06	8.59163e+06	7.61668e+06	1.14279e+07	1.13167e+07	8.08653e+06
Com_14130_pos	1-(4-ethoxyphenyl)-5-(prop-2-ynylthio)-1H-1,2,3,4-tetraazole	C12 H12 N4 O S	298.028	10.993	Invalid mass	No results	No results	1.25911e+06	1.21584e+06	1.34758e+06	1.31715e+06	1.20857e+06	1.58351e+06	1.10641e+06	1.19986e+06	1.17634e+06	1.13165e+06	1.07075e+06	1.06989e+06	1.01415e+06	959085	1.05495e+06	935791	1.2679e+06	1.43318e+06	885893	890396	872843	1.08481e+06	1.08753e+06	801276
Com_8123_pos	6 汕-Hydroxycortisol	C21 H30 O6	360.191	6.085	Invalid mass	No results	No results	2.15696e+06	1.67101e+06	2.15809e+06	1.69803e+06	1.6189e+06	2.04741e+06	2.55419e+06	1.97056e+06	2.10984e+06	1.49189e+06	2.46849e+06	1.45902e+06	1.581e+06	1.86588e+06	1.43854e+06	1.19464e+06	1.68757e+06	1.9063e+06	3.86212e+06	7.28828e+06	2.45121e+06	1.45195e+06	1.47747e+06	1.96408e+06
Com_5331_pos	汐-Phenylpiperidine-2-acetamide	C13 H18 N2 O	218.142	6.578	Full match	No results	Full match	2.35175e+06	2.32593e+06	3.3463e+06	1.65739e+06	1.60494e+06	1.8861e+06	2.70747e+06	2.08435e+06	2.43272e+06	1.56718e+06	1.46444e+06	1.4818e+06	1.98381e+06	1.35054e+06	1.77117e+06	1.66531e+06	1.76015e+06	1.89427e+06	2.05851e+06	1.22713e+06	1.85641e+06	1.40225e+06	1.28895e+06	1.7904e+06
Com_12948_pos	Fenvalerate	C25 H22 Cl N O3	451.149	10.403	Invalid mass	No results	No results	896357	825462	934793	921300	835439	1.1251e+06	766524	811159	807412	806479	743253	746052	701740	639185	740662	671558	874563	1.01373e+06	940002	2.385e+06	753031	1.33328e+07	3.8629e+07	4.02729e+06
Com_2391_pos	trans,trans-2,4-Heptadienal	C7 H10 O	110.073	10.439	Full match	No results	No results	2.79025e+07	3.34795e+07	3.49276e+07	1.43574e+07	1.23935e+07	1.70592e+07	3.22533e+07	2.77139e+07	4.3565e+07	1.2555e+07	1.73543e+07	1.14727e+07	3.32062e+07	2.87852e+07	3.08528e+07	1.04436e+07	1.50123e+07	1.66139e+07	1.79925e+07	2.50516e+07	1.93825e+07	1.26125e+07	1.45445e+07	9.47894e+06
Com_17746_pos	Ligustilide	C12 H14 O2	190.1	10.264	No results	Full match	Full match	2.04319e+06	3.33257e+06	4.71713e+06	2.14467e+06	2.53869e+06	2.88139e+06	2.66222e+06	2.47699e+06	3.72179e+06	3.88627e+06	4.16002e+06	2.43122e+06	1.74325e+06	4.35446e+06	1.38612e+06	2.86568e+06	4.84574e+06	3.8986e+06	1.91904e+06	2.36957e+07	3.0595e+06	3.78221e+06	4.90577e+06	4.52697e+06
Com_25606_pos	(1E,4E)-1,5-bis(4-methoxyphenyl)penta-1,4-dien-3-one	C19 H18 O3	316.108	12.607	Invalid mass	No results	No results	4.57908e+06	3.29543e+06	4.41973e+06	3.93112e+06	3.57839e+06	9.13149e+06	4.95544e+06	3.46112e+06	4.96213e+06	3.19388e+06	3.4842e+06	3.63134e+06	3.46596e+06	3.09738e+06	4.7741e+06	3.34188e+06	5.71167e+06	5.03375e+06	2.70224e+06	2.66268e+06	3.0294e+06	3.93735e+06	4.50013e+06	3.60494e+06
Com_1102_pos	2-Aminopimelic acid	C7 H13 N O4	175.085	1.362	No results	Full match	No results	6.73562e+07	5.22827e+07	6.51695e+07	1.21607e+08	1.52e+08	1.33656e+08	6.84595e+07	6.25468e+07	9.23402e+07	2.0256e+08	1.84049e+08	2.32127e+08	6.79832e+07	8.34108e+07	5.09494e+07	1.29103e+08	1.52619e+08	1.66139e+08	6.4985e+07	1.14307e+08	5.9395e+07	1.12987e+08	1.87265e+08	1.23802e+08
Com_20344_pos	Alternariol	C14 H10 O5	258.052	10.701	Full match	No results	No results	1.14066e+06	1.27917e+06	1.07339e+06	1.63419e+06	1.23073e+06	1.647e+06	767246	1.20738e+06	1.47391e+06	1.09492e+06	856750	1.58502e+06	935624	997232	1.35637e+06	1.15805e+06	1.26533e+06	1.57989e+06	774236	1.04232e+07	3.13454e+07	2.02377e+07	1.71241e+07	773544
Com_15195_pos	7-(3,4-dihydroxyphenyl)-5-hydroxy-1-(4-hydroxyphenyl)heptan-3-one	C19 H22 O5	352.127	12.667	Invalid mass	No results	No results	1.62469e+06	1.23078e+06	1.24334e+06	1.41402e+06	1.20319e+06	2.3808e+06	1.74106e+06	1.22352e+06	1.28272e+06	1.19515e+06	1.19396e+06	1.20674e+06	1.25373e+06	1.12298e+06	1.10153e+06	1.2885e+06	1.96805e+06	1.62437e+06	1.03969e+06	864293	1.03344e+06	1.32153e+06	1.12809e+06	1.12905e+06
Com_24914_pos	CYM-5442	C23 H27 N3 O4	398.206	12.118	Invalid mass	No results	No results	1.09989e+06	1.0164e+06	1.12703e+06	1.26276e+06	1.02902e+06	1.4333e+06	1.31255e+06	1.0197e+06	1.46575e+06	976883	955360	1.28413e+06	879033	4.67344e+06	2.44656e+06	858767	1.18011e+06	1.27885e+06	794824	832455	1.18494e+06	964716	943090	853028
Com_2587_pos	N-Acetyl-DL-valine	C7 H13 N O3	159.09	12.134	No results	Full match	Full match	1.43876e+07	1.26275e+07	1.09421e+07	1.20175e+07	1.08288e+07	1.42858e+07	1.00917e+07	1.00973e+07	9.99227e+06	9.27183e+06	1.14675e+07	9.81811e+06	8.70511e+06	8.25929e+06	1.02802e+07	8.8712e+06	1.32141e+07	1.36632e+07	7.52799e+06	7.42346e+06	7.60281e+06	1.00983e+07	9.89862e+06	7.37579e+06
Com_41564_pos	Sec-O-Glucosylhamaudol	C21 H26 O10	456.162	10.589	No results	Invalid mass	No results	1.27549e+06	1.24351e+06	1.39756e+06	1.40118e+06	1.25031e+06	1.70223e+06	1.16734e+06	1.20963e+06	1.19669e+06	1.16455e+06	1.09391e+06	1.11473e+06	1.05203e+06	970776	1.10039e+06	973134	1.31876e+06	1.5327e+06	872611	959809	1.07581e+06	1.1523e+06	1.19779e+06	938428
Com_112_pos	6,15-diketo-13,14-dihydro Prostaglandin F1汐	C20 H34 O6	352.223	12.072	Invalid mass	No results	No results	4.19439e+07	2.84165e+07	2.00124e+08	4.21885e+07	2.65037e+07	2.60705e+07	3.88969e+07	2.77924e+07	2.40385e+07	2.33181e+07	1.65994e+08	2.22369e+07	2.30007e+07	5.28467e+07	4.47095e+07	1.76834e+08	2.83637e+07	3.40005e+07	3.05992e+07	9.16421e+07	3.17066e+07	3.01805e+07	3.99059e+07	1.84194e+07
Com_7818_pos	DIMBOA glucoside	C15 H19 N O10	373.102	1.484	No results	No results	Full match	7.51222e+06	1.23848e+07	1.31662e+07	2.59377e+06	2.45219e+06	3.32269e+06	1.03547e+07	2.77267e+07	1.05248e+07	5.59146e+06	1.43203e+07	4.30209e+06	1.90837e+07	2.37532e+07	2.50384e+07	9.01669e+06	6.53273e+06	3.51177e+06	1.4378e+07	2.63253e+07	1.63369e+07	4.34274e+06	2.49465e+06	1.25684e+07
Com_3179_pos	2-(3,5-dimethyl-1H-pyrazol-4-yl)-5-methoxybenzoic acid	C13 H14 N2 O3	246.101	7.468	Full match	No results	Full match	6.34661e+06	6.6368e+06	6.11372e+06	8.92589e+06	6.54726e+06	7.77892e+06	6.98904e+06	5.03868e+06	8.64795e+06	7.33196e+06	5.23768e+06	6.45569e+06	6.53541e+06	5.46112e+06	5.63382e+06	6.05227e+06	8.50581e+06	8.21158e+06	4.71727e+06	5.04931e+06	5.27396e+06	6.57027e+06	9.11641e+06	6.02504e+06
Com_21025_pos	5-Methylcytosine	C5 H7 N3 O	125.059	1.351	No results	No results	Full match	1.79165e+07	1.69192e+07	2.35832e+07	1.37783e+07	1.81464e+07	1.79325e+07	2.21719e+07	1.93647e+07	1.98152e+07	1.707e+07	1.6789e+07	1.48733e+07	1.98587e+07	1.59597e+07	1.66885e+07	1.42839e+07	1.9901e+07	1.92707e+07	1.37602e+07	1.81388e+07	1.26498e+07	1.32175e+07	1.64076e+07	1.18692e+07
Com_1747_pos	Skatole	C9 H9 N	114.047	6.598	Invalid mass	No results	No results	2.77316e+08	8.21748e+08	2.09469e+08	1.35749e+08	1.41966e+08	1.17758e+08	8.04972e+08	4.81232e+08	4.43899e+08	4.60424e+08	3.46463e+08	3.87308e+08	6.41408e+08	1.45984e+08	1.83172e+08	9.65935e+07	3.07571e+08	2.23006e+08	5.6976e+08	3.02335e+08	5.97081e+08	9.34989e+07	1.70383e+08	4.3747e+08
Com_27379_pos	N-Palmitoyl taurine	C18 H37 N O4 S	363.239	12.177	Invalid mass	No results	No results	2.71357e+06	2.3381e+06	936279	1.68401e+06	1.98873e+06	3.53685e+06	2.75971e+06	4.5629e+06	3.36679e+06	2.00046e+06	3.76926e+06	2.02793e+06	4.95378e+06	3.05467e+06	3.13942e+06	813334	2.82707e+06	1.46223e+07	2.13827e+06	1.99049e+06	2.69789e+06	2.42248e+06	2.42957e+06	1.66817e+06
Com_14076_pos	2-[1-oxophthalazin-2(1H)-yl]ethyl thiophene-2-carboxylate	C15 H12 N2 O3 S	300.056	12.232	Full match	No results	No results	875139	674180	764180	894044	748325	1.45181e+06	966593	713926	716776	713659	745382	633924	682127	595749	678508	616072	873586	904628	582337	1.38425e+06	575857	699836	656662	533681
Com_34408_pos	Lycorine	C16 H17 N O4	287.116	9.102	No results	No results	Full match	1.45317e+06	1.40661e+06	1.53141e+06	1.54265e+06	1.54514e+06	1.86175e+06	1.3389e+06	1.51137e+06	1.35584e+06	1.39912e+06	1.27035e+06	1.25219e+06	1.39045e+06	1.15623e+06	1.19551e+06	1.05737e+06	1.57458e+06	1.66063e+06	1.05903e+06	1.09502e+06	983253	1.25782e+06	1.26682e+06	1.03371e+06
Com_29360_pos	汐-Zearalanol	C18 H26 O5	344.158	11.777	Invalid mass	No results	No results	941933	923301	1.00628e+06	999444	883573	1.20794e+06	824784	905266	866951	862353	820235	807270	744047	841252	780885	728913	952264	1.11402e+06	774170	766617	677090	801817	834174	625811
Com_2082_pos	Roburic acid	C30 H48 O2	440.366	15.467	No results	Full match	Full match	1.06248e+08	1.49e+08	1.00995e+08	9.77672e+07	2.52819e+08	1.45992e+07	2.20605e+08	1.4849e+07	9.74546e+07	9.41454e+07	1.46369e+08	2.27689e+08	6.96313e+07	1.08067e+08	5.25087e+07	2.65942e+08	7.98032e+07	1.48946e+07	2.75594e+07	5.01489e+07	5.74037e+07	7.36992e+07	3.8579e+07	6.23316e+07
Com_45038_pos	Eurycomalactone	C19 H24 O6	696.322	11.394	No results	Invalid mass	No results	280980	273709	291707	292483	279935	362238	346073	267969	266945	895873	240140	329465	222644	379448	238685	584551	1.7813e+06	630825	198249	360365	206209	350924	248088	191708
Com_29961_pos	3-[1-(dimethylamino)-1H-pyrrol-2-yl]-2-(2-furylcarbonyl)acrylonitrile	C14 H13 N3 O2	255.101	5.915	Full match	No results	No results	3.00947e+06	2.94936e+06	3.22043e+06	3.19317e+06	2.95536e+06	3.79164e+06	2.74186e+06	2.78685e+06	2.83808e+06	2.74849e+06	2.62654e+06	2.60913e+06	2.39825e+06	2.24517e+06	2.52532e+06	2.25268e+06	3.06244e+06	3.65039e+06	2.03884e+06	2.20566e+06	2.1106e+06	2.75996e+06	2.63979e+06	2.00117e+06
Com_20215_pos	T-2 Toxin	C24 H34 O9	488.204	11.975	Invalid mass	No results	No results	1.03941e+07	8.12801e+06	6.34982e+06	979342	1.23643e+06	1.31821e+06	1.35851e+07	2.93798e+06	9.92257e+06	877907	897484	861659	4.73993e+06	2.50975e+07	4.29498e+06	693048	979698	1.13352e+06	9.46764e+06	1.34807e+07	1.31354e+07	979085	868563	645048
Com_16057_pos	DNH	C14 H20 N6 O7	384.14	8.825	Full match	No results	No results	3.4939e+06	4.62464e+06	6.713e+06	1.21895e+06	1.4001e+06	1.46633e+06	4.07677e+06	1.66235e+06	3.92742e+06	1.91724e+06	2.12313e+06	1.23187e+06	3.68674e+06	2.9371e+06	2.03536e+06	1.08209e+06	1.41664e+06	2.27892e+06	1.57996e+06	1.79224e+06	3.68713e+06	1.71678e+06	2.02801e+06	2.6141e+06
Com_43880_pos	Polygalaxanthone III	C25 H28 O15	568.141	9.594	No results	No results	Full match	783371	1.504e+06	1.74395e+06	804199	1.07119e+06	961411	708311	727465	1.17253e+06	947770	794104	1.11152e+06	635974	616833	644530	838460	849358	918817	520977	1.0027e+06	567663	737968	727887	846393
Com_8909_pos	6-Deoxycatalpol +HCOOH	C16 H24 O11	392.134	7.497	No results	No results	Full match	7.79673e+07	4.58213e+07	3.84154e+07	4.74224e+06	9.12835e+06	3.36817e+06	6.16502e+07	1.48006e+07	4.38441e+07	8.62445e+06	1.18111e+07	6.11048e+06	2.638e+07	5.72085e+07	2.32389e+07	3.78032e+07	1.61988e+07	5.76784e+06	3.26226e+07	2.70549e+07	2.35451e+07	4.97076e+06	9.05224e+06	9.2348e+06
Com_18072_pos	3-(2-Naphthyl)-D-alanine	C13 H13 N O2	215.094	11.385	No results	No results	Full match	1.0517e+06	1.03996e+06	1.20658e+06	1.22684e+07	1.78143e+07	1.08235e+07	1.03128e+06	1.19491e+06	996989	2.47819e+07	2.01594e+07	2.40029e+07	783757	901329	849068	1.05688e+07	1.77971e+07	1.28569e+07	781935	921100	700489	7.29724e+06	8.06957e+06	1.16818e+07
Com_22302_pos	汕-Elemonic acid	C30 H46 O3	454.343	14.991	No results	Full match	Full match	2.24598e+07	1.09095e+07	1.41772e+07	1.64053e+07	1.60189e+07	3.84075e+07	1.43627e+07	1.89522e+07	1.66774e+07	1.14244e+07	1.17319e+07	1.01231e+07	1.54846e+07	9.39014e+06	1.16642e+07	9.88917e+06	2.4276e+07	8.38713e+06	6.74625e+06	8.51654e+06	1.90187e+07	1.31633e+07	9.59143e+06	8.30581e+06
Com_21182_pos	LPE 15:1	C20 H40 N O7 P	437.255	13.971	No results	Full match	No results	1.2817e+06	1.29937e+06	1.32726e+06	1.3074e+06	1.25342e+06	1.65752e+06	1.16818e+06	1.25428e+06	1.19877e+06	1.13045e+06	1.35933e+06	1.10795e+06	967476	956912	1.23856e+06	951788	1.18767e+06	1.47307e+06	978488	1.38688e+06	2.17091e+06	1.09792e+06	1.1516e+06	839106
Com_14487_pos	3-Methoxyflavone	C16 H12 O3	274.062	6.25	Invalid mass	No results	No results	3.94096e+06	3.82122e+06	4.34876e+06	4.28014e+06	4.179e+06	4.98235e+06	3.8433e+06	3.71557e+06	3.72133e+06	4.02839e+06	3.44426e+06	3.59028e+06	3.29925e+06	3.14456e+06	3.51277e+06	3.29836e+06	4.52403e+06	4.90573e+06	2.78083e+06	5.83334e+06	2.92915e+06	3.96668e+06	4.04534e+06	2.84401e+06
Com_18548_pos	4-methoxyphenyl 3,5-dimethyl-1-phenyl-1H-pyrazole-4-carboxylate	C19 H18 N2 O3	344.109	8.688	Invalid mass	No results	No results	1.58517e+06	1.78238e+06	2.08581e+06	7.24168e+06	9.45727e+06	1.61688e+07	1.93373e+06	1.14485e+06	1.09703e+06	2.81446e+07	8.50664e+06	1.01479e+07	1.75588e+06	1.47091e+06	2.39255e+06	8.44965e+06	1.10533e+07	2.27078e+07	1.54958e+06	3.95972e+06	2.50907e+06	2.43395e+07	2.74524e+07	1.01923e+07
Com_10684_pos	Phosphoenolpyruvic acid	C3 H5 O6 P	167.983	1.481	No results	No results	Full match	2.87263e+07	2.64883e+07	1.44783e+07	8.62983e+07	6.60939e+07	9.32378e+07	3.68576e+07	1.73506e+07	3.59494e+07	6.63237e+07	5.62304e+07	3.87023e+07	1.39627e+07	1.36324e+07	1.1149e+07	2.49145e+07	4.85089e+07	4.00663e+07	9.99075e+06	1.06756e+07	1.32e+07	2.97147e+07	3.05601e+07	1.51385e+07
Com_12643_pos	NPK	C15 H27 N5 O5	339.191	5.516	Invalid mass	No results	No results	3.74353e+06	3.67593e+06	3.89964e+06	4.02952e+06	3.58994e+06	4.65829e+06	3.42356e+06	3.49141e+06	3.51913e+06	3.31414e+06	3.1902e+06	3.24654e+06	3.00944e+06	2.73891e+06	3.1415e+06	2.866e+06	3.90676e+06	4.4424e+06	2.63842e+06	2.71187e+06	2.66951e+06	3.44953e+06	3.30302e+06	2.54912e+06
Com_12367_pos	N-Acetyl-D-lactosamine	C14 H25 N O11	383.143	1.352	Full match	No results	No results	2.17582e+07	1.6904e+07	1.87045e+07	3.27231e+07	2.71612e+07	3.17739e+07	1.99972e+07	1.9069e+07	1.8447e+07	2.26018e+07	2.55392e+07	2.82977e+07	2.22056e+07	1.81283e+07	1.80097e+07	2.77035e+07	2.98754e+07	3.43805e+07	1.25233e+07	2.80697e+07	1.35054e+07	2.39071e+07	1.99262e+07	1.23499e+07
Com_39158_pos	Levalbuterol	C13 H21 N O3	261.134	10.122	Invalid mass	No results	No results	1.34453e+06	1.46482e+06	1.39766e+06	2.27498e+06	2.9114e+06	1.99445e+06	1.38963e+06	3.4053e+06	2.03082e+06	2.45678e+06	1.8438e+06	1.82207e+06	4.61007e+06	2.05574e+06	1.28144e+06	1.83791e+06	2.13895e+06	3.80908e+06	2.66299e+06	3.08133e+06	2.82505e+06	3.37044e+06	4.422e+06	2.02339e+06
Com_2176_pos	1H-indol-3-yl(pyridin-2-yl)methanol	C14 H12 N2 O	224.095	12.461	Full match	No results	No results	1.36627e+06	1.26822e+06	1.48033e+06	1.50142e+06	1.33756e+06	1.76781e+06	1.27282e+06	1.32127e+06	1.32925e+06	1.29496e+06	1.2102e+06	1.23543e+06	1.12718e+06	1.04479e+06	1.19649e+06	1.69329e+06	1.37315e+06	1.6634e+06	971202	1.05718e+06	1.01718e+06	1.31318e+06	1.28905e+06	912596
Com_12896_pos	Noroxymorphone	C16 H17 N O4	287.116	8.88	Full match	No results	Full match	1.69796e+06	1.62654e+06	1.86948e+06	1.86879e+06	1.80328e+06	2.20754e+06	1.62827e+06	1.62747e+06	1.5967e+06	1.59576e+06	1.55391e+06	1.57289e+06	1.57497e+06	1.83215e+06	1.51658e+06	1.38437e+06	2.00279e+06	2.06033e+06	1.26334e+06	3.75651e+06	1.29941e+06	1.56937e+06	4.62744e+06	1.2348e+06
Com_11262_pos	Prostaglandin F2汐-1-glyceryl ester	C23 H40 O7	450.26	14.27	Invalid mass	No results	No results	4.9677e+06	1.27006e+06	1.13031e+06	1.23874e+06	1.10159e+06	1.40456e+06	1.0435e+06	1.10157e+06	1.04404e+06	1.06868e+06	5.73121e+06	1.47026e+06	888346	910464	1.00719e+06	2.11167e+06	1.10529e+06	1.32155e+06	1.02081e+06	711869	864576	1.10063e+06	1.09445e+06	816747
Com_6312_pos	2-(tert-butyl)-6,7-dimethoxy-4H-3,1-benzoxazin-4-one	C14 H17 N O4	263.116	8.824	Full match	No results	No results	1.04287e+06	1.03323e+06	1.33432e+06	1.14285e+06	1.00015e+06	1.37479e+06	970149	1.18024e+06	1.47653e+06	980752	1.16609e+06	945068	847522	937235	919867	823895	1.43042e+06	1.27019e+06	732226	3.31351e+06	771606	947302	1.01655e+06	907697
Com_26401_pos	methyl 4-{[(4-nitrophenyl)sulfonyl]oxy}adamantane-2-carboxylate	C18 H21 N O7 S	417.086	8.023	Invalid mass	No results	No results	6.29132e+06	4.84421e+06	8.5058e+06	1.32741e+06	1.40346e+06	1.58794e+06	5.37865e+06	3.53748e+06	6.86438e+06	1.23504e+06	1.15258e+06	1.22893e+06	3.19143e+06	4.60597e+06	5.33153e+06	1.02634e+06	1.34669e+06	1.49288e+06	4.79855e+06	6.08802e+06	7.21944e+06	1.23936e+06	1.24182e+06	951586
Com_29980_pos	Schizandrol B	C23 H28 O7	416.183	8.514	No results	No results	Full match	3.22323e+06	2.57314e+06	1.77791e+06	1.73627e+06	2.16827e+06	2.04152e+06	3.27578e+06	2.53114e+06	3.22039e+06	2.513e+06	1.93957e+06	1.50656e+06	3.60848e+06	6.85378e+06	4.89683e+06	1.68959e+06	1.85365e+06	1.97602e+06	2.65585e+06	3.65872e+06	6.37788e+06	3.01041e+06	2.82829e+06	2.01911e+06
Com_35485_pos	JWH 018 N-(5-hydroxypentyl) 汕-D-Glucuronide	C30 H31 N O8	555.185	10.88	Invalid mass	No results	No results	708161	689745	744343	763342	664220	908889	632609	673160	666977	645040	601032	609675	567589	576278	602582	1.14258e+06	713885	827588	481506	523992	506205	594798	619801	473210
Com_36921_pos	Dinophysistoxin-2	C44 H68 O13	804.465	14.574	Full match	No results	No results	1.39816e+06	1.51114e+06	1.38344e+06	1.99798e+06	1.97537e+06	1.65432e+06	2.53171e+06	1.37153e+06	1.75181e+06	1.76567e+06	1.76528e+06	1.8052e+06	1.17326e+06	2.07105e+06	1.3454e+06	1.79379e+06	1.18813e+06	1.37986e+06	1.38946e+06	1.1743e+06	1.3901e+06	1.65974e+06	1.35364e+06	1.37532e+06
Com_5725_pos	Acetanilide	C8 H9 N O	153.079	9.009	Invalid mass	No results	No results	1.65019e+07	1.54606e+07	1.4939e+07	1.75472e+07	1.3098e+07	1.78975e+07	1.32083e+07	1.34521e+07	1.2915e+07	1.22266e+07	1.18833e+07	1.18802e+07	1.0307e+07	1.00008e+07	1.26952e+07	1.00225e+07	1.25979e+07	1.52157e+07	8.94569e+06	1.11073e+07	9.69418e+06	1.10719e+07	1.03111e+07	8.40554e+06
Com_9048_pos	Allantoin	C4 H6 N4 O3	158.043	1.12	No results	No results	Full match	6.94524e+07	5.22032e+07	7.91549e+07	5.46315e+07	5.5062e+07	8.59596e+07	7.13173e+07	7.86772e+07	6.55282e+07	3.92824e+07	7.59414e+07	5.81098e+07	4.68248e+07	5.59905e+07	5.37922e+07	5.46709e+07	7.21406e+07	8.42773e+07	6.09071e+07	7.64688e+07	8.46023e+07	6.7661e+07	6.87171e+07	5.22904e+07
Com_17922_pos	5,7-dihydroxy-3-(4-methoxyphenyl)-4H-chromen-4-one	C16 H12 O5	284.069	7.758	Full match	No results	Full match	8.09037e+06	3.68301e+06	4.2955e+06	3.09041e+06	6.66308e+06	2.93415e+06	4.85023e+06	2.09036e+06	2.26374e+06	5.43132e+06	3.42302e+06	4.32582e+06	1.78209e+06	4.52647e+06	1.5546e+06	4.25915e+06	1.01497e+07	3.59635e+06	3.27246e+06	1.75873e+06	2.24223e+06	2.38794e+06	4.1772e+06	5.84581e+06
Com_42658_pos	Cucurbitacin B +HCOOH	C32 H46 O8	558.319	13.79	No results	No results	Full match	407249	388513	424826	425556	414750	523844	367937	400912	369433	357389	357497	1.08877e+06	306526	318321	354389	301252	386919	468894	269039	302543	280071	351848	366554	268865
Com_5535_pos	Monolaurin	C15 H30 O4	296.197	10.191	Invalid mass	No results	No results	3.02153e+06	5.35805e+06	3.5661e+06	994980	912218	1.16298e+06	4.32328e+06	5.81788e+06	1.12432e+07	856202	770483	803887	9.662e+06	4.9158e+06	2.94694e+07	688762	913997	1.09572e+06	5.17233e+06	1.15207e+07	2.51516e+07	796022	817443	635093
Com_40925_pos	Methyl heptadecanoate	C18 H36 O2	284.272	14.076	No results	No results	Full match	1.04098e+06	1.0321e+06	1.04842e+06	1.0605e+06	987521	1.27748e+06	903699	954542	1.1158e+06	909054	880179	847607	766442	1.39805e+06	864499	962886	972601	1.1708e+06	842197	1.38597e+06	4.98102e+06	1.27049e+06	1.6228e+06	760185
Com_22624_pos	(1E)-1,7-bis(4-hydroxyphenyl)hept-1-en-3-one	C19 H20 O3	296.138	6.887	Invalid mass	No results	No results	3.80813e+06	3.68094e+06	3.47429e+06	3.64263e+06	3.45792e+06	4.13415e+06	3.94734e+06	3.16132e+06	3.32995e+06	3.18937e+06	3.17783e+06	3.12565e+06	2.61222e+06	3.53864e+06	2.99554e+06	2.81862e+06	3.83082e+06	3.87336e+06	2.68963e+06	3.27142e+06	3.7727e+06	3.2106e+06	4.01129e+06	3.109e+06
Com_247_pos	LysoPC 20:4	C28 H50 N O7 P	543.331	14.826	No results	No results	Full match	2.83436e+07	1.2592e+07	3.49444e+07	3.60635e+06	3.01325e+06	3.89708e+06	1.27992e+07	3.8243e+06	1.1399e+07	2.82886e+06	8.74825e+06	3.37418e+06	1.77719e+07	7.88836e+06	2.88012e+07	4.09593e+06	3.14425e+06	2.16662e+06	1.91621e+07	3.21073e+08	1.74192e+07	6.3313e+06	6.88464e+06	2.64091e+06
Com_55_pos	PC (16:2e/2:0)	C26 H50 N O7 P	519.333	14.375	No results	Full match	Full match	1.83083e+08	5.81419e+07	1.33971e+08	3.60147e+07	8.95834e+07	3.24912e+07	4.22018e+07	2.11385e+07	3.121e+07	2.48573e+07	8.87206e+07	2.00437e+07	6.89896e+07	3.34401e+07	1.05524e+08	2.38038e+07	3.51709e+07	3.32456e+07	6.9809e+07	3.27083e+09	7.53368e+07	3.02169e+07	2.97791e+07	1.98877e+07
Com_4425_pos	4-acetyl-4-(ethoxycarbonyl)heptanedioic acid	C12 H18 O7	274.103	5.742	Invalid mass	No results	No results	6.43445e+07	4.86471e+07	9.49249e+07	1.49715e+08	2.11935e+08	1.2558e+08	6.76699e+07	3.97318e+07	4.98608e+07	1.73784e+08	1.60075e+08	1.5318e+08	6.47001e+07	4.24053e+07	5.55396e+07	1.58453e+08	4.88541e+08	1.83795e+08	5.06616e+07	4.50603e+07	3.93321e+07	2.15716e+08	2.80417e+08	1.44422e+08
Com_19658_pos	N1-{[5-(2,4-difluorophenyl)-2-furyl]methyl}benzene-1-sulfonamide	C17 H13 F2 N O3 S	371.034	2.112	Invalid mass	No results	No results	1.72615e+07	1.77618e+07	1.78094e+07	7.16534e+06	5.66037e+06	1.51713e+07	1.50053e+07	3.58858e+07	1.70076e+07	9.86401e+06	1.37671e+07	7.52156e+06	3.68156e+07	6.61123e+06	2.3112e+07	5.79259e+06	8.30633e+06	1.13298e+07	2.96764e+07	5.18134e+06	1.00827e+07	8.36824e+06	1.15157e+07	9.78244e+06
Com_31009_pos	Enterodiol	C18 H22 O4	302.152	10.441	No results	No results	Full match	3.47656e+06	1.39729e+06	1.60603e+06	1.61732e+06	1.46787e+06	1.87471e+06	1.34655e+06	1.37395e+06	1.37782e+06	1.36382e+06	1.26698e+06	1.24641e+06	1.17096e+06	2.94722e+06	1.27667e+06	1.12597e+06	1.49924e+06	1.72805e+06	1.57956e+06	3.05413e+06	1.0671e+06	1.30336e+06	1.28626e+06	1.01726e+06
Com_48306_pos	Indole-3-acetamide	C10 H10 N2 O	174.079	7.419	No results	No results	Full match	331035	306498	342567	329655	327278	418812	299871	311580	281393	623905	523635	277492	262372	242319	344313	500057	730182	382841	230033	231516	228484	475959	289376	263319
Com_16499_pos	diethyl 2-[(4-benzhydrylpiperidino)methylidene]malonate	C26 H31 N O4	459.188	10.062	Invalid mass	No results	No results	1.27468e+06	1.06161e+06	1.42211e+06	994208	851187	1.12004e+06	1.14396e+06	885969	961112	879013	787301	801907	919785	791636	738750	680104	931172	1.07671e+06	632875	1.00302e+06	1.00571e+06	896366	1.1581e+06	631560
Com_35364_pos	16,16-Dimethyl prostaglandin A1	C22 H36 O4	386.244	12.889	Invalid mass	No results	No match	611058	566765	586348	580730	541546	737236	503418	534650	870364	533301	496533	471749	467588	418172	476792	432697	584395	664747	396053	438391	389925	523096	1.09035e+06	394334
Com_17545_pos	Aloesin	C19 H22 O9	376.117	9.159	Invalid mass	No results	No results	2.11201e+06	2.71047e+06	2.97519e+06	1.01671e+06	1.14013e+06	1.23568e+06	1.83942e+06	2.20263e+06	3.38332e+06	937250	848955	1.00012e+06	1.72294e+06	9.40123e+06	3.40566e+06	1.46367e+07	1.81742e+06	1.13711e+06	6.51813e+06	9.83488e+06	4.10217e+07	5.59948e+06	7.01505e+06	2.2858e+06
Com_3045_pos	6,6-dimethyl-4-piperidino-5,6-dihydro-2H-thiine-2-thione	C12 H19 N S2	241.093	6.147	Invalid mass	No results	No results	1.33164e+08	1.21563e+08	1.91419e+08	6.88204e+07	5.54798e+07	9.51184e+07	9.22083e+07	1.38545e+08	1.27682e+08	6.82973e+07	1.69138e+08	6.8004e+07	3.4434e+08	1.92037e+08	1.42745e+08	6.01591e+07	7.48401e+07	1.37194e+08	1.08423e+08	2.14482e+08	1.31116e+08	7.9673e+07	7.23445e+07	1.07244e+08
Com_15210_pos	3-Chloro-L-Tyrosine	C9 H10 Cl N O3	215.034	1.114	No results	No results	Full match	3.29037e+07	3.42474e+07	4.71168e+07	3.31724e+07	3.24214e+07	4.26421e+07	3.24145e+07	3.19993e+07	3.14781e+07	3.29389e+07	3.55261e+07	3.26001e+07	2.889e+07	3.2773e+07	2.41381e+07	2.99335e+07	3.60137e+07	4.29757e+07	3.22556e+07	3.29881e+07	3.5322e+07	3.11711e+07	4.12989e+07	2.38852e+07
Com_18997_pos	2,5-bis(4-hydroxy-3-methoxyphenyl)-3,4-dimethyloxolan-3-ol	C20 H24 O6	382.14	10.046	Invalid mass	No results	No results	1.16351e+06	1.12279e+06	1.28543e+06	1.28147e+06	1.1633e+06	1.48171e+06	1.09667e+06	1.14196e+06	1.11094e+06	1.13299e+06	1.02513e+06	1.04835e+06	992779	927913	1.01856e+06	892515	1.21617e+06	1.42903e+06	854421	943501	867290	1.15536e+06	1.49272e+06	814043
Com_28278_pos	N-Stearoyl taurine	C20 H41 N O4 S	408.304	14.828	Invalid mass	No results	No results	1.93652e+06	2.31975e+06	1.99145e+06	2.91706e+06	2.43859e+06	2.60569e+06	1.9292e+06	1.83412e+06	2.53226e+06	2.398e+06	2.57847e+06	2.87851e+06	1.95066e+06	2.18279e+06	1.68971e+06	3.43432e+06	2.37979e+06	1.95151e+06	1.89794e+06	1.4107e+06	2.0508e+06	2.67754e+06	1.97079e+06	2.60656e+06
Com_825_pos	(12Z)-9,10,11-trihydroxyoctadec-12-enoic acid	C18 H34 O5	352.223	12.432	Invalid mass	No results	No results	9.30969e+06	9.20405e+06	1.31373e+07	1.26799e+07	9.73771e+06	1.12156e+07	8.70546e+06	9.82382e+06	8.78219e+06	8.91582e+06	1.43874e+07	9.53103e+06	8.89546e+06	1.40023e+07	8.08327e+06	1.79902e+07	9.88831e+06	1.1864e+07	7.17242e+06	1.17057e+07	9.11392e+06	9.41687e+06	1.10739e+07	6.50496e+06
Com_43528_pos	5-(3-Nitrophenyl)-N-phenyloxazol-2-amine	C15 H11 N3 O3	281.075	9.01	Invalid mass	Invalid mass	No results	2.59514e+06	1.82671e+06	1.37222e+06	816571	800426	3.00551e+06	2.21883e+06	2.27197e+06	1.62667e+06	1.34259e+06	957876	1.68737e+06	1.33209e+06	1.828e+06	1.73735e+06	599000	1.42051e+06	2.74151e+06	1.99559e+06	2.99729e+06	1.6287e+06	698723	1.58538e+06	1.77655e+06
Com_26286_pos	Coenzyme Q2	C19 H26 O4	318.181	13.101	Invalid mass	No results	No results	1.46956e+06	902239	1.07673e+06	1.44132e+06	731540	2.01807e+06	1.5129e+06	1.39695e+06	1.45554e+06	1.69273e+06	1.37602e+06	1.65976e+06	1.10976e+06	1.15286e+06	1.0269e+06	1.16448e+06	1.61895e+06	1.66558e+06	828584	1.28438e+06	1.76281e+06	1.93642e+06	3.73793e+06	903961
Com_21939_pos	2-morpholinophenyl 1-methyl-1H-imidazole-4-sulfonate	C14 H17 N3 O4 S	323.099	7.807	Invalid mass	No results	No results	9.68881e+06	1.12063e+07	1.23054e+07	8.3884e+06	8.68834e+06	7.55243e+06	8.0463e+06	2.9241e+06	6.34945e+06	6.60328e+06	8.23978e+06	1.03233e+07	1.07094e+07	1.39505e+07	8.05917e+06	8.18259e+06	1.53807e+07	6.89159e+06	8.3232e+06	8.32895e+06	1.01959e+07	1.05187e+07	1.70029e+07	8.29906e+06
Com_12732_pos	5,5-dimethyl-3-morpholinocyclohex-2-en-1-one	C12 H19 N O2	209.142	12.049	Full match	No results	No results	1.0667e+07	5.91862e+07	4.88654e+07	6.05716e+07	7.36558e+07	1.02379e+07	1.13047e+07	7.08174e+07	6.06561e+07	6.71421e+07	5.67077e+07	5.86012e+07	4.10249e+07	4.48053e+07	6.65781e+07	5.55805e+07	6.57469e+06	7.93258e+07	4.9701e+07	6.67988e+07	4.4364e+07	5.5724e+07	5.76934e+07	4.25191e+07
Com_3220_pos	D-Raffinose	C18 H32 O16	521.197	1.39	Invalid mass	Invalid mass	No results	1.5258e+08	1.9171e+08	2.34283e+08	6.11528e+08	4.66705e+08	5.65621e+08	2.32586e+08	3.2949e+08	3.43312e+08	2.1121e+08	2.76846e+08	2.61422e+08	1.33314e+08	1.25772e+08	2.13484e+08	2.32263e+08	5.09062e+08	6.44663e+08	6.44587e+07	8.5765e+07	1.34219e+08	6.84387e+08	6.10169e+08	1.04714e+08
Com_18654_pos	4-(cyclohexylmethyl)-6-(2-thienyl)-2,3-dihydropyridazin-3-one hydrate	C15 H18 N2 O S	312.073	8.312	Invalid mass	No results	No results	7.1206e+06	7.51637e+06	3.13238e+06	9.16215e+06	1.18204e+07	6.43277e+06	9.39121e+06	3.74137e+06	5.23586e+06	9.06811e+06	8.43818e+06	1.07985e+07	6.60149e+06	6.18488e+06	5.86347e+06	7.73108e+06	5.58566e+06	1.03001e+07	4.09792e+06	7.10115e+06	1.209e+07	8.23161e+06	7.18729e+06	9.23118e+06
Com_36116_pos	3-Hydroxy-3-methyl butyric acid	C5 H10 O3	118.063	14.772	No results	No results	Full match	7.28315e+06	5.79946e+06	6.31773e+06	6.16512e+06	5.38411e+06	6.15371e+06	4.08027e+06	3.77165e+06	4.19453e+06	3.62703e+06	4.68075e+06	3.30489e+06	3.32794e+06	2.44458e+06	2.84165e+06	3.72265e+06	3.86935e+06	3.39899e+06	2.30868e+06	2.37021e+06	2.3478e+06	2.90288e+06	2.64967e+06	3.24689e+06
Com_41682_pos	D-Xylonic acid	C5 H10 O6	166.048	1.339	No results	No results	Full match	1.41074e+06	1.56491e+06	1.43305e+06	1.59256e+06	1.52578e+06	1.91295e+06	1.56906e+06	1.59372e+06	1.56877e+06	1.66582e+06	1.47316e+06	1.53242e+06	1.63439e+06	1.45938e+06	1.595e+06	1.35048e+06	1.82544e+06	1.83055e+06	1.54863e+06	1.28162e+06	1.34214e+06	1.53383e+06	1.49098e+06	1.38577e+06
Com_1876_pos	4,6,8-trihydroxy-7-methoxy-3-methyl-3,4-dihydro-1H-2-benzopyran-1-one	C11 H12 O6	240.064	1.334	Full match	No results	No results	5.99311e+08	7.47959e+08	9.19579e+08	9.82432e+08	1.14522e+09	1.24646e+09	1.12837e+09	6.64333e+08	7.51246e+08	1.00736e+09	9.30627e+08	1.03439e+09	4.05488e+08	6.59046e+08	5.60435e+08	9.13594e+08	1.17452e+09	1.7407e+09	2.68872e+08	7.29293e+08	4.08158e+08	9.90135e+08	7.58421e+08	3.45554e+08
Com_28247_pos	4-(4-hydroxy-3,5-dimethylphenyl)-2-methylphthalazin-1(2H)-one	C17 H16 N2 O2	280.122	8.365	Full match	No results	No results	1.07857e+06	2.76789e+06	3.24134e+06	2.59122e+06	2.94778e+06	4.19524e+06	935869	997295	980759	4.41345e+06	4.65417e+06	4.4379e+06	6.73354e+06	2.0975e+06	1.79138e+06	5.97221e+06	3.66793e+06	3.49776e+06	2.81508e+06	2.14997e+06	1.74384e+06	1.2523e+06	1.16063e+06	5.07813e+06
Com_31388_pos	Progesterone	C21 H30 O2	314.225	15.038	Full match	No results	No results	2.23663e+06	2.3063e+06	2.21595e+06	3.03014e+06	2.54856e+06	2.48012e+06	2.12022e+06	2.27641e+06	2.5083e+06	2.36756e+06	2.43345e+06	3.20224e+06	2.22743e+06	2.31298e+06	1.80617e+06	3.29422e+06	2.28875e+06	2.21377e+06	2.00152e+06	1.51124e+06	2.02329e+06	2.73608e+06	2.16118e+06	2.52855e+06
Com_809_pos	(2E,4E)-N-(2-methylpropyl)dodeca-2,4-dienamide	C16 H29 N O	251.225	14.195	Full match	No results	No results	1.59375e+09	2.66622e+09	2.25711e+09	2.88673e+09	3.53128e+09	1.82112e+09	2.00875e+09	2.84035e+09	2.81208e+09	2.69111e+09	2.48577e+09	2.46267e+09	2.2372e+09	2.08835e+09	2.37863e+09	2.67983e+09	6.55857e+08	2.9108e+09	2.04468e+09	2.60599e+09	2.03923e+09	2.52084e+09	2.13171e+09	1.95207e+09
Com_8164_pos	Safrole	C10 H10 O2	162.068	8.556	Full match	No results	Full match	3.62128e+07	3.67967e+07	3.81597e+07	3.87361e+07	3.50246e+07	3.26892e+07	4.11993e+07	2.00017e+07	3.77391e+07	3.96582e+07	4.78806e+07	3.1381e+07	2.90249e+07	3.10322e+07	2.29714e+07	3.1231e+07	4.49098e+07	4.58184e+07	1.93328e+07	2.95601e+07	2.53528e+07	4.16745e+07	4.69956e+07	3.44802e+07
Com_44056_pos	N-acetylglycine	C4 H7 N O3	117.043	14.801	No results	No results	Full match	615653	684083	1.49863e+06	690658	536032	616935	901867	416019	1.1805e+06	564115	750542	681530	427597	616139	550635	813125	4.69081e+06	455870	449365	439001	563576	633947	505037	627900
Com_32349_pos	3,4,5-trihydroxy-6-methyloxan-2-yl 2-(methylamino)benzoate	C14 H19 N O6	297.12	9.376	Invalid mass	No results	No results	3.40995e+06	2.7005e+06	3.11439e+06	2.05902e+06	2.08323e+06	2.04514e+06	3.03212e+06	2.35918e+06	2.44653e+06	2.06741e+06	2.65607e+06	2.35424e+06	3.21701e+06	3.99947e+06	1.95436e+06	1.98604e+06	2.34439e+06	2.38901e+06	3.92371e+06	5.62726e+06	4.64472e+06	1.66381e+06	2.12367e+06	3.01426e+06
Com_6968_pos	3-benzyl-4-hydroxy-5-(4-hydroxyphenyl)-2,5-dihydrofuran-2-one	C17 H14 O4	282.09	10.114	Full match	No results	No results	3.04941e+06	2.90553e+06	3.33159e+06	3.13834e+06	2.94058e+06	3.8554e+06	2.69468e+06	2.8616e+06	2.87702e+06	2.72161e+06	2.49615e+06	2.57573e+06	2.55741e+06	2.35586e+06	2.54446e+06	2.25106e+06	2.9929e+06	3.54912e+06	2.12267e+06	2.63964e+06	2.1509e+06	2.7361e+06	3.04602e+06	1.96898e+06
Com_3768_pos	Tyr-Tyr	C18 H20 N2 O5	344.138	6.345	No results	Full match	No results	1.40909e+06	1.51593e+06	1.50984e+06	1.47218e+06	1.43844e+06	1.74768e+06	1.32477e+06	1.32847e+06	1.3085e+06	1.3379e+06	3.50737e+06	1.263e+06	1.10855e+06	1.09914e+06	1.55321e+06	1.08268e+06	1.50987e+06	1.70052e+06	981090	4.21391e+06	1.03688e+06	1.29785e+06	1.26568e+06	1.52054e+06
Com_23442_pos	IMH	C17 H29 N5 O4 S	399.201	7.651	Invalid mass	No results	No results	1.87317e+06	1.19712e+06	1.82697e+06	2.55636e+06	3.75151e+06	1.69158e+06	1.32515e+06	1.16616e+06	1.72124e+06	1.15446e+06	1.70798e+06	2.23339e+06	1.42083e+06	2.97424e+06	1.0882e+06	3.82306e+06	6.68643e+06	2.8096e+06	1.43799e+06	2.07472e+06	1.45296e+06	4.25021e+06	1.90268e+06	5.3886e+06
Com_323_pos	5-trans prostaglandin F2汕	C20 H34 O5	376.223	13.252	Invalid mass	No results	No results	5.03614e+06	9.77011e+06	5.34955e+06	4.47875e+06	4.43075e+06	5.89326e+06	7.61305e+06	5.84332e+06	3.83671e+07	4.31884e+06	4.54775e+06	5.11362e+06	4.88593e+06	1.66016e+07	1.3734e+07	2.41462e+07	4.63359e+06	5.44478e+06	4.7213e+06	2.1799e+07	1.31009e+07	5.38466e+06	7.78973e+06	2.49198e+06
Com_24639_pos	Fargesin	C21 H22 O6	370.141	9.392	No results	No results	Full match	1.05571e+07	1.54273e+06	2.11164e+06	1.10073e+06	1.50542e+06	1.41733e+06	1.65057e+06	9.11466e+06	1.60008e+06	1.38701e+06	2.33095e+06	932588	2.26885e+07	1.65524e+07	3.88997e+06	898014	2.27396e+06	1.13503e+06	1.62896e+07	1.12218e+07	2.75936e+06	1.22384e+06	1.41295e+06	1.23997e+06
Com_6994_pos	2-[(3S)-1-Benzyl-3-pyrrolidinyl]-1,3-benzothiazole	C18 H18 N2 S	294.122	5.803	Invalid mass	No results	No results	5.87987e+06	5.1668e+06	3.69767e+06	1.87314e+06	2.03828e+06	3.54383e+06	5.14015e+06	5.61096e+06	5.35593e+06	1.64824e+06	1.61421e+07	1.61337e+06	7.35993e+06	3.51046e+06	5.47849e+06	2.56058e+06	2.07239e+06	2.72804e+06	3.73544e+06	6.65308e+06	5.62587e+06	3.62019e+06	5.96186e+06	4.76084e+06
Com_38013_pos	Curcumin	C21 H20 O6	368.124	11.528	No results	No results	Full match	931640	860395	959196	1.0791e+06	870013	1.10031e+06	817243	838820	1.12198e+06	791822	772410	792902	725285	828281	737457	683464	877558	1.04906e+06	618685	784852	653206	787421	754987	575908
Com_8003_pos	5-(4-benzylpiperazino)-2,4(1H,3H)-pyrimidinedione	C15 H18 N4 O2	286.14	10.374	Invalid mass	No results	No results	2.4971e+07	2.42877e+07	4.28835e+07	7.37249e+06	1.44741e+07	1.1212e+07	1.53675e+07	1.87753e+07	2.63415e+07	1.42084e+07	4.72732e+07	3.91964e+07	5.91631e+07	1.34282e+07	4.63822e+07	1.07341e+07	1.23097e+07	1.22626e+07	6.00173e+07	1.07147e+08	4.49312e+07	5.97553e+07	8.11397e+07	1.65093e+07
Com_39778_pos	Demethoxycurcumin	C20 H18 O5	338.116	9.561	No results	No results	Full match	1.9693e+06	1.82483e+06	1.99697e+06	2.00809e+06	2.62723e+06	2.31457e+06	1.76254e+06	1.76611e+06	1.78919e+06	2.30095e+06	1.96055e+06	2.76893e+06	1.54399e+06	1.52969e+06	1.56476e+06	2.03972e+06	2.06203e+06	2.25448e+06	1.31741e+06	3.26279e+06	1.43174e+06	3.2153e+06	7.13312e+06	2.40907e+06
Com_26788_pos	INH	C16 H26 N6 O5	382.198	11.228	Full match	No results	No results	1.56595e+06	1.22224e+06	1.36155e+06	1.30368e+06	1.42797e+06	1.60777e+06	1.31032e+06	1.29518e+06	1.90478e+06	1.66004e+06	1.58725e+06	1.16559e+06	1.1393e+06	2.05218e+06	1.2592e+06	1.20473e+06	1.61967e+06	1.64516e+06	1.22373e+06	1.96923e+06	2.09637e+06	1.86214e+06	2.51253e+06	985433
Com_14109_pos	Glycyrrhetinic acid	C30 H46 O4	470.339	14.495	No results	No results	Full match	4.81359e+07	2.63888e+07	3.4736e+07	3.04472e+07	3.31506e+07	7.3617e+07	2.59681e+07	4.25183e+07	3.31788e+07	3.12699e+07	2.91793e+07	2.58064e+07	3.93428e+07	2.26546e+07	2.71626e+07	2.23458e+07	6.91512e+07	2.96319e+07	1.61187e+07	2.14089e+07	2.35556e+07	3.01754e+07	2.48741e+07	1.67157e+07
Com_7088_pos	Dehydrodiisoeugenol	C20 H22 O4	326.153	9.566	No results	Full match	No results	8.93505e+07	7.06648e+07	3.47234e+07	2.88068e+06	2.59571e+06	2.74197e+06	6.94447e+07	2.27243e+07	6.26133e+07	1.75224e+06	1.70697e+06	1.87353e+06	2.73552e+07	1.18721e+08	3.82792e+07	3.23194e+06	3.40345e+06	2.50699e+06	3.75584e+07	5.91352e+07	8.33642e+07	2.80562e+06	3.36013e+06	1.67316e+06
Com_23067_pos	Levistilide A	C24 H28 O4	380.2	8.189	No results	No results	Full match	945264	886714	1.00271e+06	1.03427e+06	942065	1.41662e+06	901492	921200	904316	892019	824612	851563	766295	736637	787887	716572	1.00713e+06	3.85792e+06	661533	688457	675638	1.78771e+06	860120	639670
Com_14160_pos	Tetranor-12(S)-HETE	C16 H26 O3	288.171	13.195	Invalid mass	No results	No results	9.31074e+06	8.3271e+06	8.69203e+06	9.95814e+06	9.99562e+06	1.11712e+07	7.70886e+06	7.67751e+06	1.01085e+07	9.46593e+06	1.03083e+07	9.25693e+06	7.63803e+06	8.91591e+06	8.43164e+06	8.00978e+06	9.2773e+06	1.4854e+07	7.87552e+06	1.53448e+07	8.34344e+06	8.88872e+06	1.33485e+07	8.7083e+06
Com_18118_pos	N1-(1-ethyl-2-oxo-1,2-dihydrobenzo[cd]indol-6-yl)-3-nitrobenzamide	C20 H15 N3 O4	361.103	7.437	Invalid mass	No results	No results	6.12312e+06	7.40611e+06	1.08324e+07	5.03948e+06	5.22344e+06	4.99123e+06	9.68755e+06	5.08759e+06	5.89037e+06	6.4139e+06	6.57693e+06	5.96112e+06	6.11977e+06	8.6498e+06	5.99983e+06	5.20395e+06	8.26998e+06	8.81721e+06	5.77768e+06	8.08917e+06	7.34301e+06	8.85829e+06	1.36748e+07	1.62185e+07
Com_1893_pos	Phlorizin	C21 H24 O10	458.12	7.557	Invalid mass	No results	No match	872080	830374	921204	5.24027e+06	7.17545e+06	1.13129e+06	791115	842915	802734	8.33121e+06	1.94354e+07	763643	713364	680293	734659	1.11165e+06	4.74143e+07	2.74837e+06	602660	615447	607015	784787	1.07934e+06	2.40515e+06
Com_327_pos	TKK	C16 H33 N5 O5	375.253	12.125	Invalid mass	No results	No results	8.28537e+09	1.76238e+09	9.7785e+08	2.74692e+09	7.84139e+09	5.83762e+09	3.30717e+09	2.5017e+09	2.76453e+09	3.06937e+09	3.77043e+09	3.33561e+09	3.3292e+09	2.12059e+09	1.82572e+09	1.98629e+09	1.76465e+09	2.46859e+09	2.63729e+09	2.3631e+09	1.49352e+09	3.58769e+09	3.13665e+09	1.86388e+09
Com_28742_pos	(2R)-2-[(2R,5S)-5-[(2S)-2-hydroxybutyl]oxolan-2-yl]propanoic acid	C11 H20 O4	198.126	10.034	Invalid mass	No results	No results	3.51623e+06	2.71452e+06	3.22058e+06	3.38174e+06	1.65468e+06	3.19388e+06	2.55359e+06	3.3377e+06	2.84634e+06	3.04097e+06	3.15234e+06	2.96038e+06	2.37045e+06	3.05547e+06	3.56188e+06	1.62004e+06	2.04712e+06	2.80465e+06	2.67389e+06	4.08352e+06	2.98575e+06	2.72656e+06	2.48181e+06	1.47459e+06
Com_6419_pos	NPH	C15 H22 N6 O5	348.156	11.708	Invalid mass	No results	No results	1.42678e+06	807363	804085	796706	1.71464e+06	1.28054e+06	716857	751111	746623	715954	749670	673749	860573	1.15439e+07	1.61473e+06	2.40791e+07	1.5813e+07	2.25e+07	3.44319e+06	6.07242e+06	1.00005e+06	1.73569e+06	2.97137e+06	615262
Com_23002_pos	Ganoderiol A	C30 H46 O2	438.351	14.136	No results	No results	Full match	2.61921e+06	1.41881e+06	2.77718e+07	1.28175e+06	1.9976e+06	1.5854e+06	1.17589e+06	1.68517e+06	2.07983e+06	2.17206e+06	1.74906e+06	2.43916e+06	984889	3.17313e+06	1.06111e+06	2.95147e+06	3.86361e+06	1.45608e+06	911861	1.32344e+06	3.64826e+06	3.14946e+06	6.67766e+06	2.85537e+06
Com_4196_pos	6-benzyl-4-oxo-1,4-dihydropyridine-3-carboxamide	C13 H12 N2 O2	228.09	6.584	Full match	No results	No results	6.40994e+06	6.19765e+06	7.19813e+06	4.20509e+06	6.2595e+06	3.51662e+06	6.73034e+06	5.06086e+06	5.60504e+06	6.48504e+06	4.63486e+06	7.53568e+06	5.51371e+06	7.66357e+06	5.00944e+06	8.91734e+06	7.13395e+06	6.46241e+06	6.70064e+06	3.1785e+06	8.5205e+06	5.46019e+06	3.9309e+06	8.06337e+06
Com_16682_pos	15(S)-HpETE	C20 H32 O4	318.218	14.751	Invalid mass	No results	No results	1.79381e+07	1.82231e+07	1.98577e+07	2.34341e+07	1.86015e+07	2.42768e+07	1.80984e+07	1.94319e+07	2.01564e+07	2.13494e+07	2.09996e+07	1.9051e+07	1.62719e+07	1.69682e+07	1.47013e+07	1.7466e+07	1.82023e+07	2.38199e+07	1.2656e+07	1.54639e+07	1.61716e+07	1.53895e+07	2.59617e+07	1.39746e+07
Com_3738_pos	NNK	C14 H26 N6 O6	356.182	9.817	Invalid mass	No results	No results	1.23692e+08	5.94397e+07	7.80702e+07	1.24523e+07	1.85686e+07	7.80576e+06	8.91867e+07	3.63374e+07	7.63893e+07	1.4279e+07	1.51147e+07	1.18554e+07	8.50671e+07	3.68205e+08	6.22234e+07	1.95955e+07	3.22195e+07	1.52368e+07	1.05709e+08	5.56184e+07	1.19912e+08	3.59431e+07	5.34754e+07	1.77857e+07
Com_18582_pos	(6E,10E)-3,7,11,15-tetramethylhexadeca-1,6,10,14-tetraene-3,5,9-triol	C20 H34 O3	339.278	13.008	Invalid mass	No results	No results	5.95516e+06	7.33494e+06	6.98971e+06	1.01055e+07	6.76242e+06	1.1493e+07	6.8469e+06	1.03226e+07	9.17441e+06	5.73673e+06	8.07823e+06	7.58326e+06	1.18821e+07	4.37474e+06	8.43482e+06	5.95261e+06	4.13776e+06	9.98105e+06	1.03828e+07	9.96002e+06	1.08791e+07	7.93779e+06	9.46755e+06	5.50226e+06
Com_17583_pos	bicyclo[2.2.2]oct-2-en-1-yl 4-methylbenzene-1-sulfonate	C15 H18 O3 S	278.095	10.547	Invalid mass	No match	No match	719916	679005	765926	781017	668622	924580	640555	662337	655714	642377	606795	619586	562610	546724	608349	543786	722889	840162	476118	526116	508446	612204	609923	477264
Com_18949_pos	Agarotetrol	C17 H18 O6	318.115	10.932	No results	Invalid mass	No results	2.37255e+06	2.13584e+06	2.42955e+06	2.37855e+06	2.11828e+06	2.86339e+06	2.03777e+06	2.08067e+06	2.18527e+06	2.03286e+06	1.9213e+06	1.92269e+06	2.66977e+06	1.81762e+06	1.88061e+06	1.67247e+06	2.22689e+06	2.95571e+06	1.53199e+06	5.15642e+06	1.68012e+06	1.88855e+06	1.88055e+06	1.46515e+06
Com_24273_pos	4-(5-propyl-2-pyridyl)benzonitrile	C15 H14 N2	244.097	12.598	Invalid mass	No results	No results	8.62182e+06	5.94869e+06	6.38876e+06	1.37435e+06	2.47775e+06	2.78862e+06	5.58763e+06	4.88815e+06	1.08621e+07	1.11272e+06	3.43423e+06	2.38853e+06	2.68001e+06	9.98847e+06	3.84546e+06	3.01325e+06	4.18482e+06	1.54536e+06	3.71039e+06	2.76479e+06	3.02452e+06	1.71207e+06	2.47769e+06	1.00484e+06
Com_8062_pos	WPH	C22 H26 N6 O4	438.199	9.316	Invalid mass	No results	No results	5.34869e+07	3.70119e+07	3.16767e+07	2.82962e+07	4.9924e+07	6.60563e+07	3.36192e+07	2.12312e+07	2.88944e+07	4.00706e+07	3.5742e+07	4.65175e+07	3.62117e+07	2.10204e+07	1.87626e+07	4.0806e+07	3.9649e+07	4.31421e+07	3.29079e+07	2.37969e+07	3.14133e+07	2.81076e+07	3.22034e+07	3.43358e+07
Com_30102_pos	GPK	C13 H24 N4 O4	322.157	7.027	Invalid mass	No results	No results	4.79224e+06	2.71541e+06	3.21064e+06	1.78692e+06	2.29631e+06	1.65642e+06	2.37797e+06	1.97246e+06	2.27382e+06	2.9448e+06	3.09417e+06	2.0488e+06	3.3939e+06	7.77907e+06	3.45909e+06	3.49471e+06	4.54276e+06	1.89889e+06	1.44434e+06	3.11533e+06	2.36232e+06	1.92005e+06	3.92692e+06	5.26716e+06
Com_16962_pos	N1-isopropyl-2-(phenylthio)benzamide	C16 H17 N O S	293.088	5.841	Invalid mass	No results	No results	1.72773e+06	1.68066e+06	1.82884e+06	1.8741e+06	1.64805e+06	2.11086e+06	1.57384e+06	1.61205e+06	1.53312e+06	1.57053e+06	1.46878e+06	1.52279e+06	1.36999e+06	1.28931e+06	1.44634e+06	1.25795e+06	1.71631e+06	1.9817e+06	1.19006e+06	1.24667e+06	1.24613e+06	1.57613e+06	1.50933e+06	1.16545e+06
Com_7885_pos	3-(2-methylpropyl)-octahydropyrrolo[1,2-a]pyrazine-1,4-dione	C11 H18 N2 O2	232.118	1.363	Invalid mass	Invalid mass	No results	6.17221e+06	6.25406e+06	6.40342e+06	5.82764e+06	6.21703e+06	7.56451e+06	6.23923e+06	6.97096e+06	6.37732e+06	6.49153e+06	6.70755e+06	6.653e+06	6.36147e+06	6.06552e+06	6.39421e+06	5.66533e+06	7.24805e+06	7.66962e+06	6.60342e+06	6.1268e+06	5.44389e+06	5.79449e+06	6.41266e+06	5.68137e+06
Com_8116_pos	NMK	C15 H29 N5 O5 S	373.18	10.074	Invalid mass	No results	No results	4.20105e+06	1.87028e+06	1.48628e+06	1.53272e+06	1.65278e+06	1.77222e+06	1.21929e+06	1.56423e+06	1.40341e+06	1.4447e+06	1.21374e+06	1.23626e+06	3.5236e+06	3.192e+07	1.7433e+06	1.04848e+06	1.43554e+06	1.65991e+06	7.20658e+06	8.65044e+06	4.15617e+06	1.38189e+06	2.67313e+06	1.19614e+06
Com_544_pos	ABL 127	C17 H20 N2 O5	354.108	12.174	Invalid mass	No results	No results	2.00289e+07	4.37246e+06	7.53124e+06	1.91475e+06	1.58105e+06	1.91199e+06	1.38605e+06	966303	966743	1.08232e+06	1.01213e+06	866702	874800	853382	1.6973e+06	859484	2.00359e+06	1.22999e+06	834927	843904	772336	1.02662e+06	890376	776138
Com_24980_pos	Geniposide+NH3	C17 H27 N O10	405.164	8.001	No results	No results	Full match	2.84371e+06	1.52811e+06	4.33822e+06	1.1529e+06	1.21432e+06	1.40087e+06	2.13607e+06	1.37865e+06	1.93272e+06	1.06861e+06	1.79718e+06	1.38458e+06	2.02089e+07	2.92893e+06	1.67477e+07	1.36596e+06	1.94677e+06	1.3123e+06	1.96493e+07	2.11113e+07	1.60538e+07	1.53431e+07	1.97069e+07	8.67392e+06
Com_13806_pos	methyl 2-{[(4-oxo-3,4-dihydrophthalazin-1-yl)methyl]thio}acetate	C12 H12 N2 O3 S	264.057	5.878	Full match	No results	No results	1.55881e+06	1.51082e+06	1.64967e+06	2.06843e+06	2.71735e+06	1.94228e+06	1.41997e+06	1.45444e+06	1.42788e+06	1.41698e+06	1.33997e+06	1.37391e+06	1.23606e+06	3.88255e+06	1.2936e+06	1.43183e+06	1.56874e+06	1.86992e+06	3.99023e+06	1.12486e+06	1.43578e+06	1.42204e+06	1.35224e+06	2.13387e+06
Com_27094_pos	HQH	C17 H24 N8 O5	458.14	6.571	Invalid mass	No results	No results	1.52568e+06	1.49206e+06	2.23671e+06	1.31728e+06	1.23959e+06	1.44172e+06	1.82696e+06	1.38452e+06	1.57338e+06	1.11151e+06	1.08723e+06	1.0861e+06	1.48046e+06	982579	1.26354e+06	1.02606e+06	1.50977e+06	1.34192e+06	1.34621e+06	4.00385e+06	1.25751e+06	1.14486e+06	1.10538e+06	1.10061e+06
Com_27249_pos	3,4,10,11-tetramethoxy-7,8,12b,13-tetrahydro-5H-6-azatetraphene	C21 H25 N O4	377.159	7.244	Invalid mass	No results	No results	1.01914e+06	997177	1.10119e+06	1.09973e+06	1.0035e+06	1.36478e+06	940583	995967	985936	958946	886036	908159	854124	772192	875385	775270	1.08286e+06	1.22584e+06	708514	759872	708847	934273	931559	677845
Com_44191_pos	D-Malic acid	C4 H6 O5	134.022	4.095	No results	No results	Full match	1.7855e+06	1.43081e+06	1.92976e+06	1.87302e+06	1.55706e+06	2.44352e+06	1.4384e+06	1.56224e+06	1.65593e+06	1.54717e+06	1.17126e+06	1.15824e+06	1.09636e+06	1.35891e+06	1.82559e+06	1.1256e+06	1.59005e+06	1.80835e+06	1.27111e+06	1.22183e+06	1.39602e+06	1.347e+06	1.49994e+06	1.13612e+06
Com_4999_pos	N6-Acetyl-L-lysine	C8 H16 N2 O3	188.116	1.419	Full match	No results	Full match	1.41952e+07	1.56156e+07	2.07085e+07	9.38595e+06	1.28515e+07	1.88681e+07	1.28464e+07	3.79105e+07	1.81811e+07	1.43158e+07	6.7536e+07	1.2509e+07	4.01772e+07	3.12418e+07	4.57421e+07	1.64521e+07	2.46029e+07	1.64386e+07	2.8697e+07	3.76818e+07	2.89988e+07	1.96933e+07	4.04492e+07	3.76876e+07
Com_43079_pos	2-Deoxy-D-glucose 6-phosphate	C6 H13 O8 P	244.036	9.235	No results	No results	Full match	1.87133e+06	2.90517e+06	2.38834e+06	3.93195e+06	1.21952e+06	4.18354e+06	3.1912e+06	2.57715e+06	2.55512e+06	2.14159e+06	2.61626e+06	2.50368e+06	2.25747e+06	1.98207e+06	2.92124e+06	1.9791e+06	2.47302e+06	4.12386e+06	1.9647e+06	2.3657e+06	1.96387e+06	3.40794e+06	3.64536e+06	1.49065e+06
Com_38087_pos	N1,N1-diethyl-4-[2-(4-bromophenyl)diaz-1-enyl]aniline	C16 H18 Br N3	331.073	11.071	Invalid mass	No results	No results	780642	714283	822382	782589	739071	958868	672707	693970	690780	676444	633605	638034	609500	585121	620131	555090	778648	891327	663275	572512	544693	654194	650965	486199
Com_29774_pos	N-(2-morpholinophenyl)-2-furamide	C15 H16 N2 O3	272.116	9.006	Full match	No results	No results	1.18391e+06	796284	1.44701e+06	862920	1.63613e+06	1.72049e+06	1.57968e+06	1.05289e+06	1.25997e+06	1.28679e+06	1.28164e+06	1.53667e+06	654417	662890	974552	631543	892915	1.24635e+06	559417	1.65812e+06	903897	1.07609e+06	1.10318e+06	563603
Com_7064_pos	Betulinic acid	C30 H48 O3	456.361	14.437	No results	No results	Full match	1.00499e+07	5.55259e+06	5.78531e+06	4.36855e+06	1.5678e+07	3.54621e+06	8.00019e+06	3.26241e+06	4.62021e+06	5.97205e+06	7.54254e+06	1.50382e+07	3.04181e+06	1.17524e+07	2.69221e+06	1.24012e+07	1.71415e+07	4.03339e+06	2.46346e+07	4.44565e+07	1.76792e+08	9.68585e+07	1.80673e+08	1.89634e+07
Com_1303_pos	Docosahexaenoic Acid	C22 H32 O2	345.265	14.562	Invalid mass	No results	No results	3.0175e+07	2.43877e+07	2.86871e+07	3.92259e+07	2.91994e+07	4.38389e+07	2.60108e+07	1.32428e+07	3.45904e+07	3.64145e+07	1.16069e+08	3.97618e+07	1.17069e+07	3.96847e+07	2.32035e+07	4.92053e+07	4.68763e+07	2.10397e+07	1.34225e+07	9.21295e+07	4.83968e+07	3.48896e+07	4.1273e+07	6.77098e+07
Com_29195_pos	1-oxo-2,3-dihydro-1H-inden-4-yl benzoate	C16 H12 O3	252.079	9.559	Full match	No results	No results	910717	843908	923511	928657	1.21498e+06	1.07039e+06	815101	816749	827425	1.06409e+06	906670	1.28051e+06	714029	707416	723635	943281	953602	1.0426e+06	609245	1.5089e+06	662119	6.2856e+06	1.8168e+07	3.47588e+06
Com_28673_pos	Inosine diphosphate	C10 H14 N4 O11 P2	428.012	1.561	No results	No results	Full match	2.84927e+06	4.70962e+06	5.75429e+06	4.33962e+06	2.57046e+06	4.88806e+06	3.46955e+06	3.45343e+06	3.23337e+06	1.74473e+06	3.87033e+06	2.72221e+06	2.13701e+06	4.0473e+06	4.31375e+06	3.01982e+06	7.86254e+06	5.7638e+06	1.82697e+06	3.93103e+06	2.04001e+06	2.96418e+06	4.77322e+06	3.27079e+06
Com_45840_pos	Sennoside A	C42 H38 O20	862.197	10.673	No results	No results	Full match	620599	587594	627950	616747	564519	737774	542885	552396	559750	504099	483549	778948	476667	464009	507937	420794	571860	663938	402999	457570	437507	521947	532066	404713
Com_26618_pos	VNK	C15 H29 N5 O5	359.222	8.255	Invalid mass	No results	No results	933511	920989	1.01076e+06	997197	967899	1.22913e+06	853652	896258	886901	908088	794790	872171	763294	715396	795376	725564	981993	1.12916e+06	665940	670779	659702	860942	892964	676681
Com_7744_pos	N-(4-fluorophenyl)-N'-(2-piperidinophenyl)urea	C18 H20 F N3 O	335.143	10.561	Invalid mass	No results	No results	1.39919e+06	833479	1.07658e+06	939158	838035	1.14094e+06	783245	806193	801781	785472	741965	747162	696121	651468	1.43499e+06	657810	883919	1.02732e+06	582178	2.26148e+07	621707	748579	745789	583580
Com_5676_pos	4-(2,3-dihydro-1,4-benzodioxin-6-yl)butanoic acid	C12 H14 O4	244.072	11.59	Invalid mass	Invalid mass	No results	1.22572e+08	1.2094e+08	1.28579e+08	1.41112e+08	1.35334e+08	2.06928e+08	1.36445e+08	1.43749e+08	1.45763e+08	1.25068e+08	1.28292e+08	1.43377e+08	1.20739e+08	1.40537e+07	1.52696e+08	1.14728e+08	1.57274e+08	1.77029e+08	9.50459e+07	1.18394e+08	1.01855e+08	1.47185e+08	1.39753e+08	9.59621e+07
Com_9082_pos	7,8-Dihydroxycoumarin	C9 H6 O4	178.027	7.539	No results	Full match	Full match	8.90409e+06	9.98299e+06	9.92624e+06	1.18436e+07	1.17575e+07	1.19254e+07	1.11337e+07	1.19055e+07	1.07595e+07	1.08221e+07	9.93097e+06	1.06384e+07	8.65629e+06	9.2353e+06	9.92205e+06	1.09154e+07	1.36215e+07	1.51767e+07	8.43927e+06	1.27115e+07	1.07995e+07	1.19648e+07	1.39932e+07	9.56806e+06
Com_36976_pos	Eurycomanone	C20 H24 O9	408.141	10.319	No results	Full match	Full match	774860	764651	806079	1.93912e+06	1.06655e+06	1.07224e+06	699744	753182	706382	1.8987e+06	1.27772e+06	879165	616367	589863	661650	882545	1.69534e+06	1.33578e+06	532773	1.08038e+06	564042	1.88936e+06	2.19874e+06	1.98235e+06
Com_13901_pos	3-morpholino-5,6-diphenylpyridazine-4-carbonitrile	C21 H18 N4 O	342.148	13.394	Full match	No results	No results	2.95202e+06	2.83038e+06	3.15848e+06	2.87116e+06	2.92266e+06	3.68928e+06	2.84992e+06	2.96528e+06	2.56614e+06	2.75593e+06	2.76726e+06	2.60473e+06	2.57665e+06	2.29214e+06	2.41911e+06	2.44655e+06	3.01685e+06	3.30661e+06	1.92621e+06	4.70447e+06	2.83864e+06	2.68435e+06	3.07737e+06	1.87709e+06
Com_21247_pos	N1-(1-benzyl-4-piperidyl)-4-chlorobenzene-1-sulfonamide	C18 H21 Cl N2 O2 S	364.097	6.261	Invalid mass	No results	No results	1.12674e+07	1.2568e+07	1.47101e+07	1.38872e+07	1.1406e+07	2.47212e+07	1.06155e+07	1.32488e+07	1.441e+07	1.3207e+07	9.76106e+06	1.15044e+07	1.24478e+07	1.12626e+07	1.42567e+07	1.05982e+07	8.88526e+06	1.77019e+07	1.05469e+07	8.12572e+06	1.64925e+07	1.53779e+07	1.1413e+07	1.6546e+07
Com_2381_pos	Ginkgolide B	C20 H24 O10	424.136	1.238	No results	No results	Full match	6.97873e+08	4.22252e+08	7.65229e+08	6.16358e+08	6.04307e+08	3.97829e+08	8.94874e+08	6.7023e+08	9.88254e+08	8.2054e+08	3.97948e+08	6.29581e+08	3.03952e+08	7.74498e+08	3.0455e+08	4.3044e+08	4.43356e+08	4.48405e+08	2.58051e+08	4.04243e+08	6.3096e+08	3.13958e+08	2.02411e+08	3.10211e+08
Com_29682_pos	N4-phenethylmorpholine-4-carbothioamide	C13 H18 N2 O S	272.096	12.858	Invalid mass	No results	No results	667532	631137	621805	635000	585644	809281	564596	578295	594216	576452	542178	529820	503955	459279	517844	460478	631954	746337	421215	469145	423535	547257	557025	426240
Com_34053_pos	Jervine	C27 H39 N O3	403.309	15.175	Invalid mass	No results	No results	1.37946e+06	1.28373e+06	1.26298e+06	1.41226e+06	1.31391e+06	1.59714e+06	1.13865e+06	1.13134e+06	1.25039e+06	1.15341e+06	1.15077e+06	1.17404e+06	982354	998003	999536	1.25543e+06	1.22593e+06	1.39407e+06	912336	897291	937368	1.17055e+06	1.06371e+06	982762
Com_746_pos	4-hydroxy-3-(3-methylbut-2-en-1-yl)benzoic acid	C12 H14 O3	206.092	10.305	Invalid mass	No results	No results	3.5269e+07	1.63778e+07	1.42939e+07	1.07266e+07	9.19633e+06	1.16353e+07	2.51306e+07	4.44714e+07	2.17935e+07	9.20353e+06	7.55903e+06	8.93362e+06	6.36995e+07	2.47656e+07	1.55042e+07	2.26968e+07	6.46627e+06	9.81421e+06	1.8811e+07	2.47711e+07	1.25985e+07	9.15123e+06	6.80226e+06	6.74075e+06
Com_14410_pos	Neosaxitoxin	C10 H17 N7 O5	315.13	4.593	Full match	No results	No results	4.42379e+06	4.42417e+06	4.72541e+06	4.71915e+06	6.98872e+06	5.47612e+06	4.06175e+06	4.12233e+06	3.98117e+06	1.15246e+07	4.79818e+06	5.26702e+06	3.51339e+06	3.67901e+06	3.64472e+06	7.68969e+06	6.31998e+06	6.8883e+06	3.12238e+06	3.72294e+06	3.19152e+06	6.42815e+06	4.14446e+06	6.94878e+06
Com_16183_pos	1-Methyluric acid	C6 H6 N4 O3	182.043	1.424	No results	No results	Full match	3.71912e+07	2.62455e+07	5.92929e+07	2.80545e+07	3.33999e+07	3.67548e+07	3.53027e+07	5.22134e+07	4.65812e+07	2.9213e+07	3.61125e+07	2.12191e+07	2.75957e+07	3.07284e+07	2.79176e+07	2.44115e+07	2.91293e+07	3.21088e+07	2.50293e+07	2.37039e+07	4.04536e+07	2.37424e+07	3.28292e+07	2.02724e+07
Com_20724_pos	6-Methylflavone	C16 H12 O2	450.19	8.829	Invalid mass	No results	No results	1.4757e+06	1.44101e+06	2.95491e+06	5.0606e+06	3.28075e+06	2.18331e+06	2.35156e+06	1.72126e+06	1.67953e+06	5.72984e+06	6.50846e+06	1.84598e+06	2.02558e+06	2.98687e+06	2.36766e+06	2.34813e+06	4.874e+06	6.00858e+06	1.84477e+06	4.11736e+06	3.3074e+06	3.50978e+06	6.43435e+06	2.6392e+06
Com_29981_pos	Benzoylecgonine	C16 H19 N O4	289.135	10.638	Invalid mass	No results	No results	786156	744347	795181	781276	715115	935494	664828	690506	704977	669903	616049	638315	592771	3.59341e+06	1.14733e+06	534912	724415	842471	1.16041e+06	1.13665e+06	2.24699e+06	689307	757333	479576
Com_23964_pos	(3R)-4,4-Dimethyl-2-oxotetrahydro-3-furanyl beta-D-glucopyranoside	C12 H20 O8	292.116	9.277	Full match	No results	No results	2.00878e+06	2.16115e+06	2.10809e+06	2.1932e+06	2.21921e+06	3.23719e+06	2.34605e+06	1.96917e+06	2.52829e+06	2.35651e+06	1.80799e+06	1.69051e+06	1.75934e+06	1.27955e+06	1.90834e+06	1.85053e+06	2.02843e+06	3.78416e+06	2.11192e+06	2.38117e+06	2.39851e+06	2.54054e+06	2.23591e+06	1.51753e+06
Com_34523_pos	2-{[2-oxo-2-(3-pyridylamino)ethyl]thio}acetic acid	C9 H10 N2 O3 S	248.025	12.301	Invalid mass	No results	No results	737682	717989	784579	813964	750059	1.02915e+06	739106	751357	727520	722635	706266	682403	620138	608092	655039	617967	817429	928579	551080	2.21003e+06	565614	718014	695668	536680
Com_19527_pos	1,6-dihydroxy-3-methoxy-8-methyl-9H-xanthen-9-one	C15 H12 O5	272.069	11.199	Full match	No results	Full match	2.79388e+06	2.22419e+06	2.84724e+06	2.77118e+06	2.20269e+06	3.28589e+06	2.51095e+06	2.84158e+06	2.20429e+06	2.12655e+06	2.44672e+06	2.0903e+06	1.95261e+06	2.55663e+06	2.08625e+06	1.86584e+06	2.44301e+06	2.90559e+06	2.21692e+06	2.34647e+06	2.03765e+06	2.33764e+06	2.28115e+06	1.68625e+06
Com_13712_pos	5-Hydroxy-1-tetralone	C10 H10 O2	162.068	6.3	No results	Full match	Full match	1.24219e+07	1.29583e+07	1.29062e+07	1.5082e+07	1.4204e+07	1.59931e+07	1.01687e+07	1.17056e+07	1.2473e+07	1.02094e+07	1.09106e+07	1.04224e+07	1.09732e+07	1.13417e+07	1.08882e+07	7.62051e+06	1.62951e+07	1.4247e+07	8.65411e+06	1.02924e+07	9.78205e+06	1.03619e+07	1.12661e+07	8.68698e+06
Com_11543_pos	Lupenone	C30 H48 O	424.371	14.099	No results	Full match	No results	3.02806e+06	2.55972e+06	1.816e+06	2.43783e+06	1.61058e+07	1.79427e+06	3.51455e+06	1.33806e+06	1.80048e+06	6.72003e+06	7.72315e+06	1.37044e+07	1.09036e+06	5.04291e+06	1.60896e+06	1.73992e+07	2.20832e+07	5.85945e+06	1.0354e+06	1.73015e+06	3.30768e+06	7.07975e+06	1.23475e+07	9.93459e+06
Com_5877_pos	LSD-d3	C20 H22 [2]H3 N3 O	326.22	15.34	Invalid mass	No results	No results	1.92986e+07	1.88286e+07	1.96458e+07	3.64474e+07	2.74055e+07	3.42771e+07	2.4708e+07	1.45421e+07	2.20855e+07	2.6032e+07	2.61506e+07	3.62377e+07	1.74897e+07	2.59816e+07	1.51926e+07	2.47257e+07	1.56538e+07	1.10671e+07	1.83385e+07	2.6299e+07	3.67788e+07	2.44219e+07	1.21869e+07	2.18208e+07
Com_36328_pos	5,7-dihydroxy-3,8-dimethoxy-2-phenyl-4H-chromen-4-one	C17 H14 O6	336.056	10.591	Invalid mass	No results	No results	966713	946243	1.04413e+06	1.06622e+06	951415	1.2953e+06	872301	904213	908007	1.25427e+06	1.31353e+06	1.11005e+06	797803	737649	827138	920079	1.46478e+06	1.15877e+06	664009	730362	689499	876834	1.52154e+06	816855
Com_3086_pos	Prostaglandin K2	C20 H30 O5	332.197	12.766	Invalid mass	Invalid mass	No results	1.06093e+07	1.29173e+07	1.55394e+07	1.36465e+07	1.53099e+07	1.87713e+07	1.62023e+07	1.61844e+07	1.23475e+07	1.27796e+07	9.50785e+07	1.6393e+07	1.30542e+07	1.44092e+07	1.20106e+07	1.4864e+07	1.42945e+07	2.04595e+07	1.54717e+07	2.0512e+07	1.44322e+07	1.62623e+07	1.73151e+07	1.07421e+07
Com_40736_pos	Quercetin-3-ramnoside	C21 H20 O11	448.09	10.289	No results	Invalid mass	No results	581380	573720	604804	600493	560077	732043	525021	565115	530001	532620	501064	491503	462462	441485	496438	444912	579113	656834	399742	452103	423203	535950	535007	387718
Com_24918_pos	16汐-Hydroxydehydroepiandrosterone	C19 H28 O3	321.229	13.26	Invalid mass	No results	No results	1.77427e+06	1.54457e+06	1.96338e+06	1.7966e+06	1.6409e+06	3.40081e+06	1.55663e+06	1.72262e+06	1.75622e+06	1.64779e+06	2.58162e+06	1.57515e+06	2.56602e+06	1.35871e+06	3.06695e+06	1.47361e+06	1.79802e+06	1.61858e+06	1.44802e+06	2.24356e+06	1.40781e+06	1.92702e+06	1.63086e+06	1.54252e+06
Com_19292_pos	Cortisone	C21 H28 O5	742.377	11.818	Invalid mass	No results	No results	4.96549e+06	5.49485e+06	1.93417e+06	5.65774e+06	8.11384e+06	4.55448e+06	7.12345e+06	916873	3.54983e+06	1.34308e+07	5.74725e+06	1.32965e+07	1.12362e+06	1.41177e+07	3.42149e+06	1.00655e+07	2.06806e+07	1.54426e+07	655075	4.16172e+06	8.2103e+06	1.18609e+07	6.0641e+06	1.02062e+07
Com_35568_pos	Quercetin-3-O-汕-D-glucose-7-O-汕-D-gentiobioside	C33 H40 O22	788.203	6.819	No results	Full match	No results	1.27396e+06	1.26055e+06	1.25339e+06	1.31412e+06	1.24748e+06	1.48701e+06	1.35676e+06	1.14048e+06	1.17456e+06	1.1506e+06	1.01947e+06	1.1288e+06	942387	1.19803e+06	1.0801e+06	1.99632e+06	1.35359e+06	1.39736e+06	4.32826e+06	6.10462e+06	5.58802e+06	4.50354e+06	7.23339e+06	5.83998e+06
Com_960_pos	3-(3,4-dihydroxyphenyl)propanoic acid	C9 H10 O4	164.048	11.782	Invalid mass	No results	No match	5.80741e+07	5.53983e+07	5.99297e+07	6.76083e+07	5.98745e+07	7.98362e+07	5.49617e+07	5.81219e+07	5.50881e+07	5.97126e+07	5.16664e+07	5.4883e+07	5.00775e+07	4.67638e+07	5.20547e+07	4.76523e+07	6.73299e+07	7.08928e+07	4.45231e+07	4.64236e+07	4.80404e+07	6.10466e+07	5.85279e+07	4.59418e+07
Com_12984_pos	T-2 Triol	C20 H30 O7	382.197	10.598	Full match	No results	No results	916275	879149	1.22951e+06	1.14684e+06	883954	1.20346e+06	825299	868964	928618	1.12369e+06	176963	882614	745562	1.04874e+06	947058	970709	1.27829e+06	1.33789e+06	716027	1.82376e+06	1.37993e+06	847917	1.26395e+06	900257
Com_34916_pos	N'-(4-methoxybenzoyl)-2-[(1-naphthylmethyl)thio]acetohydrazide	C21 H20 N2 O3 S	402.099	9.893	Invalid mass	No results	No results	4.77301e+06	4.77034e+06	1.601e+06	806609	704300	943943	4.62014e+06	1.60625e+06	3.88382e+06	655252	628016	653809	1.34784e+06	3.38461e+06	2.66404e+06	566204	722813	867332	4.62714e+06	4.18651e+06	8.98288e+06	645032	679847	505253
Com_6530_pos	4-Ethylbenzaldehyde	C9 H10 O	134.073	12.63	Full match	No results	No results	1.89658e+08	1.06305e+08	1.34968e+08	1.3949e+08	1.21803e+08	3.2316e+08	2.05711e+08	1.18047e+08	1.29836e+08	1.03213e+08	1.27637e+08	1.03503e+08	1.16555e+08	9.12217e+07	1.11795e+08	1.21914e+08	2.56616e+08	1.81171e+08	9.71616e+07	7.21745e+07	1.04308e+08	1.20534e+08	9.40301e+07	1.10734e+08
Com_30711_pos	Mesaconitine	C33 H45 N O11	631.296	11.32	No results	No results	Full match	804213	1.9562e+06	1.31963e+06	2.22761e+06	1.20798e+06	995958	2.28451e+06	1.14304e+06	846495	692687	2.08659e+06	843106	624263	1.95143e+06	837790	985787	1.94792e+06	3.1048e+06	603426	649456	627380	1.93826e+06	676381	505443
Com_18144_pos	IMK	C17 H34 N4 O4 S	390.228	6.575	Invalid mass	No results	No results	4.50347e+06	4.66927e+06	6.20861e+06	2.87925e+06	3.11719e+06	3.27657e+06	5.40066e+06	3.96571e+06	5.02585e+06	2.95963e+06	2.95339e+06	2.87843e+06	3.912e+06	2.75333e+06	3.52153e+06	3.26612e+06	3.97063e+06	3.45389e+06	4.00601e+06	5.14885e+06	3.66903e+06	2.63338e+06	2.40588e+06	3.31217e+06
Com_25342_pos	AKB48 N-(4-fluorobenzyl) analog	C25 H26 F N3 O	403.208	6.988	Full match	No results	No results	1.99428e+06	1.83605e+06	2.00777e+06	2.04312e+06	1.852e+06	2.42234e+06	1.78642e+06	1.78335e+06	1.77224e+06	1.77561e+06	1.64807e+06	1.63712e+06	1.50989e+06	9.78701e+06	2.38011e+06	1.46949e+06	1.94211e+06	2.26524e+06	2.3718e+06	3.72172e+06	3.87008e+06	1.6987e+06	1.67034e+06	4.78732e+06
Com_23154_pos	Milbemycin A4 oxime	C32 H45 N O7	537.306	10.135	Invalid mass	No results	No results	1.07162e+06	1.02415e+06	1.11397e+06	1.11055e+06	999637	1.35611e+06	949834	989695	992817	926260	894411	907907	846213	802018	874319	783641	1.0552e+06	1.19087e+06	734649	762517	758158	917050	987950	708861
Com_799_pos	Palmitoleic Acid	C16 H30 O2	276.209	13.548	Invalid mass	No results	No match	1.52554e+07	1.2514e+07	1.67712e+07	1.47943e+07	1.61394e+07	1.62179e+07	1.47657e+07	1.37476e+07	1.38283e+07	1.47949e+07	4.66171e+08	2.00129e+07	1.11954e+07	1.59199e+07	1.48256e+07	4.16956e+07	1.99778e+07	2.6368e+07	1.3187e+07	8.9187e+07	1.35366e+07	1.97439e+07	1.80887e+07	1.43875e+07
Com_44650_pos	(S)-Tetrahydrocolumbamine	C20 H23 N O4	341.161	8.119	No results	No results	Full match	851850	793144	852385	838286	831552	1.0619e+06	742598	785431	745301	773755	697057	753263	644428	596493	672227	620776	838485	969990	549237	573514	565796	720277	718907	559628
Com_3935_pos	2-morpholinophenyl 2-[(4-chlorophenyl)sulfanyl]nicotinate	C22 H19 Cl N2 O3 S	426.078	1.607	Full match	No results	No results	4.56665e+06	4.40821e+06	5.05921e+06	4.84083e+06	4.5697e+06	5.91067e+06	4.60617e+06	4.6213e+06	4.50754e+06	4.36929e+06	4.20228e+06	4.29587e+06	4.46775e+06	3.95654e+06	4.58383e+06	3.76595e+06	5.32514e+06	5.95652e+06	3.84408e+06	3.92286e+06	3.53049e+06	4.6561e+06	4.58641e+06	3.73208e+06
Com_21528_pos	N-Acetylglucosamine 1-phosphate	C8 H16 N O9 P	301.057	1.35	No results	No results	Full match	1.28731e+07	1.38955e+07	1.12886e+07	1.83507e+07	1.19156e+07	1.8134e+07	1.12194e+07	1.25605e+07	1.51187e+07	1.32637e+07	1.14284e+07	1.09013e+07	9.10186e+06	8.52359e+06	8.92005e+06	8.41874e+06	1.37571e+07	2.37393e+07	5.64988e+06	6.19254e+06	6.6408e+06	9.81991e+06	1.14811e+07	5.50378e+06
Com_12936_pos	KKK	C18 H38 N6 O4	201.148	7.103	Invalid mass	No results	No results	1.5128e+06	1.45826e+06	1.59609e+06	1.56981e+06	1.50456e+06	1.91758e+06	1.44408e+06	1.42666e+06	1.45666e+06	1.41811e+06	1.29868e+06	1.31831e+06	1.24335e+06	1.20089e+06	1.28346e+06	1.15649e+06	1.62114e+06	1.77437e+06	1.04778e+06	1.12315e+06	1.13843e+06	1.34827e+06	1.36746e+06	1.03861e+06
Com_16773_pos	Dehydrocholic acid	C24 H34 O5	402.239	13.382	Full match	No results	Full match	2.38093e+06	2.24897e+06	2.53371e+06	2.46592e+06	2.33141e+06	3.05977e+06	2.14347e+06	2.38803e+06	2.16499e+06	2.18329e+06	2.21519e+06	2.29633e+06	1.9616e+06	1.79879e+06	1.90007e+06	1.86856e+06	2.44356e+06	2.71839e+06	1.78622e+06	2.18122e+06	2.35277e+06	2.14342e+06	3.09496e+06	1.4643e+06
Com_13597_pos	(5Z)-3-aminonon-5-enoic acid	C9 H17 N O2	171.126	14.014	Full match	No results	No results	1.77851e+07	1.93875e+07	2.02872e+07	2.81571e+07	2.2774e+07	4.0891e+07	5.96879e+07	1.53089e+07	2.27978e+07	2.1598e+07	7.67935e+07	2.18222e+07	2.38624e+07	1.78784e+07	6.91528e+07	2.06227e+07	1.69232e+07	2.3236e+07	1.73789e+07	4.43737e+07	1.38881e+07	3.14294e+07	1.43897e+07	3.99736e+07
Com_518_pos	D-Glucono-1,5-lactone	C6 H10 O6	178.048	1.399	No results	No results	Full match	2.43535e+08	1.9069e+08	2.41793e+08	2.9269e+08	3.6003e+08	3.26063e+08	1.93889e+08	2.00523e+08	1.85582e+08	3.3328e+08	3.32312e+08	2.66632e+08	1.64515e+08	1.66364e+08	1.9401e+08	2.58519e+08	3.1086e+08	3.37089e+08	1.32133e+08	1.22902e+09	1.84322e+08	2.83603e+08	3.40263e+08	1.58519e+08
Com_16775_pos	4-oxododecanedioic acid	C12 H20 O5	266.113	8.873	Invalid mass	No results	No results	2.74273e+06	6.53377e+06	5.12213e+06	7.27301e+06	8.93834e+06	1.46577e+07	6.19874e+06	6.90285e+06	9.27323e+06	7.63338e+06	1.24441e+07	2.13416e+06	1.33157e+07	1.01316e+07	1.0842e+06	8.6535e+06	8.84524e+06	1.03456e+07	6.57507e+06	1.33354e+07	1.0529e+07	1.4244e+07	8.30108e+06	6.05677e+06
Com_11695_pos	HPH	C17 H23 N7 O4	389.182	12.327	Full match	No results	No results	733071	731258	789784	803284	763920	1.04817e+06	752764	718309	735610	719835	675407	669021	617436	619330	657688	629387	779206	945739	542430	1.75608e+06	530423	731283	680226	507571
Com_2330_pos	Benzoic acid	C7 H6 O2	122.037	1.617	No results	No results	Full match	1.70224e+08	1.89295e+08	2.02716e+08	1.78633e+08	1.66214e+08	2.09692e+08	2.01173e+08	2.26893e+08	1.81398e+08	1.74403e+08	2.12146e+08	1.61984e+08	2.75986e+08	1.93431e+08	2.96401e+08	1.39012e+08	2.42529e+08	2.33867e+08	2.16183e+08	1.80455e+08	2.17957e+08	1.70495e+08	1.55861e+08	1.86204e+08
Com_3217_pos	(2E,4E)-N-[2-(4-hydroxyphenyl)ethyl]dodeca-2,4-dienamide	C20 H29 N O2	315.218	13.171	Invalid mass	No results	No results	9.7875e+07	1.19599e+08	1.31601e+08	1.0552e+08	1.8251e+08	1.74663e+08	1.81155e+08	1.62261e+08	2.02139e+08	1.75438e+08	1.49663e+08	1.71982e+08	1.77005e+08	1.14381e+08	1.64492e+08	1.50205e+08	1.19464e+08	1.90647e+08	1.58706e+08	1.11448e+08	1.51363e+08	1.86118e+08	1.45685e+08	1.55188e+08
Com_21951_pos	4-(2-Hydroxyethyl)-2-methoxyphenyl 汕-D-glucopyranoside	C15 H22 O8	347.159	7.298	Invalid mass	No results	No results	4.90256e+06	4.70504e+06	2.6615e+06	2.89263e+06	7.13063e+06	1.67411e+06	3.2582e+06	1.93768e+06	1.70251e+06	3.99823e+06	3.14121e+06	3.64354e+06	1.63519e+06	7.70069e+06	1.27134e+06	3.18854e+06	8.35079e+06	3.31115e+06	6.37782e+06	6.15347e+06	5.06126e+06	4.70745e+06	7.64807e+06	3.25082e+06
Com_40705_pos	Linderalactone	C15 H16 O3	244.11	9.828	No results	Full match	Full match	902768	1.19248e+06	947951	947888	876836	1.69481e+06	1.10766e+06	1.20531e+06	828466	828365	938834	944871	1.00489e+06	717049	984878	887865	1.34683e+06	1.47541e+06	628096	705770	647759	786533	926470	597294
Com_20390_pos	Apigenin 5-O-glucoside	C21 H20 O10	432.107	9.153	No results	No results	Full match	1.54747e+06	1.47662e+06	1.61892e+06	2.11077e+06	1.35144e+07	2.03437e+06	1.39897e+06	1.49484e+06	1.44451e+06	1.22266e+07	4.9232e+06	1.45942e+06	1.24235e+06	1.20325e+06	1.29562e+06	1.63239e+06	1.49403e+07	1.55942e+06	1.07865e+06	1.21451e+06	1.10238e+06	1.37336e+06	3.69779e+06	2.40812e+06
Com_27053_pos	3-Indolepropionic Acid	C11 H11 N O2	189.079	9.976	No results	No results	Full match	3.60735e+06	3.64397e+06	4.72733e+06	4.42395e+06	4.10281e+06	5.81881e+06	3.50331e+06	3.44788e+06	4.32528e+06	3.09473e+06	3.63888e+06	3.10239e+06	3.83196e+06	3.6957e+06	3.98081e+06	3.37081e+06	3.95807e+06	5.41836e+06	3.03324e+06	2.74584e+06	3.30144e+06	3.80447e+06	3.20665e+06	2.41916e+06
Com_31705_pos	Isoschaftoside	C26 H28 O14	564.149	8.72	No results	No results	Full match	1.23094e+06	1.01299e+06	1.40115e+06	1.143e+06	1.0713e+06	1.35755e+06	961066	1.01287e+06	967907	975652	895452	909096	859382	772358	912638	821043	1.07583e+06	1.21224e+06	751911	780426	745561	984022	1.03231e+06	757160
Com_15371_pos	Benzoylhypacoitine	C31 H43 N O9	573.292	6.928	No results	No results	Full match	2.31645e+06	2.17507e+06	2.28452e+06	2.27171e+06	2.24156e+06	2.76926e+06	2.23652e+06	2.07665e+06	2.00415e+06	2.12496e+06	1.97544e+06	1.93969e+06	1.67244e+06	1.77908e+06	1.80801e+06	2.04926e+06	2.84128e+06	2.51836e+06	1.53192e+06	2.05871e+06	1.75758e+06	1.98882e+06	2.81587e+06	1.72899e+06
Com_29141_pos	Meperidine-d5	C15 H16 [2]H5 N O2	252.188	13.756	Full match	No results	No results	851506	815007	858424	898724	831208	1.07837e+06	803953	815695	792071	789521	743573	586930	710441	623011	710238	689291	797431	999148	570063	641994	958082	751707	796017	577651
Com_8960_pos	VLK	C17 H34 N4 O4	358.259	6.514	Full match	No results	No results	1.50632e+06	1.4893e+06	1.62353e+06	1.6411e+06	1.55198e+06	1.94998e+06	1.40572e+06	1.51643e+06	1.44425e+06	1.44656e+06	2.61816e+06	1.35958e+06	1.19675e+06	1.15867e+06	1.80438e+06	1.19487e+06	1.61908e+06	1.8679e+06	1.0779e+06	1.09779e+07	1.08727e+06	1.42655e+06	1.34369e+06	1.06344e+06
Com_32466_pos	5-hydroxy-6,7-dimethoxy-2-phenyl-4H-chromen-4-one	C17 H14 O5	280.074	10.6	Invalid mass	No results	No match	744122	713971	812678	804497	751171	977348	670239	705700	694242	668636	628080	636654	605483	557941	624103	558733	745953	872109	501017	554687	529497	670345	849773	734751
Com_20322_pos	1-O-(3,4,5-Trimethoxybenzoyl)-beta-L-galactopyranose	C16 H22 O10	396.104	8.678	Invalid mass	No results	No results	1.82351e+07	6.81506e+06	1.69315e+07	2.27773e+06	3.9242e+06	2.48081e+06	1.33942e+07	4.32006e+06	1.15551e+07	3.11758e+06	3.50291e+06	2.10687e+06	1.18436e+07	7.96565e+06	5.81492e+06	5.60296e+06	4.19733e+06	2.71546e+06	8.80416e+06	1.22274e+07	7.35024e+06	4.41483e+06	4.57602e+06	4.49742e+06
Com_11987_pos	YKK	C21 H35 N5 O5	437.265	1.388	Full match	No results	No results	3.99854e+06	4.05156e+06	4.14832e+06	3.76638e+06	4.02757e+06	4.9005e+06	4.04195e+06	4.51599e+06	4.13141e+06	4.2054e+06	1.14998e+07	4.31001e+06	4.12114e+06	3.92942e+06	4.14235e+06	3.67016e+06	4.69549e+06	4.9686e+06	4.27788e+06	9.69099e+06	3.5267e+06	3.75383e+06	4.15431e+06	3.68056e+06
Com_28729_pos	Dihydromorphine	C17 H21 N O3	287.153	10.309	Full match	No results	No results	2.14673e+06	1.54716e+06	1.63098e+06	1.61936e+06	1.52762e+06	1.97411e+06	1.41583e+06	1.75805e+06	1.85879e+06	1.7584e+06	1.60598e+06	1.32544e+06	2.08196e+06	2.5528e+06	1.33875e+06	1.1998e+06	1.54178e+06	1.8731e+06	1.07799e+06	1.21919e+06	1.34689e+06	1.4453e+06	1.37324e+06	1.04556e+06
Com_35205_pos	6-phenyl-4-(1,4-thiazinan-4-yl)thieno[3,2-d]pyrimidine	C16 H15 N3 S2	626.142	9.829	Invalid mass	No results	No results	1.27896e+06	1.1375e+06	1.25818e+06	1.2581e+06	1.16379e+06	1.5151e+06	1.1106e+06	1.31879e+06	1.09959e+06	1.09946e+06	1.02419e+06	1.01927e+06	965980	951715	970013	876574	1.22133e+06	1.43052e+06	841507	936744	859748	1.06799e+06	1.12617e+06	792767
Com_3664_pos	4-(4-chlorophenyl)-2-(3-pyridyl)-1,3-thiazole hydrobromide	C14 H9 Cl N2 S	272.015	2.106	Invalid mass	No results	No results	1.82508e+07	2.48051e+07	3.27341e+07	1.97136e+07	2.1883e+07	2.31611e+07	2.37776e+07	3.35985e+07	3.28655e+07	1.84333e+07	2.31884e+07	2.57693e+07	2.70842e+07	2.63424e+07	4.46377e+07	2.16067e+07	3.38728e+07	3.20336e+07	1.7253e+07	2.8333e+07	2.11546e+07	2.46834e+07	3.70324e+07	2.0455e+07
Com_3383_pos	O-Arachidonoyl ethanolamine	C22 H37 N O2	365.291	14.077	Invalid mass	No results	No results	4.63822e+08	3.73397e+08	4.09951e+08	4.93153e+08	4.70737e+08	6.83052e+08	5.46563e+08	3.35725e+08	4.48114e+08	4.28693e+08	4.01013e+08	3.33394e+08	4.06547e+08	2.94861e+08	4.11085e+08	3.46706e+08	2.89928e+08	5.29901e+08	3.07428e+08	4.06244e+08	2.69881e+08	4.37079e+08	2.68819e+08	3.35194e+08
Com_10566_pos	汐-Pyrrolidinononanophenone	C19 H29 N O	287.223	14.426	Invalid mass	No results	No results	5.84108e+07	7.94399e+07	7.55848e+07	9.51849e+07	1.10458e+08	6.02177e+07	6.61665e+07	8.13146e+07	8.66953e+07	8.7184e+07	8.04045e+07	8.60591e+07	6.13057e+07	7.07305e+07	7.4894e+07	1.02815e+08	2.54828e+07	7.35449e+07	6.77232e+07	6.54689e+07	6.26308e+07	8.77212e+07	6.05261e+07	6.94047e+07
Com_6289_pos	N'2-[3-(1H-pyrrol-1-yl)-2-pyridyl]furan-2-carbohydrazide	C14 H12 N4 O2	268.093	8.02	Invalid mass	No results	No results	1.73231e+06	1.78442e+06	1.23186e+06	1.24627e+06	1.31767e+06	1.49087e+06	2.14635e+06	1.37571e+06	1.26676e+06	1.646e+06	1.08212e+06	1.15381e+06	3.17033e+06	1.84873e+06	4.9545e+06	1.75513e+06	1.26437e+06	2.06225e+06	4.76449e+06	8.15997e+06	4.55684e+06	4.42676e+06	5.59804e+06	3.47263e+06
Com_13851_pos	(㊣)13-HpODE	C18 H32 O4	294.22	10.516	Invalid mass	No results	No match	5.08599e+06	4.43593e+06	5.62405e+06	5.03106e+06	5.706e+06	5.96606e+06	5.76335e+06	4.09373e+06	5.55248e+06	4.25674e+06	3.9554e+06	4.36319e+06	4.49361e+06	6.35559e+06	4.80678e+06	3.69852e+06	5.01241e+06	4.21364e+06	3.92766e+06	4.12998e+06	5.65271e+06	3.69409e+06	5.18622e+06	3.20497e+06
Com_12333_pos	汐-Hydroxymidazolam	C18 H13 Cl F N3 O	341.078	12.241	Invalid mass	No results	No results	760061	671734	750135	5.55947e+06	1.17332e+07	8.04959e+06	861776	699606	714176	1.14822e+07	1.16382e+07	3.67039e+06	619079	586289	652654	1.12561e+07	1.58475e+07	5.14985e+06	576139	1.75754e+06	533582	2.08144e+06	6.59947e+06	3.53322e+06
Com_9436_pos	ethyl 4-[(6-methyl-3-pyridazinyl)oxy]benzoate	C14 H14 N2 O3	258.101	6.735	Full match	No results	No results	6.80193e+06	7.32423e+06	8.838e+06	5.83283e+06	5.87631e+06	7.66317e+06	7.86377e+06	6.67905e+06	8.2473e+06	8.0641e+06	1.30703e+07	6.27023e+06	7.51921e+06	1.86446e+07	7.98672e+06	6.76471e+06	7.26718e+06	7.30832e+06	8.09512e+06	1.35554e+07	1.34187e+07	5.76142e+06	7.17439e+06	8.1688e+06
Com_1864_pos	RMK	C17 H35 N7 O4 S	415.234	12.288	Invalid mass	No results	No results	743337	723493	790593	820203	743538	1.03704e+06	744771	757117	733097	728175	711680	687634	624892	612754	660060	622704	823695	935697	555305	2.22697e+06	569950	723518	701000	540794
Com_7080_pos	U-47700-d6	C16 H16 [2]H6 Cl2 N2 O	352.16	1.133	Invalid mass	No results	No results	5.72841e+06	4.96947e+06	6.41804e+06	5.26233e+06	5.08515e+06	6.8057e+06	5.48959e+06	5.51155e+06	5.27941e+06	5.57532e+06	5.173e+06	4.90564e+06	4.28545e+06	4.89246e+06	4.67859e+06	6.73197e+07	5.81513e+06	7.17888e+06	4.21125e+06	4.73457e+06	5.08085e+06	5.23464e+06	8.17673e+07	2.84232e+07
Com_26405_pos	(-)-N-[3',4'-Dihydroxy-(E)-cinnamoyl]-L-glutamic acid	C14 H15 N O7	309.085	7.915	No results	No results	Full match	1.32312e+06	1.22446e+06	1.37281e+06	1.37882e+06	1.43016e+06	1.66634e+06	1.21642e+06	1.25225e+06	1.20463e+06	1.32283e+06	1.21235e+06	1.32754e+06	1.04457e+06	964254	1.09489e+06	1.17925e+06	1.35292e+06	1.58848e+06	881221	910649	893674	1.24046e+06	1.27921e+06	1.03606e+06
Com_34486_pos	Dinophysistoxin-1	C45 H70 O13	840.465	14.39	Invalid mass	No results	No results	4.16961e+06	1.45648e+06	717094	1.04173e+06	3.44854e+06	805396	849339	667261	646727	7.74294e+06	3.25353e+06	5.68083e+06	551692	1.55427e+06	613959	2.76905e+06	5.43421e+06	1.37901e+06	492593	634518	1.70023e+06	625342	1.67194e+06	3.08608e+06
Com_4278_pos	Acetyl-L-carnitine	C9 H17 N O4	203.116	1.396	Full match	No results	No match	1.20776e+07	1.29023e+07	1.05484e+07	8.87559e+06	1.42774e+07	1.73627e+07	6.17361e+06	7.07176e+06	6.40078e+06	2.22602e+07	2.40021e+07	1.03974e+07	1.05847e+07	6.41921e+06	1.15238e+07	1.37769e+07	1.91705e+07	1.32726e+07	8.90735e+06	2.92703e+07	1.0094e+07	9.65713e+06	1.63548e+07	2.02643e+07
Com_11314_pos	delta9-THC-d9	C21 H21 [2]H9 O2	323.283	13.666	Invalid mass	No results	No results	5.06648e+07	5.78982e+07	6.11599e+07	5.49634e+07	6.82838e+07	6.09006e+07	4.98628e+07	5.53084e+07	6.07828e+07	4.29832e+07	4.78583e+07	4.51515e+07	5.33149e+07	4.90783e+07	5.46748e+07	5.68874e+07	2.31473e+07	7.46706e+07	4.64547e+07	4.98907e+07	4.26493e+07	5.70544e+07	5.56793e+07	4.92195e+07
Com_10309_pos	6-methoxy-2-phenyl-3,4-dihydro-2H-1-benzopyran-4-one	C16 H14 O3	254.095	10.547	Full match	No results	No results	1.59044e+06	1.50629e+06	1.69209e+06	1.72543e+06	1.48812e+06	2.04259e+06	1.41512e+06	1.46324e+06	1.44861e+06	1.41914e+06	1.34054e+06	1.36879e+06	1.25771e+06	1.20783e+06	1.34397e+06	1.20134e+06	1.59701e+06	1.85609e+06	1.05184e+06	1.1623e+06	1.12326e+06	1.35249e+06	1.34745e+06	1.05438e+06
Com_5757_pos	4-[8-chloro-2-(trifluoromethyl)-4-quinolyl]morpholine	C14 H12 Cl F3 N2 O	316.059	7.537	Full match	No match	No match	3.92055e+06	3.69374e+06	4.09628e+06	7.85331e+06	1.45512e+08	5.0507e+06	3.5697e+06	3.72732e+06	3.58939e+06	8.72827e+07	6.1181e+07	1.38073e+08	3.15446e+06	3.23081e+06	3.29745e+06	7.13204e+07	2.70052e+07	1.31979e+07	3.75226e+06	2.9515e+06	2.77918e+06	2.14187e+07	1.36299e+07	9.71168e+07
Com_20659_pos	Morroniside	C17 H26 O11	406.149	6.705	No results	No results	Full match	5.36585e+06	4.82758e+06	6.27904e+06	4.78421e+06	3.17165e+06	3.57768e+06	5.31547e+06	3.60773e+06	5.17449e+06	6.77956e+06	1.07005e+07	5.03716e+06	6.62791e+06	5.92877e+06	4.71749e+06	5.21281e+06	5.78328e+06	8.09673e+06	3.94163e+06	3.49358e+06	4.27447e+06	4.01457e+06	5.52607e+06	3.31805e+06
Com_2707_pos	1-(3-acetyl-2,4,6-trihydroxyphenyl)ethan-1-one	C10 H10 O5	210.053	1.353	Full match	No results	No results	2.19498e+08	2.0419e+08	4.07754e+08	4.66568e+08	3.17938e+08	7.22152e+08	3.48868e+08	2.11107e+08	3.14956e+08	3.52798e+08	2.29147e+08	3.3066e+08	1.47444e+08	2.84719e+08	1.71625e+08	3.18107e+08	3.45665e+08	1.08779e+09	1.16658e+08	2.06006e+08	1.58576e+08	4.19347e+08	4.57913e+08	1.4564e+08
Com_25988_pos	Selgin C-hexoside	C22 H22 O12	478.112	9.376	No results	No results	Full match	952308	908078	1.04392e+06	1.01256e+06	1.7085e+06	1.2121e+06	865159	940181	919525	1.51333e+06	903354	1.34178e+06	807845	743291	826334	768920	961518	1.13256e+06	760483	1.50103e+06	696738	976969	1.36014e+06	1.53442e+06
Com_29434_pos	Heptadecanoic Acid	C17 H34 O2	292.241	12.52	Invalid mass	No results	No match	1.59206e+06	1.51242e+06	1.66232e+06	1.58262e+06	1.53744e+06	2.06101e+06	1.44338e+06	1.51783e+06	1.48637e+06	1.43182e+06	1.35506e+06	1.40135e+06	1.28204e+06	2.6088e+06	1.34835e+06	1.20728e+06	1.56016e+06	2.18069e+06	1.45909e+06	1.18623e+06	1.33279e+06	1.46653e+06	1.41414e+06	1.04499e+06
Com_9686_pos	Guan-fu base A	C24 H31 N O6	429.213	10.086	No results	No results	Full match	682932	650180	755849	707582	667300	864807	601556	654417	648734	622297	563583	576381	567627	527909	565116	513974	672707	811081	481947	512116	481313	629141	721764	449030
Com_36054_pos	Lactucin	C15 H16 O5	276.1	11.773	No results	No results	Full match	1.23419e+06	1.21516e+06	1.5449e+06	1.41028e+06	1.20938e+06	1.77374e+06	1.22591e+06	1.52199e+06	1.31429e+06	1.13494e+06	1.07951e+06	1.21423e+06	1.18338e+06	1.21218e+06	1.18454e+06	1.18232e+06	1.51669e+06	1.7088e+06	958077	1.68709e+06	1.00101e+06	1.05301e+06	1.37401e+06	823629
Com_11147_pos	4-{3-[(3,4-dihydroxyphenyl)methyl]-2-methylbutyl}benzene-1,2-diol	C18 H22 O4	324.132	8.777	Invalid mass	No results	No results	1.39374e+07	2.01404e+07	2.63518e+07	8.5675e+06	9.72048e+06	7.35125e+06	1.68285e+07	1.12142e+07	2.25273e+07	1.0201e+07	1.14227e+07	1.04486e+07	1.54463e+07	3.48197e+07	1.18609e+07	1.23209e+07	1.41285e+07	1.03806e+07	2.11239e+07	1.14187e+07	2.87934e+07	1.23396e+07	1.81953e+07	1.40797e+07
Com_37575_pos	(2E)-3-phenyl-N-(2-phenylethyl)prop-2-enamide	C17 H17 N O	289.086	12.271	Invalid mass	No results	No results	703218	697027	770705	799570	719384	994570	653227	738070	714655	709856	693777	637680	553680	576089	643455	587833	770632	900988	511263	2.17095e+06	540171	640249	683366	503250
Com_43461_pos	3-[(4-chlorophenyl)thio]-1-phenylprop-2-en-1-one	C15 H11 Cl O S	296.002	0.987	Invalid mass	No results	No results	2.22626e+06	3.31397e+06	3.38529e+06	2.19909e+06	2.44672e+06	3.42517e+06	3.46572e+06	4.59001e+06	2.72967e+06	2.28773e+06	2.30908e+06	2.75333e+06	2.39256e+06	2.55561e+06	2.73905e+06	3.30096e+06	2.72956e+06	1.84016e+06	1.99117e+06	2.27315e+06	2.43413e+06	2.31412e+06	2.14512e+06	2.6136e+06
Com_5468_pos	4-chloro-5-morpholino-2-quinoxalin-2-ylpyridazin-3(2H)-one	C16 H14 Cl N5 O2	343.085	1.939	Full match	No results	No results	7.67835e+07	4.9744e+07	8.59606e+07	1.41026e+08	1.04747e+08	1.9512e+08	5.60919e+07	4.19153e+07	5.80176e+07	1.53664e+08	1.16182e+08	1.00843e+08	7.89425e+07	5.49628e+07	5.53719e+07	1.10518e+08	1.68151e+08	1.97979e+08	6.43383e+07	6.56086e+07	9.5979e+07	1.30987e+08	1.66958e+08	1.24758e+08
Com_1664_pos	2,3,4,9-Tetrahydro-1H-汕-carboline-3-carboxylic acid	C12 H12 N2 O2	216.09	7.622	Full match	No results	Full match	5.97205e+06	8.12306e+06	1.02338e+07	4.0906e+06	5.27088e+06	6.56124e+06	6.66938e+06	4.74562e+06	6.51349e+06	4.97519e+06	4.00483e+06	4.03991e+06	6.38858e+06	5.5733e+06	6.57531e+06	6.89489e+06	7.63826e+06	5.14446e+06	6.75279e+06	6.99615e+06	6.49293e+06	4.31799e+06	2.97275e+06	4.9071e+06
Com_19588_pos	CARNOSOL	C20 H26 O4	330.183	11.649	No results	No results	Full match	2.02862e+06	2.0813e+06	2.56275e+06	2.43778e+06	2.66878e+06	2.49564e+06	2.72409e+06	2.28074e+06	2.37919e+06	2.46479e+06	2.22505e+06	2.25768e+06	1.9857e+06	2.23102e+06	2.37361e+06	1.84459e+06	2.37323e+06	3.00119e+06	892573	2.75898e+06	2.0204e+06	2.22892e+06	2.30541e+06	1.85627e+06
Com_6527_pos	2-[(5-nitro-2-furyl)carbonyl]hydrazine-1-carbothioamide	C6 H6 N4 O4 S	251.993	13.307	Invalid mass	No results	No results	693217	658417	823952	742652	1.8915e+06	963062	722496	699964	730027	926022	797502	661490	1.00717e+06	9.63126e+06	663071	1.10047e+06	2.54322e+06	930869	666123	554360	547544	742635	792665	534843
Com_8215_pos	N1-(4-cyclohexylphenyl)-2-[(4-methylphenyl)thio]acetamide	C21 H25 N O S	339.163	9.949	Invalid mass	No results	No results	2.08437e+06	714155	794458	796350	742527	944346	701756	2.22374e+07	6.20053e+06	686672	619918	655938	1.55323e+08	943585	615353	573115	729139	850756	6.47629e+07	3.90817e+07	3.05544e+06	647758	648530	495933
Com_4666_pos	Prolylleucine	C11 H20 N2 O3	228.148	1.399	Full match	No results	No results	9.49782e+07	9.50183e+07	1.52984e+08	7.8292e+07	8.17792e+07	7.88794e+07	9.55916e+07	7.45284e+07	1.0046e+08	1.00658e+08	1.15236e+08	9.32682e+07	1.04284e+08	1.09766e+08	1.12524e+08	9.35283e+07	1.04617e+08	1.26767e+08	8.67052e+07	1.17844e+08	7.63447e+07	9.87535e+07	9.61575e+07	8.43716e+07
Com_3670_pos	3-(2-Hydroxyethyl)indole	C10 H11 N O	161.084	8.884	Full match	No results	Full match	1.59944e+07	1.2873e+07	1.78447e+07	1.30591e+07	1.31323e+07	1.6979e+07	1.24205e+07	1.2298e+07	1.13477e+07	9.15033e+06	1.10719e+07	9.90526e+06	3.97034e+07	4.48459e+07	2.10067e+07	1.1922e+07	1.42075e+07	1.50069e+07	1.41784e+07	1.75654e+07	1.70603e+07	1.44173e+07	2.05545e+07	1.06876e+07
Com_297_pos	Monoolein	C21 H40 O4	356.293	15.012	Full match	No results	No results	5.08717e+07	2.44084e+07	6.21897e+07	3.18749e+07	2.87561e+07	3.66436e+07	2.58625e+07	2.63001e+07	1.9231e+07	1.70415e+07	2.6763e+08	2.13792e+07	2.38e+07	3.7684e+07	2.11681e+07	3.38452e+07	2.41134e+07	3.20744e+07	8.80434e+07	8.35617e+08	1.49472e+08	8.69526e+07	1.62083e+08	5.3191e+07
Com_34508_pos	Obacunoic acid	C26 H32 O8	944.42	6.072	Invalid mass	No results	No results	1.49501e+06	1.41332e+06	1.59906e+06	1.54679e+06	1.46241e+06	1.87562e+06	1.35631e+06	1.38612e+06	1.3835e+06	1.35341e+06	1.24552e+06	1.33378e+06	1.21807e+06	1.11303e+06	1.24264e+06	1.09209e+06	1.54271e+06	1.74266e+06	1.0087e+06	1.09657e+06	1.0711e+06	1.3438e+06	1.35065e+06	1.00239e+06
Com_440_pos	Deoxyinosine	C10 H12 N4 O4	252.085	1.352	No results	No results	Full match	5.46085e+09	6.44563e+09	4.14225e+09	3.26362e+09	3.88428e+09	3.62032e+09	4.3972e+09	3.97242e+09	4.42868e+09	3.09052e+09	3.98711e+09	3.89917e+09	5.79668e+09	3.37184e+09	5.14639e+09	3.89888e+09	4057615656	4.04109e+09	3.56502e+09	3.77574e+09	3.55219e+09	4.31508e+09	3.92875e+09	3.54923e+09
Com_1950_pos	N-汐-L-Acetyl-arginine	C8 H16 N4 O3	216.123	1.645	Full match	No results	Full match	3.7149e+06	3.58602e+06	4.11559e+06	3.91664e+06	3.71738e+06	4.71565e+06	3.74705e+06	3.75936e+06	3.72156e+06	6.50928e+06	1.65052e+07	3.49463e+06	3.63445e+06	3.21859e+06	3.72888e+06	4.63108e+06	4.33192e+06	4.83052e+06	3.72405e+06	1.23374e+07	2.87171e+06	1.4812e+07	2.3703e+07	9.03006e+06
Com_9759_pos	FMH	C20 H27 N5 O4 S	455.157	11.435	Invalid mass	No results	No results	689796	663203	714325	718220	635062	835274	614706	648102	639604	599344	578095	572623	535745	823421	561660	505920	671252	768697	495277	838755	548014	575371	568881	437197
Com_25356_pos	DAG (18:1/18:2)	C39 H70 O5	635.55	15.615	No results	Invalid mass	No results	2.04879e+06	1.94305e+06	3.28271e+06	2.40118e+06	1.92296e+06	2.44173e+06	1.73978e+06	1.8716e+06	2.6699e+06	1.77474e+06	1.67624e+06	1.65444e+06	1.55463e+06	1.45792e+06	2.55457e+06	1.52694e+06	1.88735e+06	2.43478e+06	1.27235e+06	1.37089e+06	1.35517e+06	1.75786e+06	2.47131e+06	1.31181e+06
Com_47719_pos	Bergeninum	C14 H16 O9	328.079	8.923	No results	No results	Full match	172587	232342	259533	183408	177787	361214	188280	268118	160263	162306	153939	163097	247419	129019	1.74728e+06	139436	175647	251832	141058	130053	162730	157613	155988	155726
Com_10926_pos	Betulin	C30 H50 O2	210.2	14.806	Invalid mass	No results	No results	2.44752e+07	3.90012e+07	2.69664e+07	9.83194e+06	3.43472e+07	2.07962e+06	3.24687e+07	3.76812e+06	2.09451e+07	1.4907e+07	2.85607e+07	2.94855e+07	1.03315e+07	2.28526e+07	9.88366e+06	3.01625e+07	2.44421e+07	5.96746e+06	8.57353e+06	1.56326e+07	1.40744e+07	1.74625e+07	1.60834e+07	1.61067e+07
Com_31582_pos	SPH	C14 H21 N5 O5	678.3	5.669	Invalid mass	No results	No results	1.49948e+06	1.47517e+06	1.59828e+06	1.67061e+06	1.46349e+06	1.87095e+06	1.39275e+06	1.41359e+06	1.42418e+06	1.39823e+06	7.73226e+06	1.30167e+06	1.22234e+06	1.13774e+06	1.2727e+06	1.14324e+06	1.5616e+06	1.73144e+06	1.05208e+06	1.05403e+06	1.05941e+06	1.37464e+06	1.32041e+06	1.03307e+06
Com_1632_pos	D-Asparagine	C4 H8 N2 O3	132.054	1.452	No results	No results	Full match	1.11283e+08	1.46227e+08	1.41991e+08	9.25348e+07	9.8297e+07	1.41104e+08	7.99305e+07	2.27626e+08	8.44864e+07	2.37891e+08	2.09964e+08	1.56801e+08	3.39391e+08	7.62508e+07	5.11738e+08	2.27965e+08	2.08148e+08	2.22023e+08	3.54746e+08	2.56771e+08	3.09654e+08	1.34685e+08	7.01978e+07	1.88985e+08
Com_2327_pos	7-Aminoclonazepam-d4	C15 H8 [2]H4 Cl N3 O	289.095	7.481	Invalid mass	No results	No results	5.41537e+06	3.29052e+06	3.91653e+06	3.78525e+06	4.94125e+06	3.89156e+06	3.38498e+06	2.69818e+06	2.5205e+06	3.5303e+06	3.82161e+06	4.48998e+06	2.52017e+06	3.72129e+06	2.95981e+06	4.85937e+06	5.30724e+06	5.29263e+06	2.40402e+06	4.90689e+06	4.12838e+06	4.43864e+06	4.46939e+06	3.29395e+06
Com_50_pos	Spiculisporic	C17 H28 O6	328.189	13.489	No results	Full match	No results	2.00513e+08	6.20893e+07	3.24433e+07	2.65195e+07	2.7969e+07	1.78117e+07	1.46457e+07	1.18316e+07	1.1527e+07	9.037e+06	9.59208e+06	7.97328e+06	6.21652e+06	6.09057e+06	9.1427e+06	6.01173e+06	1.31535e+07	1.06105e+07	5.34631e+06	5.32758e+06	5.42301e+06	7.06962e+06	6.08783e+06	5.23297e+06
Com_23424_pos	4-(3,4-dihydro-2H-1,5-benzodioxepin-7-ylamino)-4-oxobutanoic acid	C13 H15 N O5	247.085	10.225	Invalid mass	No results	No results	5.93921e+06	7.90579e+06	8.56632e+06	3.00443e+06	3.14885e+06	4.91305e+06	8.79224e+06	6.28881e+06	5.48244e+06	3.83146e+06	2.92268e+06	3.57255e+06	5.7857e+06	4.75122e+06	7.70757e+06	2.71753e+06	4.07764e+06	5.73084e+06	3.26832e+06	5.96018e+06	5.44951e+06	3.48561e+06	3.43844e+06	1.60997e+06
Com_1709_pos	Nicotinic Acid	C6 H5 N O2	123.032	1.823	No results	No results	Full match	1.90394e+08	1.92977e+08	2.05276e+08	2.0811e+08	1.81434e+08	2.53392e+08	1.81235e+08	1.85266e+08	1.85529e+08	1.91693e+08	2.528e+08	1.65909e+08	2.03618e+08	1.70139e+08	2.01333e+08	1.64746e+08	2.09849e+08	2.56745e+08	1.61889e+08	1.77256e+08	1.45403e+08	1.98057e+08	1.8868e+08	1.4594e+08
Com_31734_pos	SCLAREOLIDE	C16 H26 O2	250.194	15.465	No results	No results	Full match	1.7182e+06	2.14794e+06	1.28609e+06	2.04447e+06	2.79968e+06	1.18167e+06	2.26754e+06	933394	1.0962e+06	1.56456e+06	1.29265e+06	2.37226e+06	781017	1.38828e+06	1.00431e+06	3.2337e+06	1.15526e+06	1.35071e+06	648137	1.09648e+06	1.17404e+06	1.20466e+06	847829	1.23667e+06
Com_28739_pos	Lenalidomide	C13 H13 N3 O3	276.122	10.634	Invalid mass	No results	No results	5.53468e+06	4.47849e+06	5.17213e+06	4.78792e+06	4.6019e+06	6.22273e+06	4.06252e+06	3.57041e+06	3.76e+06	3.4821e+06	3.70922e+06	4.06723e+06	3.11674e+06	3.28075e+06	3.85104e+06	2.55832e+06	4.99222e+06	4.65065e+06	2.54526e+06	3.05409e+06	5.07609e+06	4.09696e+06	4.01999e+06	2.4013e+06
Com_33156_pos	6-phenyl-1,2,3,4-tetrahydro-2,5-benzodiazocin-1-one	C16 H14 N2 O	272.089	7.499	Invalid mass	No results	No match	2.74003e+06	2.38202e+06	3.40522e+06	3.14731e+06	3.13987e+06	3.57651e+06	3.052e+06	3.28673e+06	3.2342e+06	3.07618e+06	2.66585e+06	2.63982e+06	2.71752e+06	2.7205e+06	3.05475e+06	2.27018e+06	2.36223e+06	3.39115e+06	2.30159e+06	2.16368e+06	3.01989e+06	4.06569e+06	3.51476e+06	1.71085e+06
Com_14453_pos	Sterigmatocystin	C18 H12 O6	324.064	9.379	Full match	No results	No results	1.64996e+06	1.92096e+06	1.78808e+06	1.75435e+06	1.68579e+06	2.10008e+06	1.73843e+06	1.62895e+06	1.83442e+06	1.58902e+06	1.42141e+06	1.58358e+06	1.41362e+06	1.22776e+07	1.4317e+06	1.32589e+06	1.65691e+06	1.96227e+06	1.33517e+06	2.40438e+06	1.20716e+06	1.63637e+06	2.17832e+06	1.41875e+06
Com_47365_pos	5-[(1-benzothiophen-3-ylmethyl)sulfanyl]-1-methyl-4-nitro-1H-imidazole	C13 H11 N3 O2 S2	210.101	8.854	Invalid mass	No results	No results	615246	514581	841311	592411	1.01199e+06	879353	675858	511866	500071	833246	477673	493930	635844	411221	782025	414336	555695	637737	775156	394601	650663	497496	508372	389629
Com_7271_pos	Prostaglandin H1	C20 H34 O5	336.228	14.05	Invalid mass	No results	No results	1.70465e+07	1.78269e+07	1.97243e+07	2.34883e+07	2.08289e+07	2.41392e+07	2.05097e+07	1.9822e+07	2.2139e+07	2.10681e+07	2.32563e+07	2.2461e+07	1.78077e+07	1.76369e+08	1.78366e+07	1.93283e+07	1.88302e+07	2.662e+07	1.4503e+07	1.58736e+07	1.94161e+07	2.25335e+07	1.80344e+07	1.9493e+07
Com_4483_pos	Cortisol	C21 H30 O5	340.226	13.003	Invalid mass	No results	No results	4.7474e+06	3.8308e+06	4.29609e+06	5.03913e+06	3.58396e+06	4.75762e+06	4.47238e+06	4.08285e+06	8.25715e+06	4.45626e+06	4.85672e+06	2.72759e+06	3.632e+06	3.98513e+06	3.97563e+06	3.66006e+06	3.77928e+06	5.51597e+06	5.44505e+06	3.96766e+06	3.78071e+06	5.16069e+06	6.78295e+06	3.71974e+06
Com_16674_pos	Prostaglandin E2-1-glyceryl ester	C23 H38 O7	896.487	13.748	Invalid mass	No results	No results	3.13361e+06	3.16912e+06	3.35141e+06	3.3612e+06	3.12027e+06	4.00649e+06	2.93471e+06	3.04207e+06	3.07222e+06	2.9075e+06	2.81268e+06	3.27695e+06	2.58542e+06	2.36786e+06	2.66549e+06	2.52598e+06	2.97865e+06	3.68589e+06	2.19032e+06	2.40863e+06	2.52312e+06	2.91303e+06	3.34037e+06	2.60955e+06
Com_21326_pos	N-[4-(benzyloxy)phenyl]-N'-[2-chloro-6-(4-methoxyphenoxy)benzyl]urea	C28 H25 Cl N2 O4	510.135	7.203	Invalid mass	No results	No results	1.52947e+06	1.50212e+06	1.66616e+06	1.72917e+06	3.7536e+06	2.02282e+06	1.3822e+06	1.58607e+06	1.88249e+06	6.46591e+06	9.16869e+06	1.4282e+06	1.25514e+06	1.28251e+06	1.26388e+06	2.93686e+06	1.09258e+07	4.25329e+06	1.26568e+06	1.35118e+06	1.49444e+06	2.19343e+06	4.86696e+06	6.6212e+06
Com_32670_pos	N-[3-(1H-imidazol-1-yl)propyl]-5-methoxy-1H-indole-2-carboxamide	C16 H18 N4 O2	298.14	10.468	Invalid mass	No results	No results	3.93205e+06	1.98951e+06	1.75835e+06	1.3811e+06	1.55004e+06	1.23357e+06	1.89111e+06	1.50968e+06	1.88277e+06	1.13914e+06	1.34073e+06	1.56464e+06	1.74662e+06	2.9681e+06	4.49644e+06	1.60348e+06	1.40205e+06	267377	5.40074e+06	8.10285e+06	1.08338e+07	7.14432e+06	1.05518e+07	1.12626e+06
Com_38023_pos	Triptophenolide	C20 H24 O3	312.174	11.248	No results	No results	Full match	835094	1.37826e+06	1.04338e+06	997609	768816	1.38491e+06	1.17001e+06	3.42151e+06	1.22225e+06	1.51869e+06	1.12403e+06	974991	737850	1.21063e+06	903593	539356	1.28265e+06	1.58497e+06	1.0459e+06	687480	1.21228e+06	863179	1.01171e+06	716306
Com_82_pos	2-oxopiperidine-3-carbohydrazide	C6 H11 N3 O2	157.085	1.41	Full match	No results	No results	1.03821e+10	1.11955e+10	8.56745e+09	4.82002e+09	6.90126e+09	3.92471e+09	1.05196e+10	8.77394e+09	1.02547e+10	1.10514e+10	9.77437e+09	9.82612e+09	8.74569e+09	1.22665e+10	8.95193e+09	7.78586e+09	7.19383e+09	4.67617e+09	13321527850	11063311483	1.18557e+10	2.70244e+09	3.18838e+09	1.14287e+10
Com_28600_pos	KNK	C16 H32 N6 O5	388.244	6.908	Full match	No results	No results	1.39998e+06	1.34323e+06	1.34843e+06	1.4061e+06	1.32445e+06	1.61556e+06	1.45347e+06	1.22435e+06	1.28155e+06	1.23969e+06	1.17128e+06	1.22217e+06	1.0268e+06	1.33005e+06	1.10997e+06	1.10821e+06	1.44092e+06	1.47464e+06	989556	1.17443e+06	1.20395e+06	1.18088e+06	1.22683e+06	888509
Com_7321_pos	4-(4-methoxyphenyl)-6-pyridin-4-yl-1,3,5-triazin-2(3H)-one	C15 H12 N4 O2	280.093	10.206	Invalid mass	No results	No match	3.43829e+06	1.17584e+06	2.6953e+06	2.22718e+06	2.04157e+06	1.51248e+06	3.0889e+06	3.8479e+06	1.1426e+06	1.22375e+06	1.00203e+06	2.89227e+06	1.98013e+06	2.35962e+06	3.03467e+06	1.56348e+06	1.19836e+06	3.63973e+06	2.47161e+06	3.77617e+07	2.43476e+06	2.20774e+06	3.1927e+06	2.2314e+06
Com_23203_pos	KMH	C17 H30 N6 O4 S	396.194	12.616	Invalid mass	No results	No results	2.43257e+07	1.29439e+07	1.53316e+07	1.55189e+07	1.34284e+07	3.9207e+07	2.47385e+07	1.24371e+07	1.48892e+07	1.14911e+07	1.1746e+07	1.30175e+07	1.45759e+07	1.08832e+07	1.3141e+07	1.45703e+07	3.18548e+07	2.09051e+07	1.17565e+07	7.16384e+06	1.1606e+07	1.39709e+07	1.12282e+07	1.24144e+07
Com_13476_pos	Dutasteride	C27 H30 F6 N2 O2	528.22	10.533	Full match	No results	No results	1.09303e+07	1.32156e+07	3.43026e+06	1.11962e+06	993550	1.31099e+06	8.09695e+06	6.32549e+06	9.27554e+06	917687	864927	878530	4.47039e+06	6.78256e+07	8.62274e+06	917656	1.23794e+06	1.19129e+06	5.70192e+06	8.05587e+06	1.34196e+07	868064	870312	919087
Com_10483_pos	5-phenyl-2,3-dihydro-1H-1,4-benzodiazepin-2-one	C15 H12 N2 O	274.049	7.185	Invalid mass	No results	No results	2.9604e+06	3.21375e+06	3.22497e+06	3.98746e+06	2.89541e+06	3.91531e+06	4.85358e+06	2.91558e+06	3.51215e+06	2.761e+06	2.58772e+06	2.67557e+06	2.42001e+06	1.23487e+07	1.04525e+07	3.02259e+06	3.24096e+06	3.65656e+06	3.34209e+06	5.10611e+06	6.13528e+06	3.76824e+06	5.09836e+06	2.13189e+06
Com_7830_pos	7-Methylguanosine	C11 H15 N5 O5	297.108	1.357	Full match	No results	Full match	5.66181e+06	5.75738e+06	1.2963e+07	4.2899e+06	4.43487e+06	4.75294e+06	4.08422e+06	5.57988e+06	9.06443e+06	4.24937e+06	8.79228e+06	6.56822e+06	4.75722e+06	3.97051e+06	4.78956e+06	5.36561e+06	4.53511e+06	7.10157e+06	4.10353e+06	5.33694e+06	5.12254e+06	5.61811e+06	7.80264e+06	3.6963e+06
Com_234_pos	3-hydroxy-6-methoxy-2-phenyl-4H-chromen-4-one	C16 H12 O4	290.058	1.845	Invalid mass	No results	No results	3.22307e+09	6.65215e+08	2.83756e+08	3.59541e+09	2.65684e+09	7.56793e+09	1.04286e+09	2.88836e+09	3.1843e+09	3.43121e+09	4.94404e+08	3.17894e+09	1.44429e+09	5.29086e+08	6.94681e+08	1.31944e+09	2.54227e+09	5.22444e+09	1.81713e+09	2.91058e+09	3.08105e+09	7.02683e+09	1.4494e+10	2.33837e+09
Com_3315_pos	Amitriptyline-d3	C20 H20 [2]H3 N	280.202	11.987	Full match	No results	No results	1.67147e+06	3.80463e+06	1.55406e+06	929138	939774	1.7253e+06	2.22587e+06	1.72184e+06	3.4629e+06	1.05145e+06	944709	894455	5.98308e+06	2.9736e+06	2.16102e+07	1.6772e+06	1.24109e+06	1.16216e+06	3.70761e+06	1.93547e+07	9.66744e+06	977444	1.21088e+06	763304
Com_2544_pos	3,5-Dimethoxybenzoic acid	C9 H10 O4	182.056	9.031	Invalid mass	No results	No results	4.20024e+07	4.45225e+07	3.24829e+07	1.66848e+08	2.19675e+08	1.37505e+08	8.13506e+07	6.78699e+07	7.90149e+07	5.22474e+07	1.22284e+08	8.7074e+08	2.07913e+07	1.99591e+07	2.96912e+07	2.59938e+07	4.50425e+07	5.91638e+07	1.89318e+07	2.29576e+07	2.13524e+07	3.3539e+07	6.36279e+07	5.49121e+07
Com_8236_pos	DL-Stachydrine	C7 H13 N O2	286.19	1.408	Invalid mass	No results	No results	3.55402e+07	3.40566e+07	3.66744e+07	1.87608e+07	2.78789e+07	3.00209e+07	1.70956e+07	4.09716e+07	3.70001e+07	3.19123e+07	7.78081e+07	3.41602e+07	3.90475e+07	3.02124e+07	3.50157e+07	4.20595e+07	7.22433e+07	4.09919e+07	3.15444e+07	1.20256e+08	1.97779e+07	2.81537e+07	2.36266e+07	3.35324e+07
Com_16532_pos	WLK	C23 H35 N5 O4	427.256	13.505	Invalid mass	No results	No results	773345	1.024e+06	2.22204e+06	864465	777640	967677	901875	2.19399e+06	1.53305e+06	1.08068e+06	1.69878e+06	714867	2.01172e+06	2.74385e+06	1.64794e+06	1.00295e+06	1.73288e+06	1.28576e+06	1.21973e+06	1.90595e+06	639514	1.22147e+06	1.98031e+06	1.27052e+06
Com_40288_pos	N-{3-[(3,4-dichlorobenzyl)oxy]pyridin-2-yl}-4-propylbenzamide	C22 H20 Cl2 N2 O2	396.078	10.02	Invalid mass	No results	No results	1.00527e+06	970087	1.11062e+06	1.11684e+06	1.00509e+06	1.2802e+06	947527	1.007e+06	959851	978907	885709	905773	857762	801717	880040	778326	1.05077e+06	1.23468e+06	738220	815185	749339	998233	1.28971e+06	703333
Com_36527_pos	Canthaxanthin	C40 H52 O2	564.397	14.322	No results	No results	Full match	3.14402e+06	1.32895e+06	585822	2.47984e+06	611612	719074	2.8365e+06	567816	554115	4.75495e+06	541305	548468	457108	482163	509083	503638	572475	680016	1.91227e+06	509403	5.31238e+06	1.90776e+06	1.46312e+06	429989
Com_30727_pos	Daphnoretin	C19 H12 O7	352.057	6.392	No results	No results	Full match	1.20056e+06	1.13963e+06	1.24693e+06	1.2658e+06	1.21185e+06	1.47505e+06	1.1155e+06	1.11462e+06	1.09115e+06	1.11467e+06	1.05628e+06	1.05806e+06	936569	973794	1.00621e+06	939793	1.27477e+06	1.42482e+06	874021	1.1727e+06	925896	1.0773e+06	1.10912e+06	787350
Com_40918_pos	2-hydroxy-3,6-diphenylcyclohexyl acetate	C20 H22 O3	332.141	8.306	Invalid mass	No results	No results	501686	480958	541396	512312	475489	642655	440253	472509	479122	452290	396668	448930	398982	383475	411010	365756	490289	561831	346344	365832	398462	446740	2.39372e+06	331783
Com_1455_pos	5-[(10Z)-14-(3,5-dihydroxyphenyl)tetradec-10-en-1-yl]benzene-1,3-diol	C26 H36 O4	412.26	14.514	Full match	No results	No results	4.19653e+06	3.82748e+06	3.53242e+06	3.45282e+06	3.98787e+06	5.86681e+06	4.36488e+06	5.228e+06	3.89334e+06	3.49312e+06	4.14583e+06	3.45462e+06	3.29474e+06	2.96318e+06	3.04674e+06	2.94199e+07	8.16094e+06	1.12416e+07	4.17784e+06	3.20154e+06	3.91061e+06	4.25245e+06	4.2315e+06	2.89064e+06
Com_433_pos	4-Hydroxyisoleucine	C6 H13 N O3	147.09	1.424	No results	Full match	No results	2.63261e+08	3.26148e+08	3.4541e+08	3.37564e+08	3.50837e+08	5.88255e+08	2.6193e+08	4.50288e+08	3.01506e+08	6.37589e+08	5.83798e+08	5.02057e+08	3.95732e+08	3.3524e+08	5.59578e+08	3.93614e+08	6.80233e+08	5.61111e+08	4.23836e+08	3.22831e+08	6.29744e+08	8.47515e+08	6.01243e+08	9.79826e+08
Com_18397_pos	4-decyl-3-hydroxy-5-oxooxolane-2,3-dicarboxylic acid	C16 H26 O7	352.15	9.996	Invalid mass	No results	No results	2.16758e+06	1.63173e+06	1.29542e+06	1.31956e+06	1.37367e+06	1.37269e+06	1.91215e+06	1.78528e+06	1.38345e+06	1.03376e+06	1.68606e+06	966748	1.60434e+06	2.08869e+06	1.84579e+06	830721	1.42264e+06	1.3178e+06	2.10926e+06	4.38523e+06	3.04246e+06	1.22937e+06	1.51148e+06	1.00572e+06
Com_18399_pos	Prostaglandin J2	C20 H30 O4	351.239	11.464	Invalid mass	No results	No results	2.06324e+07	2.12671e+07	2.48636e+07	2.60659e+07	2.31915e+07	3.53315e+07	3.2448e+07	2.65513e+07	2.96616e+07	2.67483e+07	2.47746e+07	2.70985e+07	2.31103e+07	2.12139e+07	3.04475e+07	1.77698e+07	2.62314e+07	6.22325e+07	1.68024e+07	2.46224e+07	2.00715e+07	2.58599e+07	2.20307e+07	2.82317e+07
Com_4121_pos	Kinetin	C10 H9 N5 O	237.064	1.434	Invalid mass	No results	No results	3.01407e+07	3.94766e+07	2.59293e+07	3.35552e+07	5.30502e+07	5.77555e+07	2.80339e+07	1.24252e+08	4.01513e+07	1.353e+08	6.04796e+07	1.21101e+08	9.37552e+07	5.14319e+07	5.20601e+07	9.6051e+07	4.06645e+07	7.43361e+07	6.95542e+07	5.11155e+07	6.01415e+07	3.33462e+07	4.98082e+07	9.86895e+07
Com_35158_pos	Cepharanthine	C37 H38 N2 O6	606.273	11.268	No results	No results	Full match	613665	720778	659033	617678	815490	774375	553075	570571	830494	882074	905876	817137	673246	519144	1.46134e+06	1.50557e+06	1.82877e+06	1.35405e+06	653534	480850	937627	1.39256e+06	1.13175e+06	1.15676e+06
Com_1357_pos	5-(2,5-dihydroxyhexyl)oxolan-2-one	C10 H18 O4	184.11	11.408	Invalid mass	No results	No results	1.24697e+07	9.75123e+06	1.28911e+07	2.32965e+08	1.79769e+08	3.49845e+08	1.08176e+07	1.32593e+07	1.31675e+07	1.90407e+08	2.92612e+08	1.9272e+08	1.02154e+07	1.16329e+07	1.02234e+07	1.09414e+08	1.24444e+08	1.85136e+08	1.16868e+07	2.23318e+07	1.07352e+07	2.12897e+08	3.30347e+08	9.9189e+07
Com_46109_pos	Brazilin	C16 H14 O5	286.085	10.585	No results	No results	Full match	894058	875127	1.94591e+06	1.08187e+06	1.0513e+06	1.21042e+06	821523	836255	1.08161e+06	819559	935656	870061	734967	679892	774376	683419	928087	1.37103e+06	826466	665186	692778	1.22354e+06	778634	664573
Com_130_pos	2-(carboxymethoxy)-4-methoxybenzoic acid	C10 H10 O6	248.03	1.59	Invalid mass	No results	No results	5.06591e+07	1.95352e+07	2.71606e+07	2.05453e+07	5.86376e+07	3.14263e+07	2.37456e+07	1.49199e+07	2.02239e+07	5.62689e+07	1.87509e+08	6.9015e+07	3.57944e+07	2.3203e+07	4.75692e+07	6.84966e+07	1.10031e+08	3.40952e+07	2.85698e+07	4.07519e+09	3.21504e+07	3.74628e+07	9.14231e+07	7.32997e+07
Com_20534_pos	Ophiopogonanone C	C19 H16 O7	356.09	7.551	No results	No results	Full match	1.27116e+06	1.21037e+06	1.34276e+06	1.38258e+06	1.2891e+06	1.64898e+06	1.17339e+06	1.22865e+06	1.17367e+06	1.23249e+06	1.08707e+06	1.1131e+06	1.03981e+06	1.0112e+06	1.08695e+06	944504	1.8345e+06	1.48004e+06	878449	897087	916108	1.14392e+06	1.12702e+06	857145
Com_22458_pos	PC (9:0/9:0)	C26 H52 N O8 P	537.344	14.428	No results	Full match	No results	1.46628e+06	1.55239e+06	1.68345e+06	1.89683e+06	1.79413e+06	1.93216e+06	1.47301e+06	1.58323e+06	1.61095e+06	1.6362e+06	1.65568e+06	1.64001e+06	1.33503e+06	1.31115e+06	1.46686e+06	1.60158e+06	1.34821e+06	1.85391e+06	1.29799e+06	1.38243e+06	1.24512e+06	1.56956e+06	1.48068e+06	1.29321e+06
Com_34407_pos	1-(2-chlorophenyl)-4-(2,4-dinitrophenyl)piperazine	C16 H15 Cl N4 O4	362.08	10.921	Full match	No results	No results	1.48694e+06	1.39875e+06	1.5911e+06	1.55822e+06	1.38725e+06	1.87559e+06	1.33453e+06	1.38096e+06	1.43112e+06	1.33131e+06	1.25825e+06	1.25916e+06	1.15605e+06	1.19035e+06	1.23848e+06	1.09529e+06	1.4734e+06	1.72836e+06	1.13158e+06	1.09626e+06	1.1003e+06	2.50643e+06	1.18352e+07	1.94397e+06
Com_13944_pos	Phytocassane E	C20 H28 O3	316.204	13.417	No results	No results	Full match	3.9597e+06	3.49746e+06	2.9701e+06	5.27396e+06	6.26422e+06	5.48463e+06	1.5688e+06	4.25626e+06	3.81748e+06	3.51697e+06	3.94152e+06	1.64958e+07	2.03251e+06	3.05045e+06	2.72635e+06	4.53478e+06	3.49337e+06	4.05219e+06	2.33596e+06	1.13936e+07	4.12601e+06	3.60804e+06	3.93852e+06	2.48721e+06
Com_4991_pos	trans-Clovamide	C18 H17 N O7	359.099	8.748	Full match	No results	No results	1.12441e+08	7.78308e+07	6.74558e+07	4.53094e+07	3.50005e+07	3.47338e+07	1.43727e+08	1.07653e+08	1.21152e+08	3.57228e+07	2.56343e+07	4.19264e+07	1.15338e+08	7.87569e+07	1.39311e+08	3.42302e+07	5.94475e+07	7.93652e+07	1.52741e+08	1.64314e+08	2.30312e+08	9.35551e+07	1.62716e+08	3.48329e+07
Com_16353_pos	Carbaprostacyclin	C21 H34 O4	332.236	13.725	Invalid mass	No results	No results	2.20187e+06	2.11151e+06	2.1864e+06	2.14309e+06	2.00905e+06	2.32884e+06	1.95053e+06	1.9099e+06	1.76833e+06	2.95032e+06	2.95224e+06	2.12351e+06	1.60744e+06	2.84147e+06	2.43143e+06	1.78403e+06	1.84589e+06	2.09108e+06	1.41803e+06	2.25323e+06	2.35677e+06	2.61219e+06	1.97759e+06	1.31688e+06
Com_16803_pos	16汕-Hydroxystanozolol	C21 H32 N2 O2	344.243	6.685	Invalid mass	No results	No results	3.16172e+06	3.44325e+06	4.56402e+06	1.72769e+06	1.97752e+06	1.93776e+06	3.70682e+06	2.61595e+06	3.42083e+06	2.20425e+06	2.01915e+06	1.92771e+06	2.86807e+06	1.93247e+06	2.39103e+06	2.286e+06	2.99922e+06	2.17358e+06	2.84606e+06	1.56393e+06	2.58125e+06	1.69205e+06	1.37195e+06	2.30314e+06
Com_20562_pos	Folinic acid	C20 H23 N7 O7	473.167	6.332	Full match	No results	Full match	5.78449e+06	4.95349e+06	1.00258e+07	8.66407e+06	6.34069e+06	8.54161e+06	5.21118e+06	6.75005e+06	7.56123e+06	1.1268e+07	7.63482e+06	6.39393e+06	8.06693e+06	8.07935e+06	6.16208e+06	7.16994e+06	1.28764e+07	1.18453e+07	4.98982e+06	6.68852e+06	6.03132e+06	1.02777e+07	1.01972e+07	1.42387e+07
Com_32750_pos	3-(4-hydroxy-3-methoxyphenyl)propanoic acid	C10 H12 O4	218.057	7.792	Invalid mass	No results	No results	6.42095e+06	6.67914e+06	8.21602e+06	6.26378e+06	6.16549e+06	4.89465e+06	3.28884e+06	3.62887e+06	3.21277e+06	6.45489e+06	6.47816e+06	2.80286e+06	3.12061e+06	4.68001e+06	3.2682e+06	6.16377e+06	6.57446e+06	7.72001e+06	3.05548e+06	3.21709e+06	3.22551e+06	6.70846e+06	6.48697e+06	5.08755e+06
Com_35334_pos	Campesterol	C28 H48 O	400.37	13.599	No results	No results	Full match	2.19972e+06	2.42992e+06	1.54006e+06	2.21872e+06	1.05438e+07	5.29304e+06	4.90927e+06	1.37266e+06	4.85296e+06	1.58183e+06	8.55456e+06	9.89912e+06	2.25467e+06	8.71912e+06	1.70353e+06	1.89189e+06	993911	1.04522e+07	2.09607e+06	1.1276e+06	1.24026e+06	2.68705e+06	2.86996e+06	3.48925e+06
Com_11563_pos	Ciprostene	C22 H36 O4	381.289	13.291	Invalid mass	No results	No results	1.38046e+07	2.01116e+07	3.75984e+06	6.97367e+06	1.80474e+07	1.00954e+07	2.57859e+07	6.96136e+06	2.82776e+07	5.3336e+06	1.01995e+07	1.62922e+07	1.44361e+07	1.88312e+07	1.53826e+07	9.67219e+06	4.09065e+06	3.43493e+07	1.34324e+07	4.64814e+06	5.36584e+06	2.25356e+07	1.56479e+07	1.30219e+07
Com_18204_pos	2-{[2-(3-cyano-2-pyridinyl)hydrazino]carbonyl}benzoic acid	C14 H10 N4 O3	282.074	10.411	Full match	No results	No results	1.70807e+06	1.37155e+06	2.35095e+06	740884	2.6655e+06	1.27648e+06	928335	573047	670818	518757	584328	541650	360398	531651	376608	388502	1.57942e+06	917952	3.79476e+06	3.21309e+06	4.4161e+06	1.07296e+06	1.88597e+06	1.14582e+06
Com_25551_pos	Reynoutrin	C20 H18 O11	434.086	10.093	Full match	No results	Full match	1.83438e+06	1.74641e+06	2.03024e+06	1.9006e+06	2.33981e+06	2.32291e+06	1.64082e+06	1.75779e+06	1.74253e+06	1.67152e+06	1.51381e+06	1.54818e+06	1.52467e+06	1.41799e+06	1.51793e+06	1.38056e+06	1.80692e+06	2.1786e+06	1.29453e+06	1.37557e+06	1.29283e+06	1.6899e+06	2.02681e+06	1.20611e+06
Com_14537_pos	PE (5:0/16:2)	C26 H48 N O8 P	533.313	14.601	No results	Full match	No results	3.08109e+06	3.91462e+06	3.59671e+06	4.73791e+06	4.65744e+06	3.8567e+06	3.68509e+06	3.59149e+06	3.89373e+06	3.91081e+06	4.11054e+06	4.28971e+06	3.30994e+06	3.28359e+06	3.67441e+06	4.55186e+06	2.696e+06	3.78776e+06	3.24477e+06	3.14801e+06	3.41042e+06	4.18486e+06	3.87682e+06	3.62321e+06
Com_13461_pos	Andrographolide	C20 H30 O5	350.21	10.889	Full match	No results	No results	4.36634e+06	1.04621e+07	6.75742e+06	2.1177e+06	1.71232e+06	2.21806e+06	1.113e+07	6.25829e+06	1.71118e+07	2.36824e+06	1.94332e+06	1.71247e+06	3.24237e+06	1.29258e+07	9.9409e+06	1.40884e+06	1.74549e+06	2.27318e+06	4.25121e+06	7.37671e+06	1.54077e+07	1.58613e+06	1.93369e+06	1.48789e+06
Com_1355_pos	N-phenyl-N'-{[5-(2-phenyleth-1-ynyl)-3-pyridyl]carbonyl}thiourea	C21 H15 N3 O S	379.071	13.053	Invalid mass	No results	No results	636718	629219	638453	1.19087e+07	1.20916e+08	1.1365e+07	539719	579163	582940	7.32682e+07	1.66729e+08	2.62779e+08	487855	804897	513987	4.18911e+07	7.5899e+07	1.12349e+07	427474	427826	426202	1.27517e+07	3.50616e+07	1.25725e+08
Com_497_pos	13,14-Dihydro prostaglandin E1	C20 H36 O5	338.246	13.435	Invalid mass	No results	No results	1.07738e+07	1.28687e+07	1.25241e+07	8.22285e+06	1.35721e+07	1.97148e+07	1.11401e+07	1.59328e+07	1.31512e+07	1.19074e+07	1.46812e+07	1.55064e+07	1.17904e+07	1.84299e+07	1.29084e+07	1.7772e+07	1.25719e+07	1.32249e+07	7.74261e+06	3.58668e+07	1.40189e+07	1.19823e+07	1.30751e+07	1.10876e+07
Com_21460_pos	D-Mannose	C6 H12 O6	180.069	8.46	No results	Invalid mass	No results	1.46731e+06	1.35152e+06	1.51071e+06	1.40129e+06	1.38304e+06	1.81563e+06	1.28816e+06	1.34916e+06	1.30211e+06	1.29323e+06	1.1998e+06	1.24039e+06	1.18109e+06	1.04925e+06	1.27059e+06	1.05522e+06	1.41045e+06	1.65663e+06	1.04155e+06	1.11307e+06	1.12429e+06	1.3239e+06	1.38772e+06	992920
Com_18573_pos	Celastrol	C29 H38 Na O4	473.265	11.684	No results	No results	Full match	1.26995e+06	1.21315e+06	1.30496e+06	1.27436e+06	1.93544e+06	1.59559e+06	1.15546e+06	1.21067e+06	1.20344e+06	2.18601e+06	1.52408e+06	1.64681e+06	979278	992513	1.06654e+06	1.21688e+06	2.61511e+06	1.46636e+06	874734	1.11061e+06	880596	1.11076e+06	1.74195e+06	1.30919e+06
Com_32039_pos	(㊣)17(18)-EpETE methyl ester	C21 H32 O3	349.26	13.09	Invalid mass	No results	No results	6.98682e+06	5.69942e+06	7.86784e+06	7.88178e+06	8.25852e+06	1.12018e+07	7.60353e+06	1.09405e+07	8.41318e+06	7.88045e+06	8.32624e+06	7.4955e+06	8.24133e+06	5.08418e+06	6.70759e+06	6.71301e+06	3.86505e+06	1.12129e+07	6.44311e+06	8.42117e+06	4.80027e+06	8.51169e+06	8.34407e+06	5.48457e+06
Com_9430_pos	gamma-Glutamylmethionine	C10 H18 N2 O5 S	278.094	6.839	No results	Full match	No match	2.79383e+07	2.01987e+07	2.30793e+07	6.92976e+06	1.16558e+07	5.79752e+06	2.64355e+07	1.09393e+07	1.7616e+07	1.12979e+07	1.04985e+07	1.18238e+07	2.12095e+07	2.89949e+07	1.74319e+07	1.03204e+07	2.22071e+07	1.0752e+07	1.41462e+07	2.44043e+07	1.82339e+07	1.11163e+07	1.62885e+07	1.44555e+07
Com_41193_pos	Oxyresveratrol	C14 H12 O4	244.074	10.531	No results	Full match	Full match	2.91391e+06	3.36271e+06	4.129e+06	4.27453e+06	3.41535e+06	4.24518e+06	3.05312e+06	3.47744e+06	3.15142e+06	3.65051e+06	3.70503e+06	3.04796e+06	2.9518e+06	2.24693e+06	2.88162e+06	3.03985e+06	4.04933e+06	4.83744e+06	3.06567e+06	2.15294e+06	3.54396e+06	3.99344e+06	3.97796e+06	2.51428e+06
Com_3894_pos	2-(2-acetyl-3,5-dihydroxyphenyl)acetic acid	C10 H10 O5	210.053	8.941	Full match	No results	No results	1.50302e+07	1.48728e+07	1.48539e+07	1.63454e+07	1.37506e+07	1.89262e+07	1.3187e+07	1.27218e+07	1.62181e+07	1.45699e+07	1.30214e+07	1.19774e+07	1.19444e+07	1.09403e+07	1.33936e+07	1.15038e+07	1.39569e+07	1.7982e+07	1.06662e+07	1.17315e+07	1.14633e+07	1.35455e+07	1.40532e+07	1.07387e+07
Com_10782_pos	Harmine	C13 H12 N2 O	212.095	8.053	Full match	No results	Full match	1.0006e+06	991965	1.06779e+06	1.07191e+06	1.0864e+06	1.30288e+06	910040	949033	949380	990542	3.47752e+06	3.26393e+06	794309	759431	834187	3.6398e+06	1.06619e+06	1.21495e+06	2.70374e+06	731735	723537	964980	974462	2.11379e+06
Com_7013_pos	Camptothecin	C20 H16 N2 O4	740.191	1.405	Invalid mass	No results	No results	6.94267e+07	4.26732e+07	6.47978e+07	6.44032e+07	4.74589e+07	4.81382e+07	6.7313e+07	5.03621e+07	4.6144e+07	5.16051e+07	3.12339e+07	4.05063e+07	3.97104e+07	4.67041e+07	3.20096e+07	3.20795e+07	7.43526e+07	6.14513e+07	2.9105e+07	1.76562e+07	5.12808e+07	5.12507e+07	5.85348e+07	2.70975e+07
Com_34505_pos	2-Methoxybenzaldehyde	C8 H8 O2	154.061	14.602	Invalid mass	Invalid mass	No results	3.30283e+06	2.68248e+06	3.14537e+06	3.48923e+06	3.13557e+06	3.28658e+06	2.52183e+06	2.8541e+06	2.79788e+06	3.191e+06	3.09633e+06	3.29801e+06	3.95263e+06	2.47342e+06	2.74754e+06	6.11357e+06	3.08178e+06	3.98819e+06	2.44417e+06	2.27737e+06	2.56896e+06	2.99511e+06	3.1163e+06	2.72924e+06
Com_34076_pos	N1-(3-chlorobenzo[b]thiophen-2-yl)-N2-(3-pyridylmethyl)phthalamide	C22 H16 Cl N3 O2 S	443.044	8.01	Invalid mass	No results	No results	840235	850052	901918	917422	969982	1.09364e+06	786824	806029	798498	853585	796588	849359	3.55607e+06	665923	6.86e+06	709343	930746	1.03178e+06	7.99973e+06	6.37896e+06	5.0646e+06	5.15844e+06	5.33338e+06	2.38069e+06
Com_29460_pos	Phylloquinone	C31 H46 O2	450.349	15.228	No results	No results	Full match	861153	843623	860149	1.28158e+06	1.01406e+06	1.00541e+06	735650	749315	800074	766443	1.69853e+07	784852	645151	657216	650335	946390	790837	891222	565683	628943	1.34896e+06	2.78993e+06	870957	716496
Com_5915_pos	Senkyunolide A	C12 H16 O2	192.116	9.136	No results	Full match	Full match	9.96524e+06	7.01185e+06	7.60772e+06	6.64732e+06	5.10575e+06	7.72174e+06	7.09456e+06	7.29819e+06	7.29276e+06	5.65736e+06	4.64835e+06	5.16133e+06	7.65177e+06	9.67369e+06	7.41105e+06	5.5027e+06	6.90676e+06	7.28749e+06	6.69104e+06	2.3481e+08	8.61872e+06	6.61452e+06	1.0266e+07	4.34434e+06
Com_2553_pos	Sucrose octaacetate	C28 H38 O19	700.173	10.036	Invalid mass	No results	No results	1.06208e+06	1.02491e+06	1.17338e+06	1.17995e+06	1.06189e+06	1.35254e+06	1.00107e+06	1.04241e+06	1.01409e+06	1.03422e+06	935759	956957	906233	847021	2.16571e+06	822308	1.11015e+06	1.30445e+06	779936	1.13138e+06	791683	1.54047e+06	1.8019e+07	743078
Com_9540_pos	Monocrotaline	C16 H23 N O6	325.153	11.998	Full match	No results	Full match	4.1181e+06	3.27306e+06	3.71656e+06	3.90627e+06	3.75672e+06	5.88906e+06	4.34283e+06	3.26867e+06	3.49879e+06	3.12448e+06	3.14858e+06	2.98109e+06	3.01033e+06	3.21522e+06	3.00028e+06	3.08475e+06	5.19747e+06	4.96165e+06	2.59955e+06	1.35665e+07	3.01834e+06	3.44052e+06	3.56193e+06	3.11021e+06
Com_9440_pos	Desthiobiotin	C10 H18 N2 O3	214.132	1.409	Full match	No results	Full match	5.11052e+07	4.67227e+07	4.29661e+07	3.51817e+07	4.05878e+07	3.48055e+07	3.70963e+07	5.95427e+07	4.68617e+07	5.10902e+07	7.79273e+07	5.5642e+07	5.74148e+07	5.71981e+07	5.91477e+07	4.39776e+07	4.65003e+07	4.95215e+07	5.47629e+07	8.24716e+07	3.47679e+07	2.95164e+07	3.04527e+07	4.71862e+07
Com_34023_pos	Loganic acid	C16 H24 O10	376.135	6.771	No results	No results	Full match	2.94815e+06	1.5903e+06	2.4976e+06	1.91951e+06	4.03516e+06	2.31912e+06	1.59764e+06	1.25942e+06	1.56391e+06	2.80345e+06	1.273e+06	3.38957e+06	1.21855e+06	1.14853e+06	1.13013e+06	3.01127e+06	4.10818e+06	2.35272e+06	1.15288e+06	2.16531e+06	1.84263e+06	4.56939e+06	5.77713e+06	2.98274e+06
Com_27834_pos	2,3-dihydroxypropyl 12-methyltridecanoate	C17 H34 O4	324.228	13.452	Invalid mass	No results	No results	2.76633e+06	3.44343e+06	3.77528e+06	4.02805e+06	4.19451e+06	4.97686e+06	4.55857e+06	3.97823e+06	5.31497e+06	3.48387e+06	3.77088e+06	4.70024e+06	3.877e+06	3.52897e+06	3.52567e+06	3.02657e+06	3.89573e+06	4.63951e+06	2.74188e+06	3.03058e+06	3.09772e+06	3.34399e+06	3.76989e+06	2.96903e+06
Com_33616_pos	Rosuvastatin	C22 H28 F N3 O6 S	481.171	5.527	Invalid mass	No results	No results	1.69144e+06	1.6609e+06	1.76198e+06	1.80553e+06	2.72662e+06	2.09008e+06	1.54618e+06	1.57753e+06	1.59005e+06	2.75205e+06	1.44143e+06	1.56777e+06	1.35976e+06	1.22334e+06	1.43391e+06	2.46807e+06	2.32279e+06	2.00722e+06	1.19212e+06	1.22983e+06	1.36146e+06	2.62663e+06	1.4707e+06	2.76978e+06
Com_35469_pos	Neodiosmin	C28 H32 O15	646.132	10.98	Invalid mass	No results	No results	675133	651935	722575	706256	3.4156e+06	849081	589215	643367	631091	673403	601033	652685	543789	514262	565663	501771	836475	769401	475016	477431	481475	569136	574428	753774
Com_24157_pos	N1,N'1-diphenyl-3-anilino-2-methylpropanimidamide hydrochloride	C22 H23 N3	329.19	10.635	Full match	No results	No results	2.79055e+06	1.34302e+06	952724	8.42309e+06	1.29433e+07	1.30283e+07	2.36806e+06	4.03036e+06	3.37532e+06	1.79914e+06	2.81879e+06	2.68437e+07	2.03544e+06	1.14247e+06	1.86046e+06	890288	1.33455e+06	1.9767e+06	2.15092e+06	2.19267e+06	1.49036e+06	947881	1.35276e+06	1.87587e+06
Com_23560_pos	4-(3,4-dimethoxyphenyl)-3-methyl-1H-pyrazol-5-amine	C12 H15 N3 O2	233.117	6.218	Full match	No results	No results	1.46242e+06	1.44187e+06	1.63637e+06	1.58694e+06	1.56537e+06	1.87171e+06	1.43962e+06	1.43444e+06	1.40732e+06	1.50895e+06	1.33798e+06	1.34484e+06	1.24085e+06	1.17789e+06	1.31581e+06	1.2355e+06	1.69461e+06	1.83758e+06	1.04541e+06	1.14656e+06	1.0972e+06	1.50976e+06	1.5153e+06	1.06895e+06
Com_10676_pos	N-{4-Methyl-3-[(methylsulfonyl)amino]phenyl}-3-thiophenecarboxamide	C13 H14 N2 O3 S2	310.046	7.723	Full match	No results	No results	5.81762e+07	7.19973e+07	2.41271e+07	4.02569e+07	3.11648e+07	1.00631e+07	1.06043e+08	4.21127e+07	7.43027e+07	2.14682e+07	4.13997e+07	3.06444e+07	4.07055e+07	9.63087e+07	7.80864e+07	3.10512e+07	4.11983e+07	5.16154e+07	4.13591e+07	5.61271e+07	6.81253e+07	1.80918e+07	1.35816e+07	2.10891e+07
Com_29449_pos	6汕-Oxycodol N-oxide	C18 H23 N O5	333.158	9.201	Full match	No results	No results	2.87101e+06	3.65875e+06	2.28605e+06	2.04886e+06	3.4925e+06	3.5917e+06	2.154e+06	2.35799e+06	1.86785e+06	3.24379e+06	2.49775e+06	2.36414e+06	2.4733e+06	3.81822e+06	1.95842e+06	2.74867e+06	2.68012e+06	2.53261e+06	1.99248e+06	1.74319e+06	924815	2.39349e+06	2.42495e+06	2.37925e+06
Com_1174_pos	Mevalonolactone	C6 H10 O3	130.063	3.314	Full match	No results	No results	2.14455e+08	1.99188e+08	2.13773e+08	2.29782e+08	2.05627e+08	2.58896e+08	1.853e+08	1.93193e+08	2.06287e+08	1.92516e+08	1.85799e+08	1.74094e+08	1.72972e+08	1.52513e+08	1.76157e+08	1.62137e+08	2.14976e+08	2.67561e+08	1.46847e+08	3.42572e+08	1.51633e+08	1.91952e+08	1.82624e+08	1.3611e+08
Com_24117_pos	Kolavic acid	C20 H30 O4	334.214	10.26	No results	No results	Full match	5.89947e+06	6.45145e+06	4.97509e+06	1.64521e+06	1.05125e+06	1.38032e+06	7.23893e+06	4.00057e+06	6.43935e+06	1.09001e+06	932988	941471	2.43496e+06	1.69256e+07	6.73771e+06	1.13024e+06	1.16289e+06	1.56268e+06	4.45499e+06	6.32266e+06	1.21608e+07	953953	1.1079e+06	1.01842e+06
Com_39759_pos	4-Pyridoxate	C8 H9 N O4	183.054	5.455	No results	No results	Full match	2.75813e+06	3.1778e+06	4.21864e+06	3.11691e+06	4.43809e+06	5.86388e+06	3.37222e+06	4.3861e+06	3.3813e+06	4.35019e+06	3.92364e+06	2.95538e+06	3.47423e+06	3.17786e+06	3.77394e+06	2.98754e+06	4.75609e+06	5.63914e+06	3.02429e+06	2.70758e+06	3.04708e+06	3.66993e+06	5.05619e+06	3.0748e+06
Com_29680_pos	Dihydrotanshinone I	C18 H14 O3	278.094	3.255	No results	No results	Full match	3.29925e+06	3.19285e+06	3.47947e+06	3.53636e+06	3.21884e+06	4.21882e+06	3.00664e+06	3.09113e+06	3.09882e+06	3.10223e+06	5.09327e+06	2.96539e+06	2.68707e+06	2.49739e+06	2.83953e+06	2.62998e+06	3.59384e+06	4.12412e+06	2.35254e+06	2.40572e+06	2.38512e+06	3.16982e+06	3.01014e+06	2.36315e+06
Com_11868_pos	N1-[2-(4-chlorophenyl)-2-oxoethyl]-4-chlorobenzamide	C15 H11 Cl2 N O2	241.111	9.686	Invalid mass	No results	No results	1.56716e+06	1.45882e+06	1.79872e+06	1.63961e+06	2.06838e+06	1.94777e+06	1.38743e+06	1.65087e+06	1.62831e+06	1.67418e+06	1.45365e+06	1.74273e+06	1.26917e+06	1.53786e+06	1.29882e+06	1.82745e+06	1.70181e+06	1.82511e+06	1.56289e+06	1.84901e+06	1.65687e+06	2.3012e+06	3.36896e+06	2.01582e+06
Com_4383_pos	Lasamide	C7 H5 Cl2 N O4 S	285.951	10.72	Invalid mass	No results	No results	8.53804e+06	8.77488e+06	1.12217e+07	1.15254e+07	9.75494e+06	1.64067e+07	9.80586e+06	1.06081e+07	1.02947e+07	1.08484e+07	1.10398e+07	1.00421e+07	9.05281e+06	7.07442e+06	1.23547e+07	9.46728e+06	1.33011e+07	1.65324e+07	7.66183e+06	8.08869e+06	8.10028e+06	1.0676e+07	1.12252e+07	7.74334e+06
Com_9384_pos	7-{[(2E)-3,7-dimethylocta-2,6-dien-1-yl]oxy}-2H-chromen-2-one	C19 H22 O3	298.155	12.486	Invalid mass	No results	No results	3.59916e+07	3.60137e+07	5.08526e+07	4.83781e+07	5.32252e+07	6.56792e+07	4.88883e+07	4.89457e+07	4.95426e+07	4.89549e+07	4.84805e+07	5.44103e+07	4.56634e+07	3.95759e+07	5.54228e+07	4.13342e+07	3.98783e+07	7.07356e+07	3.70332e+07	3.30336e+07	3.40912e+07	4.38713e+07	5.23892e+07	3.87973e+07
Com_10350_pos	2-(14,15-Epoxyeicosatrienoyl) glycerol	C23 H38 O5	394.271	13.497	Full match	No results	No results	1.0017e+06	1.03331e+06	1.05295e+06	1.11973e+06	1.00726e+06	1.25341e+06	920575	4.58835e+07	971914	9.19232e+06	1.81165e+06	925954	809061	761531	927170	1.25604e+06	1.05282e+06	1.18691e+06	916681	1.26328e+06	626920	1.14017e+06	2.40154e+06	691111
Com_12636_pos	(4-benzoylpiperidino)[4-(tert-butyl)phenyl]methanone	C23 H27 N O2	387.16	8.286	Invalid mass	No results	No results	2.47607e+07	1.49608e+07	1.27345e+07	2.75711e+06	3.8354e+06	2.76421e+06	1.80609e+07	8.84082e+06	1.74429e+07	2.20079e+06	3.53711e+06	3.2018e+06	9.45747e+06	3.55947e+07	1.67487e+07	2.75283e+06	4.03254e+06	3.4295e+06	1.2953e+07	2.76378e+07	3.48785e+07	4.04002e+06	5.19675e+06	3.84774e+06
Com_10806_pos	N4-(4-chloro-2,5-dimethoxyphenyl)morpholine-4-carbothioamide	C13 H17 Cl N2 O3 S	338.046	9.022	Invalid mass	No results	No results	1.0649e+06	998174	1.08433e+06	1.0861e+06	1.02637e+06	1.35369e+06	964240	998935	955570	943747	893337	938093	1.19968e+06	817129	2.44461e+06	780285	1.03482e+06	1.22424e+06	1.24429e+06	2.49136e+06	736203	910189	907408	694740
Com_36224_pos	GMH	C13 H21 N5 O4 S	365.11	8.318	Invalid mass	No results	No results	869582	833655	938412	1.25433e+06	938069	1.26305e+06	763099	819009	830471	801387	746781	778139	697057	664686	712412	1.05624e+06	1.55802e+06	996675	600325	634105	619946	7.19869e+06	1.00619e+07	2.02163e+06
Com_8716_pos	LDGTS 18:2	C28 H51 N O6	497.373	14.346	No results	Full match	No results	976175	923970	958245	1.00207e+06	950487	1.1773e+06	859107	917270	908703	905793	1.01739e+06	874342	738894	703204	790367	770481	886363	1.12001e+06	667231	867453	712495	893665	889667	664830
Com_4368_pos	RPH	C17 H28 N8 O4	408.227	11.138	Invalid mass	No results	No results	2.06188e+06	1.93601e+06	2.1775e+06	2.1926e+06	1.98368e+06	2.57238e+06	2.06305e+06	2.00363e+06	1.92741e+06	1.99927e+06	1.89201e+06	1.89144e+06	1.83867e+06	2.8417e+06	1.87193e+06	1.74053e+06	2.26572e+06	2.7501e+06	1.54217e+06	2.24501e+06	1.68482e+06	1.89677e+06	2.16444e+06	1.63536e+06
Com_2779_pos	1-Aminocyclopropanecarboxylic acid	C4 H7 N O2	101.048	1.816	No results	No results	Full match	4.01318e+08	4.31206e+08	4.53486e+08	3.71058e+08	3.77288e+08	6.4892e+08	4.18914e+08	6.01323e+08	3.86926e+08	5.54499e+08	4.3271e+08	3.93579e+08	5.30227e+08	3.5492e+08	5.00528e+08	3.64291e+08	4.61375e+08	5.26521e+08	5.05699e+08	2.97752e+08	3.37146e+08	4.131e+08	3.33134e+08	3.88735e+08
Com_584_pos	6-Methylquinoline	C10 H9 N	143.074	6.679	Full match	No results	No results	1.10488e+09	1.86785e+09	2.12008e+09	3.71684e+08	5.75587e+08	2.63478e+08	2.07957e+09	9.39332e+08	1.36379e+09	8.2312e+08	6.27355e+08	7.23017e+08	1.43005e+09	6.43283e+08	8.33847e+08	1.04269e+09	1.24537e+09	6.23004e+08	1.75616e+09	5.6784e+08	1.11854e+09	4.09605e+08	3.0557e+08	9.61902e+08
Com_5776_pos	Evernic acid	C17 H16 O7	166.044	9.397	Invalid mass	No results	No results	978186	932754	6.42475e+06	1.04007e+06	1.03617e+06	1.24519e+06	1.8207e+06	965729	944512	961866	995273	956743	1.2785e+07	2.37657e+06	3.19145e+07	899590	1.02813e+06	1.16442e+06	3.21286e+07	6.38969e+07	9.39831e+07	7.15807e+07	2.99618e+08	6.65552e+06
Com_40161_pos	Chlorogenic acid methyl ester	C17 H20 O9	368.111	7.929	No results	No results	Full match	2.38021e+06	2.23527e+06	2.29608e+06	2.87621e+06	3.07512e+06	2.93999e+06	2.2436e+06	2.06295e+06	1.99613e+06	2.98788e+06	2.52744e+06	2.64082e+06	1.79687e+06	1.63354e+06	2.2683e+06	2.92916e+06	3.27892e+06	4.10589e+06	1.52904e+06	1.70245e+06	1.89672e+06	3.74827e+06	3.04863e+06	2.26426e+06
Com_13089_pos	Nortanshinone	C17 H12 O4	280.074	9.059	No results	No results	Full match	6.16768e+06	4.7647e+06	3.23709e+06	3.26736e+06	3.22906e+06	4.0412e+06	5.84265e+06	5.59968e+06	2.85268e+06	2.82196e+06	2.65379e+06	2.80051e+06	2.41593e+06	4.83278e+06	2.62199e+06	2.3294e+06	3.21925e+06	3.65475e+06	4.67951e+06	7.1807e+06	4.63747e+06	2.71721e+06	2.70891e+06	2.11894e+06
Com_37763_pos	Germanasim E	C29 H32 O16	636.162	11.104	Invalid mass	No results	No results	912928	820897	868854	858512	795619	1.01009e+06	763377	767618	802217	744858	675049	674643	681497	804190	715875	607783	798170	938946	597990	676295	687264	1.92072e+06	8.73445e+06	1.7973e+06
Com_42127_pos	L-Homocarnosine	C10 H16 N4 O3	240.122	11.003	No results	No results	Full match	609034	588107	651831	626586	584588	784321	536127	580378	556524	547385	517925	517508	485189	463913	490510	436210	605361	692284	428509	430688	423431	533439	526852	387580
Com_34177_pos	2-(2-hydroxy-3-methylbutanamido)-4-methylpentanoic acid	C11 H21 N O4	253.13	8.285	Invalid mass	No results	No results	1.68881e+06	1.34343e+06	1.87326e+06	1.85767e+06	1.69979e+06	3.32967e+06	2.45602e+06	2.05584e+06	2.21671e+06	1.74284e+06	1.76008e+06	1.82691e+06	2.42893e+06	1.58804e+06	1.4746e+06	1.56531e+06	1.59491e+06	2.30571e+06	1.84373e+06	1.33949e+06	1.65454e+06	2.02597e+06	2.32579e+06	1.43374e+06
Com_27924_pos	2-{[5-(ethylsulfonyl)-2-hydroxyanilino]carbonyl}benzoic acid	C16 H15 N O6 S	331.052	8.759	Invalid mass	No results	No results	1.04913e+06	1.00146e+06	1.11194e+06	1.12956e+06	1.04358e+06	1.36902e+06	955262	992323	974141	973543	929875	924532	850226	793233	902914	954422	1.08082e+06	1.21878e+06	726002	772111	731775	973537	1.02131e+06	749093
Com_13857_pos	Cyanidin 3-O-glucoside	C21 H21 O11	449.106	1.318	No results	No results	Full match	2.28862e+06	2.68926e+06	2.1453e+06	2.3603e+06	2.1158e+06	2.83514e+06	2.32547e+06	2.39914e+06	2.34805e+06	2.18243e+06	2.01683e+06	2.27116e+06	2.48229e+06	2.06215e+06	2.26788e+06	1.91082e+06	2.50729e+06	2.7351e+06	2.92959e+06	1.99914e+06	1.79812e+06	2.25571e+06	3.16278e+06	2.05382e+06
Com_2089_pos	BULLATINE A	C22 H33 N O2	343.249	14.28	No results	No results	Full match	6.14539e+06	5.06873e+06	7.06485e+06	8.85734e+06	6.10062e+06	9.2491e+06	5.62239e+06	1.90787e+06	8.36535e+06	1.07959e+07	3.08657e+07	9.48468e+06	2.86477e+06	7.49403e+06	4.39974e+06	1.60406e+07	1.48815e+07	6.07828e+06	2.36956e+06	2.61583e+07	6.12795e+06	1.01477e+07	1.19596e+07	1.86837e+07
Com_11078_pos	Dihydroartemisinic acid	C15 H24 O2	236.178	13.287	No results	Full match	Full match	2.08487e+07	5.19743e+06	6.07208e+06	3.09465e+06	4.76671e+06	4.2911e+06	3.34255e+06	4.94903e+06	4.98132e+06	3.64538e+06	4.08459e+06	4.93983e+06	2.75116e+06	2.29486e+06	3.24853e+06	4.57178e+06	3.17112e+06	3.12059e+06	3.61396e+06	3.00727e+06	1.23271e+07	1.34717e+07	1.85287e+07	2.85072e+06
Com_46777_pos	1'-Hydroxymidazolam	C18 H13 Cl F N3 O	341.073	7.93	No results	No results	Full match	690316	658569	725176	747136	785947	915742	704006	669385	647704	717099	651178	945619	572225	1.03952e+06	597489	769880	1.11266e+06	877927	483911	901950	722021	740876	863183	569371
Com_34446_pos	8-[(4-phenethyl-1,4-diazepan-1-yl)sulfonyl]quinoline	C22 H25 N3 O2 S	395.172	12.176	Invalid mass	No results	No results	745385	667294	741767	826674	781635	1.35559e+06	994606	711849	705012	659142	768308	657910	664058	647800	683860	619029	849962	891853	633790	9.59263e+06	586278	779307	662369	589164
Com_40935_pos	N-[(Tert-butoxy)carbonyl]-L-tryptophan	C16 H20 N2 O4	304.143	10.428	No results	No results	Full match	1.2016e+06	1.11658e+06	1.27336e+06	1.25301e+06	1.17298e+06	1.50837e+06	1.02826e+06	1.09457e+06	1.10103e+06	1.09857e+06	1.01245e+06	990299	945654	906683	1.02019e+06	914787	1.19132e+06	1.38089e+06	820662	905466	822080	1.0357e+06	1.02797e+06	812899
Com_46520_pos	Diacerein	C19 H12 O8	368.052	3.239	No results	No results	Full match	674985	655440	714279	712958	627732	866055	609114	612921	626834	622021	565698	587693	514786	510156	571637	494526	689686	805127	479117	472225	485629	650713	617934	445014
Com_993_pos	delta8-THC-d9	C21 H21 [2]H9 O2	323.283	14.562	Invalid mass	No results	No results	3.94343e+07	3.13633e+07	3.94149e+07	5.15828e+07	3.88689e+07	5.85806e+07	3.52803e+07	1.80785e+07	4.63941e+07	4.82291e+07	1.5693e+08	4.83633e+07	1.61462e+07	5.26735e+07	3.36878e+07	6.53906e+07	6.19906e+07	2.7807e+07	1.77905e+07	1.20665e+08	5.77238e+07	4.71195e+07	5.52477e+07	8.85134e+07
Com_11667_pos	XLR11 N-(4-hydroxypentyl) metabolite	C21 H28 F N O2	345.216	10.229	Invalid mass	No results	No results	3.31572e+07	3.22949e+06	2.24232e+06	807779	1.50897e+06	971910	5.97693e+06	4.50637e+07	8.18807e+06	1.17694e+06	855145	810375	4.49842e+07	6.10815e+07	3.87671e+07	1.04629e+06	1.19917e+06	903289	4.72932e+07	5.12886e+07	1.07642e+07	1.70817e+06	1.58216e+06	701135
Com_40753_pos	2-(benzylamino)-6-methyl-5-(2-methyl-1,3-thiazol-4-yl)nicotinonitrile	C18 H16 N4 S	320.109	11.074	Full match	Invalid mass	No results	1.73753e+06	1.08714e+06	1.4232e+06	1.21205e+06	1.14465e+06	1.48507e+06	1.04187e+06	1.0748e+06	1.06986e+06	1.04766e+06	1.08051e+06	988168	943976	906219	947444	859707	1.20595e+06	1.38046e+06	780935	886690	843605	1.00122e+06	1.0082e+06	741198
Com_36064_pos	1,7-bis(4-hydroxyphenyl)-5-methoxyheptan-3-one	C20 H24 O4	344.141	11.325	Invalid mass	No results	No results	672083	644082	697526	678149	633067	834559	592650	624923	610298	580434	548762	574634	522559	733169	572372	511794	644627	741546	505570	537926	522110	564400	549063	420607
Com_45246_pos	Schisantherin B	C28 H34 O9	514.221	11.011	No results	No results	Full match	282928	256128	289117	290416	271572	355424	249059	264897	252141	254289	226633	227688	225396	206785	262392	327126	281222	503228	199065	199814	242228	562886	284608	242682
Com_2051_pos	D-Erythrose 4-phosphate	C4 H9 O7 P	200.009	1.638	No results	No results	Full match	3.12362e+08	3.23894e+08	1.67091e+08	1.46183e+08	1.89822e+08	1.99199e+08	2.69478e+08	1.89543e+08	2.48866e+08	2.18058e+08	3.25158e+08	2.53919e+08	3.08855e+08	2.57331e+08	2.9016e+08	2.88153e+08	3.36436e+08	2.62194e+08	3.44198e+08	3.15626e+08	1.98896e+08	1.77079e+08	2.71398e+08	3.29963e+08
Com_17784_pos	Tetramethylpyrazine	C8 H12 N2	136.1	9.644	Full match	No results	Full match	1.08576e+06	989868	1.12842e+06	1.12307e+06	1.53156e+06	1.33253e+06	960611	984283	962142	1.2623e+06	1.09153e+06	1.47896e+06	846652	817112	887240	1.09627e+06	1.16141e+06	1.27349e+06	891946	1.00641e+06	869724	1.18179e+06	1.56035e+06	1.22679e+06
Com_6288_pos	PC (3:0/16:3)	C27 H48 N O8 P	545.312	14.413	No results	Full match	No results	663880	755449	745140	826339	778386	874517	697121	774846	693105	722732	722350	698183	634642	619487	697080	656168	620290	787021	557518	640159	618937	787710	663318	573969
Com_19888_pos	Thiamine	C12 H16 N4 O S	132.053	1.256	Invalid mass	Invalid mass	No results	1.52961e+07	1.31365e+07	1.63576e+07	2.34122e+07	1.42869e+07	2.0887e+07	4.27393e+06	2.66554e+07	2.63153e+07	1.62328e+07	1.59982e+07	7.67255e+06	2.12051e+07	8.70468e+06	2.37123e+07	1.56564e+07	1.42303e+07	2.68339e+07	1.3137e+07	8.45376e+06	7.53134e+06	1.25903e+07	6.60568e+06	3.09431e+07
Com_26086_pos	N-(1-benzyl-4-piperidinyl)-4-(1H-pyrazol-1-yl)benzamide	C22 H24 N4 O	398.156	10.359	Invalid mass	No results	No results	3.30469e+06	5.73719e+06	3.14601e+06	2.67843e+06	1.89064e+06	1.39715e+06	3.75218e+06	2.94506e+06	4.67299e+06	2.46616e+06	2.08411e+06	2.88562e+06	3.90858e+06	8.68346e+06	4.42789e+06	2.94648e+06	2.73835e+06	3.82245e+06	2.61877e+06	3.22364e+06	6.24454e+06	2.27873e+06	2.35954e+06	1.72808e+06
Com_30216_pos	2-({[2,6-bis(phenylthio)pyridin-3-yl]imino}methyl)phenol	C24 H18 N2 O S2	414.093	8.554	Invalid mass	No results	No results	999640	956923	994137	1.01721e+06	971868	1.21978e+06	962400	941260	977466	889165	833741	831201	852615	816770	919250	722316	1.00375e+06	1.09754e+06	4.03879e+06	1.05653e+06	1.32857e+07	1.02459e+07	1.36567e+07	675457
Com_3593_pos	Hippuric acid	C9 H9 N O3	179.059	7.434	Full match	No results	Full match	1.86243e+08	1.27753e+08	2.23441e+08	1.37072e+08	1.12779e+08	1.42204e+08	1.06397e+08	1.16184e+08	1.23206e+08	1.17147e+08	1.07482e+08	1.03801e+08	1.01672e+08	9.73634e+07	1.31708e+08	1.07217e+08	1.31822e+08	1.46183e+08	9.3683e+07	9.48094e+07	9.37e+07	1.08819e+08	1.08679e+08	7.66105e+07
Com_4831_pos	UR-144 N-(2-hydroxypentyl) metabolite	C21 H29 N O2	327.216	8.207	Invalid mass	No results	No results	1.29134e+06	1.25694e+06	1.42632e+06	1.4325e+06	1.35626e+06	1.73447e+06	1.24859e+06	3.26538e+06	1.66254e+06	1.28144e+06	1.44658e+07	1.18743e+06	1.65211e+06	1.02026e+06	2.41356e+06	1.02387e+06	1.3949e+06	1.5934e+06	1.13374e+06	1.68893e+07	1.267e+06	1.22106e+06	1.23329e+06	954892
Com_37870_pos	Phosphocholine	C5 H14 N O4 P	183.062	1.222	No results	Invalid mass	No results	4.5479e+06	3.44053e+06	6.07365e+06	7.25341e+06	4.29453e+06	6.37521e+06	5.14868e+06	5.33029e+06	5.31636e+06	6.39187e+06	3.27999e+06	4.78102e+06	3.21044e+06	4.77107e+06	3.17743e+06	3.5394e+06	3.84428e+06	5.43325e+06	2.45231e+06	2.82424e+06	4.76715e+06	4.44073e+06	4.08938e+06	2.83701e+06
Com_22643_pos	Decursinol	C14 H14 O4	246.088	9.237	No results	Full match	Full match	8.17045e+06	5.93793e+06	4.90382e+06	4.79349e+06	4.41751e+06	5.61746e+06	9.46616e+06	7.01651e+06	9.72811e+06	4.65196e+06	2.93808e+06	3.31822e+06	8.08218e+06	9.35557e+06	1.07618e+07	4.32925e+06	6.18836e+06	9.05536e+06	8.3763e+06	1.07276e+07	1.88201e+07	9.24727e+06	1.18355e+07	4.90789e+06
Com_13021_pos	Aleuritic acid	C16 H32 O5	304.226	10.596	No results	Full match	No results	2.25271e+06	2.3973e+06	3.30017e+06	2.48919e+06	1.93003e+06	3.88893e+06	2.69871e+06	2.10446e+06	2.51601e+06	2.28854e+06	1.89873e+06	1.93221e+06	2.3447e+06	2.8789e+06	2.41138e+06	2.11505e+06	2.56928e+06	2.94415e+06	2.27606e+06	2.29097e+06	1.91713e+06	1.91997e+06	2.76548e+06	1.53141e+06
Com_24585_pos	1-[3-(4-chlorophenoxy)propyl]-2-methyl-4-nitro-1H-imidazole	C13 H14 Cl N3 O3	295.073	9.964	Full match	No results	No results	2.93231e+06	2.63608e+06	3.78109e+06	3.38003e+06	2.96398e+06	4.4087e+06	3.08601e+06	3.03874e+06	3.52887e+06	2.96564e+06	3.50703e+06	2.70155e+06	3.60114e+06	4.17678e+06	2.7053e+06	2.46588e+06	3.20584e+06	4.04925e+06	4.26935e+06	3.72365e+06	2.9801e+06	3.12111e+06	2.18851e+06	1.71644e+06
Com_4271_pos	Dihydrozeatin	C10 H15 N5 O	221.127	1.409	No results	No results	Full match	1.62722e+07	1.80779e+07	1.50696e+07	9.24971e+06	1.98639e+07	2.42351e+07	9.30309e+06	1.07045e+07	8.03715e+06	3.02237e+07	3.17955e+07	1.49306e+07	1.50813e+07	9.65783e+06	1.64537e+07	1.32931e+07	2.64132e+07	1.80744e+07	1.42098e+07	3.92075e+07	1.42668e+07	1.19416e+07	2.25495e+07	1.21005e+07
Com_27905_pos	beta-Nicotinamide mononucleotide	C11 H15 N2 O8 P	334.056	1.372	No results	No results	Full match	1.91606e+06	1.85377e+06	1.89649e+06	1.81713e+06	1.94314e+06	2.26937e+06	1.95008e+06	2.07551e+06	1.9712e+06	3.81683e+06	7.70613e+06	3.27883e+06	2.91072e+06	1.89579e+06	1.99852e+06	1.73306e+06	2.16537e+06	2.39715e+06	4.47732e+06	2.24827e+06	1.96646e+06	1.81108e+06	2.65317e+06	1.76486e+06
Com_41329_pos	Cyasterone	C29 H44 O8	520.302	12.505	No results	No results	Full match	338014	412588	188716	176431	173451	233978	417194	253273	520734	158511	153834	159089	140685	1.62838e+06	226781	133659	177119	212963	416161	538623	819425	153699	155734	114603
Com_23706_pos	5-methoxy-8,8-dimethyl-2-phenyl-4H,8H-pyrano[2,3-h]chromen-4-one	C21 H18 O4	356.102	8.2	Invalid mass	No results	No results	1.74613e+06	2.12614e+06	2.33985e+06	1.04414e+07	6.41429e+06	3.75318e+07	2.55591e+06	4.40772e+06	5.14976e+06	7.65961e+06	4.41576e+06	2.93252e+06	4.06349e+06	734562	1.86897e+06	3.00293e+06	7.60328e+06	2.56421e+07	1.44862e+06	1.51768e+06	3.36742e+06	1.19136e+07	4.26129e+06	3.43608e+06
Com_35866_pos	Sitagliptin	C16 H15 F6 N5 O	407.113	10.672	Invalid mass	No results	No results	1.47735e+06	1.39878e+06	1.49485e+06	1.46818e+06	1.34385e+06	1.75629e+06	1.29235e+06	1.31499e+06	1.3325e+06	1.20002e+06	1.1511e+06	1.14592e+06	1.13472e+06	1.44057e+06	1.20915e+06	1.00171e+06	1.42191e+06	1.58052e+06	959347	1.08925e+06	1.04149e+06	1.24251e+06	1.3026e+06	945040
Com_4981_pos	17汐-Methyl-androstan-3-hydroxyimine-17汕-ol	C20 H33 N O2	319.249	12.917	Invalid mass	No results	No results	552596	548480	813728	600741	571857	732494	491625	523905	529923	550535	957306	462990	625350	419642	465134	442942	562204	644252	383251	1.49085e+07	429703	536395	523730	443492
Com_4965_pos	4-Nitrosodiphenylamine	C12 H10 N2 O	198.08	7.909	Full match	No results	No results	1.93774e+06	1.78482e+06	2.01051e+06	2.0193e+06	2.08746e+06	2.4136e+06	1.78147e+06	1.83394e+06	1.76421e+06	1.93731e+06	1.77551e+06	1.91896e+06	1.52501e+06	1.41217e+06	1.60349e+06	1.80388e+06	1.98138e+06	2.30357e+06	1.27402e+06	1.33367e+06	1.29413e+06	1.81668e+06	1.87342e+06	1.51734e+06
Com_35988_pos	Dracorhodin	C17 H14 O3	266.095	10.075	No results	No results	Full match	294008	469316	556733	603738	536638	775865	454137	284519	135972	407363	405294	430467	237581	314625	372763	437695	469904	576521	342539	341314	431338	445679	606074	100061
Com_12590_pos	1-allyl-4,5-diphenyl-2-(2-thienyl)-1H-imidazole	C22 H18 N2 S	320.138	8.82	Invalid mass	No results	No results	2.86352e+06	2.83705e+06	3.084e+06	3.13806e+06	2.75554e+06	3.77491e+06	2.66385e+06	2.72459e+06	2.69923e+06	2.69296e+06	2.44977e+06	2.59498e+06	2.32713e+06	2.14231e+06	2.38993e+06	2.26226e+06	3.11106e+06	3.48772e+06	1.99448e+06	4.99045e+06	2.11869e+06	2.60111e+06	2.79125e+06	1.96275e+06
Com_2670_pos	Taxifolin 7-rhamnoside	C21 H22 O11	450.117	9.154	No results	Full match	Full match	3.85188e+06	4.20311e+06	4.08982e+06	1.0938e+08	3.65536e+08	1.29467e+07	3.49579e+06	4.27229e+06	3.64077e+06	3.66494e+08	2.11031e+08	3.79232e+07	3.09097e+06	3.27013e+06	3.22731e+06	6.3998e+07	5.18986e+08	6.9253e+07	2.68024e+06	4.22257e+06	3.23641e+06	2.92109e+07	6.65349e+07	8.98882e+07
Com_4979_pos	4-methoxy-6-[(E)-2-phenylethenyl]-2H-pyran-2-one	C14 H12 O3	228.079	11.35	Full match	No results	Full match	2.69751e+06	2.18993e+06	3.60573e+06	2.75134e+06	2.4993e+06	2.81288e+06	1.73159e+06	2.51432e+06	1.75324e+06	2.45354e+06	1.88346e+06	2.40841e+06	1.90083e+06	2.23962e+06	2.2919e+06	1.57662e+06	2.39882e+06	3.61936e+06	3.67134e+06	1.73103e+07	3.79637e+06	1.63514e+07	9.85135e+06	4.95363e+06
Com_35143_pos	1,3-Dimethyluric Acid	C7 H8 N4 O3	196.059	13.753	No results	No results	Full match	2.29272e+06	2.21443e+06	1.36781e+06	2.00161e+06	1.47253e+06	2.38901e+06	1.51664e+06	1.09657e+06	1.34794e+06	1.55683e+06	1.68315e+06	1.53179e+06	1.15684e+06	964586	1.12959e+06	1.39973e+06	1.91857e+06	1.49533e+06	715161	2.46725e+06	1.15907e+06	1.68941e+06	1.37007e+06	1.289e+06
Com_2362_pos	2-[5-(2-hydroxypropyl)oxolan-2-yl]propanoic acid	C10 H18 O4	184.11	8.327	Invalid mass	No results	No results	5.55802e+07	5.75212e+07	5.00476e+07	1.35256e+07	1.09545e+07	1.57477e+07	5.1825e+07	5.04836e+07	5.92182e+07	1.1564e+07	1.1305e+07	1.20573e+07	2.34766e+07	5.40697e+07	2.16777e+07	1.18541e+07	1.44392e+07	1.46005e+07	2.05557e+07	4.68873e+07	5.94213e+07	1.19869e+07	1.29725e+07	1.21004e+07
Com_21626_pos	(2R,3S,4S,5R,6R)-2-(hydroxymethyl)-6-(propan-2-yloxy)oxane-3,4,5-triol	C9 H18 O6	222.111	1.357	Full match	No results	No results	1.71453e+07	1.67189e+06	1.45283e+07	2.29544e+07	2.57804e+07	1.2987e+07	2.35999e+07	1.40879e+07	1.70389e+07	2.12101e+07	2.41617e+07	1.99202e+07	4.51276e+06	2.23587e+07	1.1261e+07	1.43428e+07	3.53262e+07	2.35971e+07	1.36506e+07	1.72334e+07	1.39152e+07	1.55776e+07	2.3196e+07	1.95527e+07
Com_26148_pos	N1-(2,3-dihydro-1,4-benzodioxin-2-ylmethyl)-2,2-dimethylpropanamide	C14 H19 N O3	249.135	10.962	Invalid mass	No results	No results	3.81996e+06	4.716e+06	3.82065e+06	4.45288e+06	4.71291e+06	1.53702e+07	9.9214e+06	4.76669e+06	4.7456e+06	2.20131e+06	1.05949e+07	4.21145e+06	5.93975e+06	3.76777e+06	1.06582e+07	4.05657e+06	5.5403e+06	1.00121e+07	4.81842e+06	4.87502e+06	2.16124e+06	5.47765e+06	5.95417e+06	5.01236e+06
Com_1247_pos	Methyl Violet	C24 H27 N3	357.221	11.388	Full match	No results	No results	1.71019e+08	1.00984e+08	7.95163e+07	6.08258e+08	8.46212e+08	3.60321e+08	2.14633e+08	1.62359e+08	1.62135e+08	1.28453e+08	3.30323e+08	2.16752e+09	5.37757e+07	9.03771e+07	8.77761e+07	5.3549e+07	8.80598e+07	1.78216e+08	9.18572e+07	1.15452e+08	1.12412e+08	6.42593e+07	9.40201e+07	1.64416e+08
Com_17238_pos	1-(4-benzylpiperazino)-2-(pyridin-2-ylamino)propan-1-one	C19 H24 N4 O	346.176	11.81	Invalid mass	No results	No results	1.27794e+06	1.00111e+06	1.01342e+06	1.479e+06	1.32753e+06	1.73974e+06	1.10616e+06	955224	1.56127e+06	1.20673e+06	6.33552e+06	1.38421e+06	982203	1.04759e+06	1.14559e+06	1.26561e+06	1.46268e+06	2.04183e+06	1.03648e+06	1.5931e+06	1.62927e+06	1.86772e+06	2.86131e+06	823955
Com_21763_pos	SLK	C15 H30 N4 O5	346.215	10.963	Invalid mass	No results	No match	3.77872e+06	5.62497e+06	3.84281e+06	2.64221e+06	2.4718e+06	3.26454e+06	3.10092e+06	4.27567e+06	6.43054e+06	2.24429e+06	2.13635e+06	2.13652e+06	2.65623e+06	9.52681e+06	5.88719e+06	1.87087e+06	2.52914e+06	3.16964e+06	2.12324e+06	4.17786e+06	7.31676e+06	2.11633e+06	2.1304e+06	1.68471e+06
Com_15336_pos	4-(2,3-dihydro-1,4-benzodioxin-6-yl)-1,2-diphenylbut-2-ene-1,4-dione	C24 H18 O4	370.125	10.055	Invalid mass	No results	No match	1.3726e+06	924403	1.02308e+06	1.05505e+06	1.56951e+06	1.29109e+06	839299	948175	902838	2.05013e+06	4.1208e+06	1.78938e+07	817238	763962	800562	1.29067e+07	1.46936e+06	2.38078e+06	671606	776796	701356	7.77609e+06	3.79079e+06	4.38158e+06
Com_36910_pos	TLK	C16 H32 N4 O5	360.24	11.645	Invalid mass	No results	No results	2.45485e+06	1.47856e+06	1.4911e+06	1.82108e+06	5.45512e+06	1.22194e+07	2.68857e+06	3.53658e+06	2.3378e+06	2.20751e+06	1.5099e+06	3.64405e+06	1.49284e+06	3.49353e+06	1.16769e+06	4.48772e+06	3.22271e+06	4.28821e+06	1.50891e+06	1.79989e+06	972854	2.31169e+06	884079	2.66661e+06
Com_717_pos	7-alpha-carboxy-17-alpha-carboxyethylandrostan lactone phenyl ester	C28 H38 O5	454.27	14.365	Full match	No results	No results	4.81411e+07	1.16751e+07	2.4787e+06	2.58845e+06	2.36689e+06	2.81064e+06	2.30284e+06	2.28657e+06	2.22988e+06	2.16989e+06	1.54193e+07	2.18803e+06	2.00411e+06	2.53543e+06	2.10258e+06	4.13579e+07	8.37169e+06	9.56051e+06	4.33298e+06	8.2492e+06	3.97821e+06	3.02159e+06	3.68159e+06	1.89946e+06
Com_30891_pos	Rhoifolin	C27 H30 O14	616.123	11.365	Invalid mass	No results	No results	1.03974e+06	987357	1.09565e+06	1.03863e+06	3.43285e+06	1.27796e+06	941217	945381	952987	1.43292e+06	847204	4.43239e+06	785480	985354	860910	3.12821e+06	1.04072e+06	1.19026e+06	745091	1.27135e+06	758017	1.03002e+06	1.04264e+06	983940
Com_42371_pos	Angiotensin IV	C40 H54 N8 O8	774.417	13.277	Invalid mass	No results	No results	337988	338995	346517	381734	374714	441904	298963	314748	314362	472416	494557	554834	274539	254975	249865	230553	336107	372200	225386	227768	251794	293535	269518	678224
Com_59_pos	ethyl 4-amino-2-(methylsulfanyl)-1,3-thiazole-5-carboxylate	C7 H10 N2 O2 S2	218.02	1.401	Invalid mass	No results	No results	1.66504e+10	1.93051e+10	1.22278e+10	1.15838e+10	1.45051e+10	14597226038	1.4959e+10	1.40108e+10	1.66246e+10	1.58336e+10	2.23161e+10	2.03937e+10	16745921504	1.45898e+10	2.00136e+10	1.70704e+10	1.99434e+10	1.40357e+10	1.91253e+10	1.96465e+10	1.11174e+10	1.29388e+10	17363204104	2.04543e+10
Com_9250_pos	Isocryptotanshinone	C19 H20 O3	296.142	13.025	No results	No results	Full match	3.99169e+06	3.94468e+06	4.08051e+06	4.22471e+06	3.99459e+06	5.22861e+06	3.56114e+06	3.71365e+06	3.68676e+06	3.67587e+06	3.7701e+06	3.709e+06	3.18988e+06	2.91476e+06	3.22227e+06	3.18329e+06	4.59348e+06	4.72921e+06	2.69758e+06	2.82256e+06	2.68887e+06	3.49874e+06	3.45878e+06	2.6293e+06
Com_35854_pos	1-adamantyl(piperidino)methanone	C16 H25 N O	269.176	13.509	Invalid mass	No results	No results	3.25411e+06	7.78563e+06	4.5664e+06	3.85777e+06	5.56779e+06	3.70967e+06	2.86978e+06	4.82244e+06	4.11663e+06	3.14134e+06	9.91553e+06	3.50086e+06	3.60252e+06	3.16807e+06	4.57102e+06	4.21659e+06	3.60164e+06	3.91889e+06	3.17977e+06	3.88774e+06	3.27435e+06	4.74968e+06	2.81004e+06	3.57876e+06
Com_31078_pos	Syringetin-3-O-glucoside	C23 H24 O13	508.123	7.936	No results	Full match	Full match	994270	972833	1.08372e+06	1.07325e+06	2.83811e+06	1.32476e+06	911946	961560	977694	1.0567e+06	942008	1.4005e+06	821991	744785	858283	2.14074e+06	1.13085e+06	1.25398e+06	695655	710575	705486	2.71268e+06	1.00409e+06	5.15049e+06
Com_3246_pos	5-(hydroxymethyl)-4-methoxy-2,5-dihydrofuran-2-one	C6 H8 O4	166.024	1.196	Invalid mass	Invalid mass	No results	1.27775e+08	8.57159e+07	3.2629e+08	1.4272e+08	1.2371e+08	1.42148e+08	1.10299e+08	9.10375e+07	8.35058e+07	6.10531e+07	5.96327e+07	5.56466e+07	5.56952e+07	5.78315e+07	5.60968e+07	3.9301e+07	8.009e+07	1.37283e+08	3.50543e+07	4.85653e+07	5.04709e+07	6.86873e+07	6.11114e+07	3.50469e+07
Com_7632_pos	4-(trifluoromethyl)nicotinic acid	C7 H4 F3 N O2	191.02	7.141	Full match	No results	No results	6.13659e+06	7.23091e+06	9.44951e+06	7.9859e+06	1.08698e+07	5.56368e+06	1.10173e+07	5.54586e+06	1.00888e+07	1.58965e+07	9.50118e+06	1.58591e+07	7.38947e+06	8.70626e+06	5.04386e+06	1.18953e+07	1.9675e+07	1.02369e+07	5.6648e+06	7.06691e+06	7.87355e+06	1.25594e+07	1.89821e+07	9.30249e+06
Com_18261_pos	Docosatrienoic acid	C22 H38 O2	334.285	14.363	Invalid mass	No results	No results	889306	1.43342e+06	767587	749135	889552	868269	1.00149e+06	697158	844752	656839	781350	781992	1.44968e+06	9.97961e+06	4.09228e+06	840869	718054	1.08896e+06	1.49842e+06	1.54962e+06	2.39054e+06	843434	1.92805e+06	878275
Com_42348_pos	N1-(4-{[(ethylamino)carbothioyl]amino}phenyl)-2-hydroxybenzamide	C16 H17 N3 O2 S	353.056	11.543	Invalid mass	No results	No results	614127	603224	664185	639385	616872	780160	579455	594754	595947	561511	547667	563476	514254	584884	514215	484601	622221	725784	438670	556489	453880	5.35841e+06	3.05586e+06	3.89001e+06
Com_6263_pos	17汐-Methyltestosterone	C20 H30 O2	320.236	10.795	Invalid mass	Invalid mass	No results	1.79474e+07	1.84006e+07	9.44522e+06	5.25404e+06	5.3672e+06	7.13717e+06	1.81377e+07	1.1388e+07	2.75774e+07	4.75849e+06	3.81395e+06	3.49072e+06	7.97568e+06	8.66318e+07	2.42069e+07	4.45603e+06	5.38855e+06	5.54162e+06	1.63062e+07	2.71596e+07	4.16116e+07	4.72842e+06	4.63156e+06	4.3428e+06
Com_2277_pos	(S)-Bromoenol lactone	C16 H13 Br O2	316.014	1.11	Invalid mass	No results	No results	3.43035e+08	4.72512e+08	5.72494e+08	3.49758e+08	3.88411e+08	5.84706e+08	4.35174e+08	4.12656e+08	4.08866e+08	4.25105e+08	5.67887e+08	4.13246e+08	4.06289e+08	3.68965e+08	3.73732e+08	3.81641e+08	4.82023e+08	4.55032e+08	5.11821e+08	5.06995e+08	4.69392e+08	4.04451e+08	3.86053e+08	4.0427e+08
Com_6373_pos	5-[5-(ethylsulfonyl)-2-hydroxyanilino]-5-oxopentanoic acid	C13 H17 N O6 S	337.061	11.893	Invalid mass	No results	No results	1.94817e+06	3.28652e+06	4.26083e+06	4.00212e+06	3.99441e+06	5.0086e+06	3.24767e+06	3.16835e+06	4.47907e+06	3.83557e+06	3.13951e+06	3.98021e+06	2.6222e+06	2.72564e+06	3.49858e+06	3.44725e+06	4.89253e+06	5.54491e+06	2.55127e+06	1.93517e+06	3.08866e+06	7.4944e+07	2.58042e+08	7.93445e+07
Com_5259_pos	ANH	C13 H20 N6 O5	340.151	12.484	Full match	No results	No results	1.31245e+08	3.77196e+07	1.56396e+07	8.31764e+06	4.16556e+06	3.84221e+06	4.65135e+06	2.76836e+06	2.76458e+06	2.66429e+06	2.52617e+06	2.5559e+06	2.3905e+06	2.22581e+06	2.46683e+06	2.29155e+06	7.75e+06	3.4801e+06	2.01502e+06	2.18633e+06	2.09552e+06	2.7357e+06	3.60336e+06	1.9279e+06
Com_8518_pos	1-[4-hydroxy-3-(3-methylbut-2-en-1-yl)phenyl]ethan-1-one	C13 H16 O2	204.115	10.446	Full match	No results	No results	3.82249e+06	4.15699e+06	1.16577e+07	8.05507e+06	5.42444e+06	4.39626e+06	5.19551e+06	5.32088e+06	7.66609e+06	2.73423e+06	7.70391e+06	6.0408e+06	8.91359e+06	3.9399e+06	3.52774e+06	2.90815e+06	5.571e+06	5.59654e+06	2.56489e+06	2.92508e+06	3.10744e+06	3.98664e+06	5.89124e+06	3.67042e+06
Com_9744_pos	Epitestosterone	C19 H28 O2	288.21	12.56	Full match	No results	No results	4.64793e+06	5.61124e+06	4.50546e+06	7.6007e+06	1.30722e+07	4.79065e+06	7.05323e+06	2.29314e+06	3.53755e+06	5.99424e+06	7.32273e+06	5.30669e+06	4.10518e+06	3.24545e+06	3.91848e+06	6.13588e+06	5.67646e+06	3.26036e+06	2.57641e+06	3.89354e+06	4.52039e+06	2.26932e+07	1.24376e+07	6.76482e+06
Com_366_pos	morpholine-4-carboximidamide hydrobromide	C5 H11 N3 O	129.09	1.366	Full match	No results	No results	1.94164e+08	1.75072e+08	1.934e+08	9.6254e+07	1.41813e+08	1.39203e+08	1.81677e+08	1.61652e+08	1.52404e+08	1.97348e+08	2.08361e+08	1.90499e+08	1.36106e+08	1.89257e+08	1.35437e+08	3.33553e+08	1.89649e+08	1.33658e+08	1.8269e+08	1.64064e+08	1.51466e+08	1.22043e+08	1.96486e+08	2.46524e+08
Com_5421_pos	N', N''-DiFeruloylspermidine	C27 H35 N3 O6	497.25	14.619	No results	No results	Full match	6.97206e+06	2.79714e+06	1.69935e+07	4.67476e+06	5.43833e+06	6.54998e+06	3.92837e+06	3.00796e+06	7.47618e+06	3.94699e+06	4.89943e+07	4.86446e+06	1.64759e+07	6.23259e+06	1.90248e+07	4.60523e+06	2.20985e+06	2.54011e+06	8.82294e+06	1.4954e+07	1.09172e+07	9.29655e+06	3.24863e+06	2.52636e+06
Com_9464_pos	1-(4-bromophenyl)-2-phenylethan-1-one	C14 H11 Br O	201.137	9.839	Invalid mass	No results	No results	2.0388e+07	2.08456e+07	2.29144e+07	3.01138e+07	2.85016e+07	6.1791e+07	3.24877e+07	3.1252e+07	3.26261e+07	1.84717e+07	3.82615e+07	2.30804e+07	3.71401e+07	2.06246e+07	4.27534e+07	2.03629e+07	1.94584e+07	3.87628e+07	2.65998e+07	3.36226e+07	2.56647e+07	2.57866e+07	3.60207e+07	2.88732e+07
Com_34452_pos	2,3-di(acetyloxy)-3-cyano-1-[1,2-di(acetyloxy)ethyl]propyl acetate	C16 H21 N O10	425.076	8.026	Invalid mass	No results	No results	2.10703e+06	1.48756e+06	1.40896e+06	1.38943e+06	1.80115e+06	1.45165e+06	2.13133e+06	996487	1.13399e+06	1.84022e+06	2.02118e+06	1.05006e+06	1.55225e+06	2.84353e+06	1.81492e+06	1.96909e+06	3.16587e+06	3.72364e+06	3.14457e+06	3.05146e+06	4.56681e+06	2.73518e+06	2.8498e+06	1.1034e+06
Com_3371_pos	7汐-Hydroxytestosterone	C19 H28 O3	304.204	14.338	Full match	No results	No results	2.45557e+06	2.2559e+06	2.33683e+06	2.46524e+06	2.40782e+06	2.87211e+06	2.34043e+06	3.38126e+06	2.98357e+06	3.60493e+06	3.37453e+06	2.13298e+06	1.83852e+06	1.89525e+06	2.02171e+06	1.90855e+06	2.23579e+06	2.71572e+06	1.63422e+06	2.08474e+06	1.75472e+06	2.32883e+06	2.2261e+06	1.70354e+06
Com_6000_pos	PPK	C16 H28 N4 O4	340.212	1.39	Full match	No results	No results	3.64698e+06	6.41424e+06	7.08294e+06	3.43102e+06	3.67346e+06	4.46964e+06	3.68657e+06	4.11893e+06	3.76817e+06	3.83565e+06	8.42567e+07	3.93106e+06	3.7588e+06	3.58393e+06	6.2434e+06	3.34747e+06	4.28266e+06	4.53175e+06	5.10737e+06	2.01235e+07	3.21663e+06	3.42379e+06	3.78905e+06	3.35695e+06
Com_30463_pos	N-[2,5-bis(2,2,2-trifluoroethoxy)benzoyl]-N'-(4-methoxyphenyl)urea	C19 H16 F6 N2 O5	466.091	9.814	Invalid mass	No results	No results	1.26353e+06	1.18752e+06	1.30738e+06	2.79934e+06	9.18694e+06	1.57434e+06	2.79181e+06	1.1966e+06	1.15322e+06	2.97977e+06	1.18617e+07	7.24303e+06	1.00375e+06	2.31699e+06	1.00503e+06	5.71087e+06	4.99015e+06	2.58225e+06	899691	1.00902e+06	1.19209e+06	6.36649e+06	5.77644e+06	8.85435e+06
Com_3264_pos	2-(2-amino-3-methylbutanamido)-3-phenylpropanoic acid	C14 H20 N2 O3	264.148	7.85	Full match	No results	Full match	5.68766e+06	4.89765e+06	6.15758e+06	1.7365e+06	1.79618e+06	3.76962e+06	2.82909e+06	1.54635e+07	1.09013e+07	1.68721e+06	6.73497e+07	2.19243e+06	1.47869e+07	3.77016e+06	1.18539e+07	3.08524e+06	2.24285e+06	2.47806e+06	1.87299e+07	2.42221e+07	5.17449e+06	2.43619e+06	5.01803e+06	2.79151e+06
Com_26457_pos	Parthenolide	C15 H20 O3	248.141	12.557	No results	Full match	Full match	2.62927e+06	2.85457e+06	3.19746e+06	2.56608e+06	2.3551e+06	3.43111e+06	2.37093e+06	2.53852e+06	2.2879e+06	2.01671e+06	2.23645e+06	860065	731836	719977	799063	1.81926e+06	959658	1.13316e+06	652233	1.92021e+06	981930	1.24075e+06	1.35803e+06	1.55403e+06
Com_7955_pos	Methyl cinnamate	C10 H10 O2	162.068	9.342	Full match	No results	Full match	1.49376e+07	1.25111e+07	2.49698e+07	2.60789e+07	2.77895e+07	2.20608e+07	1.79681e+07	1.29706e+07	1.99457e+07	2.63017e+07	2.94026e+07	2.35261e+07	2.23799e+07	1.30706e+07	1.57832e+07	2.359e+07	3.3469e+07	3.63677e+07	1.5097e+07	3.79813e+07	1.20569e+07	3.82497e+07	3.79582e+07	3.02332e+07
Com_9453_pos	(5E)-7-methylidene-10-oxo-4-(propan-2-yl)undec-5-enoic acid	C15 H24 O3	274.155	12.755	Invalid mass	No results	No results	5.92077e+06	6.0582e+06	8.99426e+06	7.14448e+06	7.96697e+06	9.06978e+06	6.10248e+06	6.39543e+06	7.54137e+06	7.62144e+06	6.07603e+06	6.64619e+06	5.41269e+06	6.97857e+06	6.47043e+06	6.90111e+06	8.61522e+06	1.07033e+07	6.82084e+06	6.07897e+06	6.14852e+06	8.51615e+06	1.12887e+07	7.07264e+06
Com_29487_pos	4-methyl-5-oxo-2-pentyl-2,5-dihydrofuran-3-carboxylic acid	C11 H16 O4	212.103	9.635	Invalid mass	No results	No results	949837	895345	1.76519e+06	3.08638e+06	1.60047e+06	4.80846e+06	1.53825e+06	4.02631e+06	3.51337e+06	2.68966e+06	2.50751e+06	1.29381e+06	740659	2.30767e+06	776166	2.16921e+06	3.55935e+06	4.66861e+06	2.41854e+06	1.69361e+06	2.58814e+06	4.93231e+06	7.903e+06	2.35612e+06
Com_2661_pos	Carbendazim	C9 H9 N3 O2	191.07	7.002	Full match	No results	No results	6.85288e+06	2.42584e+06	2.57447e+06	2.12286e+07	1.96134e+07	1.61337e+07	1.74328e+06	3.16559e+06	3.73496e+06	4.28107e+07	5.44057e+07	1.1623e+07	4.83323e+06	8.92685e+06	5.31711e+06	7.43619e+06	2.56308e+07	2.58029e+07	5.35819e+06	2.83468e+06	4.2834e+06	4.23517e+07	1.69872e+08	9.40446e+06
Com_9757_pos	2-cyano-3-(3,4-dimethoxyphenyl)acrylic acid	C12 H11 N O4	233.069	8.53	Full match	No results	No results	1.43268e+07	2.47496e+07	2.03825e+07	9.69419e+06	1.39803e+07	1.54139e+07	1.62898e+07	1.3585e+07	1.971e+07	1.35269e+07	1.70269e+07	1.98549e+07	1.00397e+07	1.0023e+07	1.85031e+07	8.86259e+06	1.70183e+07	1.93179e+07	1.05409e+07	1.1965e+07	1.28094e+07	1.716e+07	1.47295e+07	9.50654e+06
Com_567_pos	9,10-EODE	C18 H32 O3	296.236	13.871	No results	No results	Full match	1.35523e+08	1.65624e+08	2.04937e+08	2.06327e+08	1.74936e+08	2.24716e+08	1.89648e+08	2.14305e+08	5.04646e+08	1.99574e+08	5.42554e+08	2.23157e+08	1.63863e+08	5.80829e+08	2.83496e+08	1.51324e+08	1.63981e+08	2.30384e+08	3.0191e+08	3.78198e+08	3.75552e+08	2.92863e+08	1.86181e+08	2.15041e+08
Com_14157_pos	LPE 15:0	C20 H42 N O7 P	439.271	14.398	No results	Full match	No results	1.46974e+06	1.41635e+06	2.83153e+06	1.71373e+06	1.54147e+06	1.77765e+06	1.32202e+06	1.47276e+06	1.49679e+06	1.40312e+06	3.72611e+06	1.40593e+06	1.84744e+06	1.1502e+06	1.55464e+06	1.3664e+06	1.39197e+06	1.71282e+06	1.08724e+06	2.54868e+06	1.13343e+06	1.38024e+06	1.3877e+06	1.11548e+06
Com_17685_pos	PC (2:0/16:2)	C26 H48 N O8 P	533.313	12.974	No results	Full match	No results	1.81251e+06	1.73339e+06	1.87841e+06	1.99712e+06	1.79664e+06	2.38118e+06	1.6481e+06	1.69777e+06	1.68302e+06	1.69369e+06	1.56658e+06	1.60618e+06	1.54313e+06	1.34824e+06	1.43801e+06	1.36671e+06	1.75391e+06	2.02952e+06	1.21636e+06	1.70973e+06	1.28635e+06	1.75037e+06	1.56615e+06	1.30067e+06
Com_34860_pos	FR167356	C19 H17 Cl2 N O3	377.057	8.882	Full match	No results	No results	930498	892888	1.0245e+06	1.02412e+06	988220	1.20975e+06	892310	891873	875008	874493	851558	861961	934997	735849	831100	758650	1.00266e+06	1.12908e+06	692322	709728	712094	860033	909074	676686
Com_19762_pos	1,7-bis(4-hydroxyphenyl)heptan-3-one	C19 H22 O3	320.141	11.397	Invalid mass	No results	No results	1.67588e+06	1.61127e+06	1.67613e+06	1.67056e+06	1.5989e+06	2.06898e+06	1.5238e+06	1.57458e+06	1.55394e+06	1.48632e+06	1.4045e+06	1.4567e+06	1.30161e+06	1.8748e+06	1.38296e+06	1.24421e+06	1.6356e+06	1.927e+06	1.1856e+06	3.38481e+07	1.19365e+06	1.42364e+06	1.41699e+06	1.09497e+06
Com_44322_pos	Pterosin Z	C15 H20 O2	232.147	14.14	No results	No results	Full match	340231	337614	365865	353542	334278	417366	301969	317761	314495	322765	297274	291002	264574	263685	292683	256296	335377	382876	251517	248042	564620	485233	640660	240559
Com_8220_pos	N-butyl-2-methyl-5-(piperidinosulfonyl)-3-furamide	C15 H24 N2 O4 S	346.161	9.568	Invalid mass	No results	No results	1.82971e+06	1.69779e+06	2.566e+07	2.27644e+06	3.03251e+06	3.32464e+06	1.63983e+06	1.0528e+07	1.66463e+06	2.51667e+06	2.03991e+06	2.57615e+06	1.02386e+07	1.42319e+06	3.58173e+06	2.03663e+06	4.07483e+06	3.23972e+06	1.22569e+06	4.57382e+07	1.33206e+06	3.38305e+06	3.93414e+06	2.35501e+06
Com_421_pos	Spermidine	C7 H19 N3	145.158	1.114	Full match	No results	Full match	1.18715e+08	8.11713e+07	1.31598e+08	1.25384e+08	7.78091e+07	3.03038e+08	1.40948e+08	4.72248e+08	1.69861e+08	8.37512e+07	6.45321e+07	1.22524e+08	1.49754e+08	1.5112e+08	2.77542e+08	8.59188e+07	1.72793e+08	6.41499e+08	2.3419e+08	3.01416e+08	6.8568e+07	1.6361e+08	2.86923e+08	2.38061e+08
Com_10470_pos	Leonurine	C14 H21 N3 O5	311.149	6.73	No results	No results	Full match	6.75194e+06	6.99967e+06	8.62729e+06	3.42468e+06	3.87149e+06	4.09887e+06	7.17137e+06	1.05714e+07	6.6571e+06	3.98478e+06	2.13576e+07	3.72697e+06	6.20216e+06	3.7658e+06	5.97315e+06	4.18823e+06	5.7861e+06	4.47814e+06	1.05011e+07	5.67169e+06	4.72106e+06	3.6856e+06	3.10271e+06	4.41607e+06
Com_14728_pos	4-(benzoylamino)-3-hydroxybutanoic acid	C11 H13 N O4	245.067	6.904	Invalid mass	No results	No results	8.31195e+06	1.04221e+07	7.38924e+06	1.67819e+06	1.61083e+06	1.93998e+06	8.07926e+06	5.48592e+06	7.17182e+06	1.47957e+06	1.49122e+06	1.45867e+06	5.71588e+06	5.91631e+06	4.75507e+06	1.81554e+06	1.79102e+06	2.42851e+06	5.66326e+06	1.62446e+07	4.80167e+06	2.01264e+06	1.64465e+06	1.83729e+06
Com_5586_pos	N1-piperidinocarbonyl-4-methylbenzene-1-sulfonamide	C13 H18 N2 O3 S	282.101	8.184	Invalid mass	No results	No results	1.44687e+07	1.27135e+07	1.76965e+07	8.33263e+06	8.43344e+06	7.64797e+06	1.58086e+07	5.61404e+06	1.04283e+07	9.9854e+06	8.23677e+06	1.29372e+07	1.23297e+07	2.43699e+07	8.53536e+06	9.07707e+06	1.76965e+07	1.30248e+07	1.43372e+07	1.29396e+07	2.28275e+07	1.63498e+07	1.48908e+07	6.52088e+06
Com_23371_pos	N2-ethyl-N4-isopropyl-6-(methylthio)-1,3,5-triazine-2,4-diamine	C9 H17 N5 S	227.118	10.023	Invalid mass	No results	No results	6.66807e+06	8.56293e+06	2.17802e+07	1.56946e+07	1.34216e+07	1.54596e+07	1.20287e+07	9.48465e+06	1.20647e+07	8.93067e+06	1.33984e+07	1.13571e+07	1.30472e+07	1.02025e+07	1.07023e+07	7.68636e+06	1.26061e+07	1.62043e+07	1.07551e+07	8.40464e+06	9.80095e+06	1.44207e+07	2.46006e+07	1.11476e+07
Com_29026_pos	Dihydroresveratrol	C14 H14 O3	230.095	8.185	No results	Full match	Full match	1.31579e+06	1.01019e+06	1.30288e+06	1.16747e+06	1.03617e+06	1.41234e+06	1.01759e+06	1.03984e+06	1.14756e+06	1.00376e+06	1.0439e+06	961233	864983	925510	1.09607e+06	863465	1.65101e+06	1.2805e+06	3.94877e+06	3.44428e+06	4.33418e+06	6.62773e+06	1.66964e+07	961955
Com_12257_pos	15-OxoEDE	C20 H34 O3	322.251	12.784	Full match	No results	No results	1.34828e+06	2.75022e+06	1.63489e+06	865685	817481	1.05419e+06	3.24147e+06	2.43303e+06	4.57477e+06	738520	708312	1.14544e+06	1.09722e+06	4.40498e+06	3.40344e+06	622883	822501	996961	1.24549e+06	1.8306e+06	4.74824e+06	760803	736665	573602
Com_25020_pos	1-[5-(2-phenyleth-1-ynyl)-2-thienyl]ethan-1-one oxime	C14 H11 N O S	225.085	5.853	Invalid mass	No results	No results	3.94115e+06	5.76421e+06	3.45799e+06	3.09187e+06	3.26563e+06	3.90073e+06	6.32009e+06	5.23776e+06	3.8692e+06	2.99798e+06	2.93773e+06	2.74342e+06	7.36977e+06	4.44898e+06	8.73277e+06	2.31955e+06	3.2668e+06	4.38018e+06	5.63843e+06	5.11421e+06	6.2832e+06	2.93543e+06	2.27173e+06	2.09117e+06
Com_1325_pos	Obscurolide A1	C15 H17 N O5	291.111	5.659	Full match	No results	No results	8.31513e+06	9.05899e+06	1.0064e+07	7.5087e+06	8.08109e+06	1.16296e+07	9.82504e+06	1.51876e+07	7.79143e+06	9.74184e+06	7.25582e+06	8.81251e+06	1.02628e+07	9.82698e+06	1.05839e+07	9.26337e+06	1.06831e+07	2.16662e+07	1.50509e+07	7.10859e+06	1.23644e+07	6.27285e+06	6.7191e+06	1.3732e+07
Com_3800_pos	5-hydroxy-2-phenyl-4H-chromen-4-one	C15 H10 O3	238.062	10.629	Full match	No results	Full match	2.47212e+06	2.4765e+06	4.25821e+06	2.79519e+06	2.59066e+06	3.15395e+06	2.23733e+06	2.32799e+06	2.37678e+06	2.39278e+06	2.51634e+06	2.40776e+06	2.94428e+06	1.90516e+06	4.41544e+06	1.84317e+06	2.43777e+06	3.05576e+06	2.675e+07	5.7724e+07	1.64156e+07	2.16148e+08	5.41162e+08	6.25306e+07
Com_40129_pos	(2E)-N-(4-acetamidobutyl)-3-(4-hydroxy-3-methoxyphenyl)prop-2-enamide	C16 H22 N2 O4	328.132	10.509	Invalid mass	No results	No match	1.13135e+06	1.0712e+06	1.17167e+06	1.23161e+06	1.09293e+06	1.44885e+06	1.00429e+06	1.04225e+06	1.01489e+06	1.00948e+06	951438	966402	889776	852757	934084	848174	1.15474e+06	1.29267e+06	782002	3.148e+06	782433	953472	957363	736943
Com_36357_pos	C-hexosyl-luteolin O-feruloylhexoside	C37 H38 O19	786.2	8.87	No results	No results	Full match	1.10525e+06	1.05663e+06	1.2169e+06	1.21645e+06	1.17381e+06	1.464e+06	1.05989e+06	1.05937e+06	1.03934e+06	1.03873e+06	1.01149e+06	1.02384e+06	929898	874046	987186	901129	1.19096e+06	1.34113e+06	822344	863597	845829	1.02155e+06	1.0798e+06	803771
Com_3206_pos	1-(2,4-difluorobenzoyl)-4-piperidinecarboxylic acid	C13 H13 F2 N O3	269.088	8.808	Invalid mass	No results	No results	2.9768e+07	3.17097e+07	2.47581e+07	4.6208e+07	4.43242e+07	6.27637e+07	4.01874e+07	9.36614e+07	5.02613e+07	5.501e+07	6.52667e+07	4.48148e+07	9.89363e+07	1.32268e+08	1.1887e+08	6.63103e+07	7.60766e+07	9.22749e+07	1.03722e+08	6.07104e+07	9.24647e+07	6.11342e+07	5.44875e+07	1.89959e+08
Com_33991_pos	N'2-(2-furylcarbonyl)-3-chloro-4-methylthiophene-2-carbohydrazide	C11 H9 Cl N2 O3 S	265.99	11.434	Invalid mass	No results	No results	854244	821311	884620	889444	786462	1.0344e+06	761252	802610	792086	742445	715913	730300	663467	5.02739e+06	695560	626532	831279	979912	1.3162e+06	1.03871e+06	678660	724905	704502	541425
Com_7714_pos	3-phenyl-5-(1,2,3-thiadiazol-4-yl)-1,2,4-oxadiazole	C10 H6 N4 O S	230.023	6.826	Invalid mass	No results	No results	1.6217e+07	2.60036e+07	1.51772e+07	1.97164e+06	1.87166e+06	2.23769e+06	1.57282e+07	1.00771e+07	1.08395e+07	2.92968e+06	1.77135e+06	1.6936e+06	2.21677e+07	3.38368e+07	1.97278e+07	1.50865e+06	2.63744e+06	2.09653e+06	3.47298e+07	2.56829e+07	3.42281e+07	1.7378e+06	2.47101e+06	3.0875e+06
Com_3439_pos	6,7-dihydro-5H-dibenzo[d,f][1,3]diazepin-6-one	C13 H10 N2 O	210.08	11.79	Full match	No results	No results	1.14923e+06	890958	834052	905609	732346	993581	700768	842150	718568	714758	679848	669102	628673	697268	647233	1.68713e+06	783776	923352	535467	631535	561203	672559	691401	518701
Com_1208_pos	methyl 3,4,5-trihydroxycyclohex-1-ene-1-carboxylate	C8 H12 O5	205.095	1.457	Invalid mass	No results	No results	2.48277e+08	2.32098e+08	4.02166e+08	3.726e+08	4.69178e+08	2.33003e+08	2.99331e+08	2.69689e+08	3.04666e+08	4.12427e+08	2.62014e+08	3.30534e+08	2.25782e+08	2.8955e+08	3.07673e+08	3.23789e+08	6.49858e+08	5.21765e+08	2.51967e+08	3.80995e+08	3.30953e+08	3.8962e+08	5.67077e+08	1.87956e+08
Com_5022_pos	2,3-Dinor-8-epi-prostaglandin F2汐	C18 H30 O5	348.192	11.88	Invalid mass	No results	No results	1.0076e+07	1.15785e+07	1.34223e+07	1.35363e+07	1.57524e+07	9.29088e+06	1.17728e+07	1.07964e+07	1.00742e+07	1.04938e+07	1.68828e+07	1.1201e+07	1.07997e+07	1.13332e+07	1.52545e+07	1.01955e+07	6.40859e+06	1.64204e+07	9.67763e+06	1.4914e+07	1.25487e+07	2.25258e+07	1.25313e+07	9.19723e+06
Com_17341_pos	16(R)-HETE	C20 H32 O3	342.216	14.975	Invalid mass	No results	No results	4.61683e+06	5.25775e+06	5.32932e+06	7.0627e+06	5.88829e+06	5.55374e+06	5.38868e+06	5.41553e+06	6.15684e+06	5.80109e+06	5.36814e+06	6.19348e+06	5.36015e+06	6.07146e+06	4.35794e+06	7.64575e+06	5.25014e+06	4.89393e+06	4.74703e+06	5.51159e+06	4.99873e+06	6.44601e+06	5.22383e+06	6.16131e+06
Com_8703_pos	3-hydroxy-2-octylpentanedioic acid	C13 H24 O5	242.152	13.14	Invalid mass	No results	No results	1.82705e+06	3.13655e+06	2.67353e+06	2.90713e+06	2.84472e+06	3.66479e+06	2.86157e+06	3.217e+06	2.67988e+06	3.62245e+06	3.02915e+06	2.6232e+06	2.32266e+06	2.16929e+06	2.58819e+06	1.88083e+06	2.27848e+06	4.49091e+06	2.51294e+06	9.94879e+06	2.33143e+06	2.47962e+06	3.14643e+06	2.08835e+06
Com_19016_pos	NKK	C16 H32 N6 O5	388.244	5.625	Full match	No results	No results	2.01215e+06	1.99619e+06	2.14784e+06	2.21791e+06	1.98309e+06	2.52687e+06	1.82495e+06	1.87063e+06	1.91076e+06	1.87677e+06	1.76228e+06	1.74383e+06	1.62899e+06	1.50559e+06	1.68419e+06	1.52541e+06	2.07855e+06	2.3626e+06	1.43529e+06	2.97249e+06	1.44239e+06	1.87077e+06	1.76145e+06	1.36708e+06
Com_994_pos	3-Methoxycinnamic acid	C10 H10 O3	160.053	11.782	Invalid mass	No results	No match	2.00625e+07	1.79448e+07	2.00783e+07	2.21038e+07	1.94312e+07	2.67566e+07	1.72857e+07	1.88e+07	1.73641e+07	1.925e+07	1.85193e+07	1.77705e+07	1.64158e+07	1.56501e+07	1.66087e+07	1.68951e+07	2.36309e+07	2.50129e+07	1.49199e+07	1.61354e+07	1.59898e+07	2.00265e+07	1.8334e+07	1.56409e+07
Com_3330_pos	Methyl-3-hydroxybutyric acid	C5 H10 O3	101.039	5.27	No results	Invalid mass	No results	1.36698e+08	1.7349e+08	1.50184e+08	4.00187e+07	5.67795e+07	1.1909e+08	1.97179e+08	1.88025e+08	1.3612e+08	8.72991e+07	1.06524e+08	5.6458e+07	1.97013e+08	9.14916e+07	1.53221e+08	6.38336e+07	6.43747e+07	8.76826e+07	1.813e+08	1.14595e+08	2.22552e+08	7.57164e+07	4.33062e+07	1.25787e+08
Com_1969_pos	N1-(1H-indol-4-yl)cyclohexane-1-carboxamide	C15 H18 N2 O	280.093	11.21	Invalid mass	No results	No match	2.79432e+06	1.83236e+06	3.19315e+06	3.18276e+06	3.3303e+06	4.50775e+06	3.16388e+06	2.8095e+06	2.73817e+06	2.78298e+06	2.23891e+06	2.30119e+06	3.54394e+06	2.02176e+06	4.37122e+06	1.76742e+06	4.0805e+06	4.09604e+06	3.34495e+06	1.01828e+09	3.6465e+06	2.25532e+06	3.86423e+06	1.93076e+06
Com_29042_pos	N-Acetyltryptamine	C12 H14 N2 O	202.111	9.54	No results	No results	Full match	1.81593e+06	1.67405e+06	1.84144e+06	1.8517e+06	2.42262e+06	2.16175e+06	1.62528e+06	1.59379e+06	1.64985e+06	2.00485e+06	1.80786e+06	2.55329e+06	1.37102e+06	1.41056e+06	1.43301e+06	1.88086e+06	1.83561e+06	2.0789e+06	1.21812e+06	3.00868e+06	1.32024e+06	1.63288e+06	1.66918e+06	1.88179e+06
Com_28293_pos	trans-Zeatin	C10 H13 N5 O	219.112	7.902	No results	No results	Full match	5.06317e+06	2.70231e+06	5.97755e+06	3.70774e+06	2.66188e+06	2.51024e+06	3.33223e+06	4.73305e+06	3.72983e+06	3.76391e+06	3.74874e+06	3.36737e+06	3.96449e+06	3.27072e+06	4.53185e+06	3.02933e+06	3.69212e+06	4.02996e+06	2.92415e+06	3.50839e+06	3.67709e+06	3.51541e+06	4.15142e+06	4.00814e+06
Com_37007_pos	4-(tert-butyl)phenyl 3,5-dimethylisoxazole-4-carboxylate	C16 H19 N O3	273.137	8.52	Full match	No results	No results	749157	703245	783463	736529	703696	899623	699183	727688	718016	635093	603683	624272	634653	603931	714212	516846	726783	832289	630763	703966	811712	710750	734890	492140
Com_28984_pos	Norfludiazepam	C15 H10 Cl F N2 O	288.046	8.52	Full match	No results	No results	1.12883e+06	1.05965e+06	1.18052e+06	1.1098e+06	1.06033e+06	1.35555e+06	1.05999e+06	1.09648e+06	1.08191e+06	956957	909629	940652	956295	910003	1.07617e+06	778783	1.09512e+06	1.25409e+06	950433	1.06074e+06	1.22309e+06	1.07096e+06	1.13626e+06	779293
Com_17510_pos	Xanthurenic acid O-hexoside	C16 H17 N O9	367.091	6.248	No results	No results	Full match	1.28862e+07	1.30119e+07	1.77785e+07	5.86364e+06	9.97535e+06	2.60194e+06	1.74694e+07	2.53536e+06	1.24917e+07	8.59374e+06	7.1084e+06	4.7998e+06	6.84869e+06	6.22248e+06	4.33745e+06	6.65648e+06	1.54237e+07	9.13709e+06	5.85998e+06	9.2429e+06	1.07902e+07	1.50702e+07	2.07876e+07	7.17638e+06
Com_9136_pos	1-(4-hydroxyphenyl)propane-1,2-diol	C9 H12 O3	150.068	8.979	Invalid mass	No results	No match	1.33025e+07	1.15172e+07	1.41791e+07	1.62021e+07	1.34917e+07	1.90483e+07	1.34833e+07	1.40378e+07	1.32348e+07	1.48391e+07	1.35835e+07	1.17468e+07	1.11211e+07	1.07491e+07	1.53205e+07	1.12535e+07	1.54827e+07	1.97762e+07	1.01872e+07	1.22248e+08	1.15257e+07	1.50757e+07	1.50182e+07	1.14034e+07
Com_83_pos	Hexadecanamide	C16 H33 N O	255.257	14.811	Full match	No results	No results	1.13043e+10	1.56104e+10	1.00831e+10	2.25895e+10	1.46194e+10	1.45181e+10	11354867694	8.38085e+09	1.74548e+10	1.61876e+10	1.90168e+10	2.28654e+10	1.07535e+10	1.56901e+10	9.07659e+09	3.23957e+10	1.62998e+10	6.68764e+09	1.22837e+10	6.21765e+09	14896767064	1.99234e+10	1.08495e+10	2.42949e+10
Com_22810_pos	Homosildenafil	C23 H32 N6 O4 S	488.228	10.934	Invalid mass	No results	No results	512975	482551	535414	537385	478582	646926	479487	470085	493718	456386	627442	434392	510297	410655	931995	377861	503122	600057	346122	378193	1.01687e+06	426680	424873	331021
Com_19834_pos	Corylin	C20 H16 O4	320.105	6.8	No results	No results	Full match	2.2711e+06	2.2672e+06	2.46209e+06	2.53982e+06	3.69487e+06	9.82612e+06	2.25784e+06	2.18698e+06	2.48157e+06	3.79979e+06	4.98454e+06	3.01627e+06	4.035e+06	1.89556e+06	4.20442e+06	3.05888e+06	5.16648e+06	1.02562e+07	2.18687e+06	5.66601e+06	2.17251e+06	5.36084e+06	5.68022e+06	4.12977e+06
Com_14014_pos	(9cis)-Retinal	C20 H28 O	284.215	12.851	Full match	No results	No results	2.84343e+06	2.75617e+06	2.91506e+06	2.79834e+06	2.65823e+06	3.48902e+06	3.43853e+06	2.85873e+06	2.53114e+06	2.45547e+06	2.3668e+06	2.29621e+06	2.22853e+06	8.09621e+06	3.01818e+06	2.04689e+06	2.69188e+06	3.20761e+06	2.43382e+06	4.5938e+06	3.11672e+06	2.51262e+06	2.84358e+06	1.89437e+06
Com_23943_pos	N1-(6-methyl-4-oxo-3,4-dihydroquinazolin-2-yl)-4-nitrobenzamide	C16 H12 N4 O4	324.083	6.079	Invalid mass	Invalid mass	No results	2.77907e+06	3.28078e+06	3.55835e+06	5.30347e+06	9.43185e+06	2.17256e+06	3.4067e+06	1.60557e+06	2.95766e+06	6.2848e+06	7.32771e+06	1.44744e+07	2.52294e+06	4.76758e+06	2.41556e+06	1.1039e+07	1.10294e+07	7.74828e+06	2.57998e+06	5.53579e+06	4.88483e+06	1.18612e+07	1.04738e+07	7.81431e+06
Com_7181_pos	Maltotetraose	C24 H42 O21	688.205	1.407	Invalid mass	No results	No results	5.76087e+07	3.71825e+07	1.30617e+08	8.41199e+07	8.10312e+07	8.57635e+07	5.81124e+07	4.86065e+07	6.46955e+07	4.33274e+07	2.88543e+07	4.03993e+07	2.80609e+07	3.95728e+07	3.32327e+07	3.25218e+07	5.39192e+07	7.89722e+07	1.35531e+07	1.16764e+07	4.39786e+07	6.78506e+07	6.87553e+07	2.02146e+07
Com_22575_pos	Pleuromutilin	C22 H34 O5	395.266	11.352	Invalid mass	No results	No results	874161	830122	921172	873232	816905	1.08156e+06	791329	807334	801225	771865	709293	746069	674933	950167	730593	663271	874989	991607	654915	882887	637304	738620	727400	563358
Com_1066_pos	3-Hydroxy-3-methylbutanoic acid	C5 H10 O3	118.063	1.484	Full match	No results	Full match	2.48908e+08	2.03881e+08	2.16236e+08	2.05428e+08	1.88623e+08	2.38949e+08	1.89097e+08	1.75658e+08	1.81772e+08	1.49742e+08	1.43249e+08	1.36665e+08	1.65746e+08	2.34076e+08	2.24884e+08	1.17622e+08	1.63668e+08	1.91782e+08	1.3297e+08	2.521e+08	2.20908e+08	1.6012e+08	1.47316e+08	1.05703e+08
Com_2659_pos	2-(3-nitrophenyl)-1,3-diphenylimidazolidine	C21 H19 N3 O2	345.143	5.272	Invalid mass	No results	No results	9.15008e+07	9.4962e+07	7.78696e+07	2.23882e+07	4.37112e+07	7.0947e+07	9.69417e+07	1.00319e+08	7.64636e+07	5.18396e+07	7.00698e+07	3.78396e+07	1.0062e+08	5.55222e+07	8.78375e+07	3.6732e+07	4.79333e+07	5.53086e+07	9.09166e+07	5.65435e+07	1.04803e+08	4.57174e+07	2.90326e+07	4.97607e+07
Com_37688_pos	Geranylgeraniol	C20 H34 O	290.261	14.752	No results	No results	Full match	1.15013e+06	615932	1.59887e+06	1.41582e+06	1.42139e+06	1.69492e+06	1.40608e+06	926109	1.76496e+06	1.0065e+06	1.12462e+06	1.90274e+06	1.87549e+06	1.00001e+06	1.5656e+06	675787	2.23457e+06	2.24966e+06	813332	1.05485e+06	1.12792e+06	3.03612e+06	3.25997e+06	5.85923e+06
Com_16249_pos	7-Aminonimetazepam	C16 H15 N3 O	265.118	6.075	Invalid mass	No results	No results	2.29516e+06	2.2562e+06	2.48309e+06	2.40345e+06	2.27201e+06	2.87947e+06	2.08222e+06	2.12799e+06	2.12397e+06	2.09376e+06	1.93776e+06	2.04764e+06	1.86999e+06	1.70874e+06	1.92834e+06	1.67659e+06	2.36839e+06	2.67536e+06	1.54858e+06	1.68346e+06	1.64436e+06	2.06302e+06	2.07353e+06	1.53888e+06
Com_8918_pos	Dihydroxyacetone phosphate	C3 H7 O6 P	169.999	1.212	No results	No results	Full match	1.1161e+08	1.17135e+08	1.09941e+08	1.01944e+08	1.14371e+08	1.38529e+08	1.09137e+08	8.32786e+07	1.02409e+08	8.70158e+07	1.07157e+08	1.20507e+08	1.02355e+08	8.35089e+07	1.18695e+08	8.63749e+07	1.15578e+08	1.22335e+08	8.80979e+07	9.89903e+07	7.97746e+07	7.57096e+07	1.18813e+08	6.93958e+07
Com_6267_pos	WKK	C23 H36 N6 O4	230.138	1.294	Invalid mass	No results	No results	1.06086e+07	9.88547e+06	1.13592e+07	7.27329e+06	1.15795e+07	9.69596e+06	1.0797e+07	1.14089e+07	1.13347e+07	1.18959e+07	9.58589e+06	1.07634e+07	9.29823e+06	9.87495e+06	9.17131e+06	9.25716e+06	1.08037e+07	1.00473e+07	8.41731e+06	9.02474e+06	8.88044e+06	5.75858e+06	4.7147e+06	7.43201e+06
Com_2802_pos	Echinocystic acid	C30 H48 O4	472.356	14.058	No results	Full match	Full match	6.15047e+07	3.12425e+07	1.89812e+07	5.38695e+06	2.63473e+07	2.785e+06	7.96728e+07	1.01066e+07	4.73455e+07	1.20561e+07	1.53307e+07	2.62609e+07	1.53787e+08	6.4327e+07	3.15519e+07	2.72777e+07	1.94583e+07	6.12241e+06	7.83511e+07	5.52774e+07	1.51828e+08	9.45777e+07	1.21323e+08	1.94301e+07
Com_5833_pos	Lagochilin	C20 H36 O5	356.257	11.381	Full match	No results	No results	1.01886e+07	3.38309e+07	1.51162e+07	5.79331e+06	4.29739e+06	5.69674e+06	3.0512e+07	1.76874e+07	4.73463e+07	4.10893e+06	3.93518e+06	3.72553e+06	1.19341e+07	5.01214e+07	3.02673e+07	3.59017e+06	4.2325e+06	6.60149e+06	1.45169e+07	2.78231e+07	4.44367e+07	4.66973e+06	4.27762e+06	3.1525e+06
Com_37453_pos	2-(3,4,5-trimethoxyphenyl)-2,3-dihydro-1H-benzo[de]quinazoline	C20 H20 N2 O3	336.154	12.129	Invalid mass	No results	No results	521752	488522	784927	881052	783752	1.02074e+06	576368	596740	554201	463111	439622	921362	877612	982292	415235	582557	592083	848087	353007	475997	644961	824100	8.97196e+06	488589
Com_254_pos	9-Oxo-10(E),12(E)-octadecadienoic acid	C18 H30 O3	294.22	13.805	Full match	No results	Full match	6.93563e+07	8.88039e+07	8.24697e+07	7.23843e+07	1.04956e+08	7.96154e+07	9.96791e+07	6.42315e+07	6.24638e+07	8.40055e+07	6.17465e+08	6.97138e+07	4.94263e+07	4.466e+08	5.97286e+07	1.17902e+08	9.55861e+07	7.85881e+07	4.91974e+07	2.12884e+08	6.81543e+07	6.77021e+07	5.12606e+07	6.18843e+07
Com_13364_pos	N6-Isopentenyladenosine	C15 H21 N5 O4	335.159	9.944	No results	Full match	No results	847419	805090	895618	897751	837075	1.06459e+06	795693	812990	786751	774107	1.71635e+06	739460	726919	865758	693708	646091	821982	959085	620859	738789	618307	730238	731109	559081
Com_12060_pos	Cafestol	C20 H28 O3	316.202	14.285	Invalid mass	Invalid mass	No results	4.37545e+06	4.78081e+06	4.32313e+06	7.92818e+06	1.09146e+07	3.93801e+06	5.63453e+06	5.18071e+06	5.23936e+06	5.1853e+06	6.26623e+06	1.26955e+07	4.08013e+06	1.13106e+07	3.99543e+06	5.5903e+06	4.12786e+06	8.16824e+06	4.19735e+06	5.68427e+06	5.97183e+06	6.17903e+06	6.23585e+06	7.45902e+06
Com_37583_pos	Pectolinarin	C29 H34 O15	622.192	8.76	No results	No results	Full match	1.83388e+06	1.44895e+06	1.58835e+06	1.62578e+06	1.50203e+06	1.94731e+06	1.36639e+06	1.41476e+06	1.86686e+06	1.40122e+06	1.3309e+06	1.33068e+06	1.66847e+06	2.0208e+06	1.72e+06	1.15773e+06	1.55562e+06	2.06174e+06	1.61301e+06	2.76759e+06	2.45328e+06	1.40121e+06	1.46997e+06	1.06742e+06
Com_34843_pos	Limonin	C26 H30 O8	452.182	12.858	Invalid mass	No results	No results	4.75825e+06	1.5941e+06	3.9067e+06	2.48659e+06	2.83457e+06	1.43153e+07	1.05486e+07	2.11874e+06	3.20531e+06	3.25164e+06	2.17091e+06	2.14888e+06	3.09006e+06	2.17643e+06	2.26335e+06	1.62955e+06	1.27556e+07	5.6026e+06	2.59973e+06	1.94619e+06	1.77017e+06	3.30352e+06	1.77353e+06	2.13264e+06
Com_23668_pos	5-[(benzoyloxy)methyl]-4,5,6-trihydroxycyclohex-2-en-1-yl benzoate	C21 H20 O7	406.107	8.002	Invalid mass	No results	No results	1.75975e+06	1.26478e+06	1.35476e+06	1.64369e+06	1.32743e+06	1.26919e+06	1.78713e+06	1.14621e+06	1.29803e+06	858275	800966	1.28207e+06	1.50337e+06	1.91931e+06	1.22551e+06	822626	2.07284e+06	2.50336e+06	2.68732e+06	2.25217e+06	3.77811e+06	2.11035e+06	2.93757e+06	1.0841e+06
Com_21300_pos	汕-Asarone	C12 H16 O3	208.109	10.142	Invalid mass	No results	No results	7.21144e+06	8.31053e+06	8.89157e+06	3.34491e+07	8.79111e+06	1.33744e+07	7.41825e+06	9.6247e+06	8.49773e+06	7.90935e+06	3.33481e+07	8.18144e+06	7.55661e+06	7.01897e+06	8.07343e+06	6.74581e+06	1.12815e+07	3.35269e+07	6.22555e+06	1.50278e+07	2.30162e+07	1.00567e+07	9.19558e+06	6.88983e+06
Com_39962_pos	L-Hyoscyamine	C17 H23 N O3	289.169	9.478	No results	No results	Full match	1.65306e+06	1.58232e+06	1.68886e+06	1.62592e+06	1.81449e+06	1.98225e+06	1.46507e+06	1.47444e+06	1.50127e+06	1.71009e+06	1.51775e+06	1.92802e+06	1.28441e+06	1.39278e+06	1.35187e+06	1.41531e+06	1.64988e+06	1.8887e+06	1.19807e+06	1.83114e+06	1.20767e+06	1.48434e+06	1.65737e+06	1.51307e+06
Com_14514_pos	Glu-Val-Phe	C19 H27 N3 O6	393.191	9.526	No results	Full match	No results	1.84783e+06	2.66045e+06	3.83797e+06	3.60995e+06	2.28044e+06	2.36179e+06	3.28582e+06	3.50665e+06	3.52585e+06	2.58988e+06	2.55786e+07	3.20775e+06	4.2583e+06	3.4265e+06	2.0685e+06	2.05515e+06	1.4363e+06	6.99273e+06	3.14272e+06	6.23066e+06	2.30741e+06	2.01289e+06	2.61853e+06	2.94034e+06
Com_14806_pos	Prednisolone tebutate	C27 H38 O6	458.267	11.739	Full match	No results	No results	9.63512e+06	9.15456e+06	4.3297e+06	1.71045e+07	1.3361e+07	1.21502e+07	1.65135e+07	8.87583e+06	6.96038e+06	1.338e+07	1.49916e+07	1.56824e+07	2.2168e+06	1.83007e+07	1.0521e+07	1.0572e+07	1.28268e+07	1.77653e+07	3.64322e+06	4.97531e+06	2.89456e+07	1.47164e+07	1.25045e+07	1.05342e+07
Com_37456_pos	Leukotriene E4	C23 H37 N O5 S	439.241	11.911	No results	Full match	No results	783766	2.57718e+06	721831	558919	773559	807487	1.51834e+06	685712	8.95331e+06	590745	575408	490951	491602	1.92826e+06	5.06268e+06	460642	764210	631277	409881	1.15199e+06	2.22389e+06	618640	553869	390698
Com_3311_pos	Enilconazole	C14 H14 Cl2 N2 O	296.049	10.77	Full match	No results	No results	1.61484e+07	8.36631e+06	3.08308e+07	1.16569e+06	990924	959153	2.17679e+07	5.31493e+07	2.78521e+07	949969	1.18322e+06	825633	3.76659e+08	5.41236e+08	1.40734e+08	700536	753267	895240	2.31554e+08	2.35363e+08	8.24486e+07	643120	1.11607e+06	682304
Com_5047_pos	Sedanolide	C12 H18 O2	176.12	12.068	Invalid mass	No results	No results	5.02114e+06	4.87487e+06	6.187e+06	4.05239e+06	4.14725e+06	5.69742e+06	5.18377e+06	4.47306e+06	5.10881e+06	4.91833e+06	5.21654e+06	4.7875e+06	3.50261e+06	8.08392e+06	5.16521e+06	4.08878e+06	5.2123e+06	5.20374e+06	4.50596e+06	6.64637e+06	5.82905e+06	4.24066e+06	5.83261e+06	2.96511e+06
Com_26256_pos	2,6-Di-tert-butyl-1,4-benzoquinone	C14 H20 O2	220.144	11.437	Invalid mass	No results	No results	578049	555537	598603	601867	610545	693557	515123	543109	517149	502250	484443	479857	448954	690026	470671	421725	773965	644168	415042	642316	459235	482160	471835	366370
Com_33078_pos	VMK	C16 H32 N4 O4 S	358.211	7.309	Invalid mass	No results	No results	1.44279e+06	1.41313e+06	1.55315e+06	1.5566e+06	1.44401e+06	1.86268e+06	1.32194e+06	1.38479e+06	1.33779e+06	1.34695e+06	1.58023e+06	1.2591e+06	1.21007e+06	1.07847e+06	1.23508e+06	1.12214e+06	1.47327e+06	1.68705e+06	1.01813e+06	1.04538e+06	1.09863e+06	1.28716e+06	1.38042e+06	1.02177e+06
Com_25462_pos	1-[(3,5-dimethylisoxazol-4-yl)sulfonyl]piperidine	C10 H16 N2 O3 S	244.085	9.331	Invalid mass	No results	No results	853934	821777	1.0819e+06	1.3592e+06	1.1749e+06	1.09158e+06	1.18314e+06	1.29882e+06	1.00123e+06	1.12339e+06	1.10439e+06	968295	986668	651358	1.1228e+06	983694	1.32065e+06	984471	743410	648734	1.05406e+06	767317	1.30812e+06	849232
Com_23573_pos	RMH	C17 H30 N8 O4 S	442.219	12.108	Invalid mass	No results	No results	4.27026e+06	3.41232e+06	999595	788770	713504	1.03923e+06	3.29922e+06	3.64764e+06	3.26525e+06	716155	662425	666954	2.63018e+06	4.12841e+06	2.99331e+06	572425	870137	861084	3.16362e+06	5.96909e+06	2.57661e+06	737631	621760	571922
Com_18779_pos	2-{[methyl(2,3,4,5,6-pentahydroxyhexyl)amino]methylidene}malononitrile	C11 H17 N3 O5	271.117	5.802	Full match	No results	No results	2.04382e+06	2.02685e+06	2.28237e+06	2.26014e+06	2.01689e+06	2.68743e+06	1.89372e+06	1.93423e+06	1.88119e+06	1.93589e+06	1.7955e+06	1.79709e+06	1.64524e+06	1.55489e+06	1.75051e+06	1.56779e+06	2.16905e+06	2.56072e+06	1.43519e+06	1.50347e+06	1.50282e+06	1.86157e+06	1.87058e+06	1.51071e+06
Com_29530_pos	Sildenafil N-oxide	C22 H30 N6 O5 S	490.204	9.235	Invalid mass	No results	No results	930203	888985	999138	983350	1.08053e+06	1.22393e+06	845671	914265	852725	904286	797878	868547	750366	829556	775814	718787	962447	1.14499e+06	662037	717777	665374	844064	831051	719756
Com_19106_pos	Aflatoxin M1	C17 H12 O7	145.051	8.201	Invalid mass	No results	No results	1.03228e+06	988676	1.13979e+06	1.14851e+06	2.50463e+06	1.38939e+06	977317	1.02294e+06	1.00419e+06	2.32572e+06	915523	2.39278e+06	850930	817996	886206	2.19663e+06	2.61408e+06	1.25969e+06	742204	764495	750260	768428	1.43257e+06	2.53951e+06
Com_10814_pos	17汕-Hydroxy-androstano[3,2-c]isoxazole	C20 H29 N O2	315.218	14.283	Invalid mass	No results	No results	1.07789e+07	5.0249e+07	4.40948e+07	2.2009e+07	4.63607e+07	2.29255e+07	1.47858e+07	7.94177e+07	6.37385e+07	6.16356e+07	2.7515e+07	5.53463e+07	3.86264e+07	5.85104e+07	6.95764e+07	7.05422e+07	5.72995e+06	8.37512e+07	7.75713e+07	3.25911e+07	5.08779e+07	2.10895e+07	8.8524e+07	4.43e+07
Com_18666_pos	Alkannin	C16 H16 O5	288.103	9.321	No results	Invalid mass	No results	5.45799e+06	6.24438e+06	5.90539e+06	6.14563e+06	5.33051e+06	7.59576e+06	5.63084e+06	5.61986e+06	6.24024e+06	4.89442e+06	4.523e+06	4.55364e+06	5.19681e+06	4.80842e+06	7.76897e+06	5.44501e+06	5.21469e+06	7.17569e+06	4.63311e+06	4.37434e+06	6.71301e+06	6.59419e+06	6.08861e+06	3.83292e+06
Com_24050_pos	YLK	C21 H34 N4 O5	422.254	6.844	Full match	No results	No results	1.68761e+06	1.5312e+06	1.53206e+06	1.61426e+06	1.5324e+06	1.83208e+06	1.7493e+06	1.40096e+06	1.47569e+06	1.41339e+06	1.40828e+06	1.38504e+06	1.15763e+06	1.56818e+06	1.3275e+06	1.2352e+06	1.69766e+06	1.71651e+06	1.19193e+06	2.69734e+06	1.50303e+06	1.4228e+06	1.4301e+06	1.02062e+06
Com_22314_pos	SKK	C15 H31 N5 O5	686.434	7.267	Invalid mass	No results	No results	951894	941368	1.02363e+06	1.01841e+06	947336	1.24084e+06	883952	917941	930755	905276	838303	826739	796627	718429	826391	731880	981432	1.15679e+06	678233	1.1566e+06	671072	881984	882656	641175
Com_16560_pos	4-[(2-thienylmethylidene)amino]benzoic acid	C12 H9 N O2 S	231.035	9.185	Full match	No results	No results	4.45159e+06	6.41034e+06	5.23913e+06	2.71444e+06	3.56477e+06	3.26389e+06	1.01623e+07	9.83928e+06	5.57369e+06	3.57188e+06	2.19132e+06	2.95708e+06	8.26355e+06	8.43145e+06	5.15771e+06	2.26498e+06	3.03659e+06	4.88874e+06	6.10168e+06	9.63072e+06	8.55191e+06	3.24835e+06	3.78462e+06	2.98945e+06
Com_19324_pos	Morin hydrate	C15 H12 O8	320.054	6.232	No results	No results	Full match	1.26511e+07	8.87815e+06	1.86739e+07	9.1317e+06	2.80176e+07	2.8699e+06	1.62436e+07	1.10502e+07	1.1495e+07	2.56892e+07	1.07633e+07	2.47604e+07	1.52235e+07	9.07695e+06	4.83508e+06	2.36175e+07	4.13144e+07	2.43832e+07	5.92601e+06	8.98152e+06	6.74886e+06	2.17265e+07	3.75381e+07	1.93668e+07
Com_11792_pos	Citraconic Acid	C5 H6 O4	130.027	7.369	No results	No results	Full match	2.72214e+07	2.83402e+07	2.91822e+07	2.9136e+07	3.2555e+07	3.56602e+07	2.95157e+07	2.75626e+07	2.78613e+07	2.82935e+07	2.64185e+07	2.47811e+07	2.47454e+07	2.37304e+07	2.60731e+07	2.25954e+07	3.1031e+07	3.74568e+07	2.11676e+07	2.49599e+07	2.29577e+07	2.7283e+07	3.10223e+07	2.21999e+07
Com_20481_pos	2-benzyl-6-hydroxy-2-azabicyclo[2.2.2]octan-3-one	C14 H17 N O2	231.124	12.055	Invalid mass	No results	No results	2.54452e+06	2.40204e+07	1.86185e+07	2.21739e+07	2.92291e+07	2.82978e+06	2.67091e+06	2.76283e+07	2.31899e+07	2.68116e+07	2.45898e+07	2.37889e+07	1.52109e+07	1.86436e+07	2.57813e+07	2.20758e+07	1.95228e+06	2.96316e+07	1.92888e+07	2.61063e+07	1.65581e+07	2.167e+07	2.15933e+07	1.57859e+07
Com_14530_pos	2-[(butylamino)(imino)methyl]-1-oxohydrazinium-1-olate	C5 H12 N4 O2	182.074	9.422	Invalid mass	No results	No match	9.09265e+06	7.62017e+06	1.83998e+07	8.15372e+06	7.85364e+06	1.17301e+07	8.75794e+06	9.97701e+06	9.86021e+06	8.15709e+06	7.35912e+06	7.40657e+06	1.24134e+07	8.1878e+06	1.39641e+07	9.42003e+06	1.01354e+07	1.10759e+07	2.67696e+07	2.45544e+07	1.48676e+07	4.25221e+07	6.73338e+07	3.19982e+07
Com_8203_pos	L-Homoarginine	C7 H16 N4 O2	188.128	1.39	No results	No results	Full match	3.83142e+07	3.75436e+07	4.06498e+07	2.37711e+07	3.77788e+07	1.70984e+07	3.33232e+07	4.02601e+07	3.82315e+07	3.80517e+07	3.15702e+07	3.03335e+07	3.35785e+07	4.01406e+07	3.85886e+07	3.15334e+07	4.48488e+07	2.28583e+07	4.44407e+07	4.29374e+07	4.19146e+07	1.60434e+07	2.38957e+07	5.14323e+07
Com_8025_pos	6汐-Naloxol	C19 H23 N O4	329.159	5.226	Invalid mass	No results	No results	1.58088e+07	3.5573e+07	1.51441e+07	3.3318e+06	3.13072e+06	8.24857e+06	3.29466e+07	3.07035e+07	1.67754e+07	6.18682e+06	8.03673e+06	2.72766e+06	3.8979e+07	1.06251e+07	3.08985e+07	4.61842e+06	3.60302e+06	3.78783e+06	4.34816e+07	1.12983e+07	5.60023e+07	4.041e+06	2.78964e+06	1.80815e+07
Com_10164_pos	N-Desmethyl sildenafil	C21 H28 N6 O4 S	460.193	9.092	Invalid mass	No results	No results	3.19007e+07	2.21561e+07	2.4926e+07	1.42945e+07	2.0372e+07	2.50247e+07	2.93947e+07	1.36614e+07	2.14588e+07	4.45223e+07	3.50559e+07	3.58439e+07	1.67594e+07	3.19222e+07	1.78595e+07	2.9597e+07	2.31765e+07	4.2527e+07	1.33423e+07	2.95149e+07	1.805e+07	2.78226e+07	3.09908e+07	2.24176e+07
Com_8633_pos	4-{4-[3-(4-chlorophenoxy)propyl]piperazino}-1H-indole	C21 H24 Cl N3 O	369.164	1.326	Invalid mass	No results	No results	8.16738e+06	5.49597e+06	9.54687e+06	6.76295e+06	4.24073e+06	4.42943e+06	4.64508e+06	3.41216e+06	5.5744e+06	4.5773e+06	3.36034e+06	3.15173e+06	5.10721e+06	6.36037e+06	4.55925e+06	2.87581e+06	6.49399e+06	7.2308e+06	4.50493e+06	8.2075e+06	1.36597e+07	4.93636e+06	3.22776e+06	3.00008e+06
Com_29782_pos	Methysticin	C15 H14 O5	274.084	8.957	No results	Full match	Full match	3.30641e+06	2.19666e+06	2.89744e+06	4.71125e+06	7.07188e+06	3.1213e+06	3.1686e+06	5.79078e+06	3.09161e+06	2.59755e+06	3.18282e+06	4.70046e+06	4.9298e+06	2.58551e+06	4.09493e+06	4.15516e+06	7.61285e+06	4.90598e+06	1.33494e+07	1.11009e+07	1.07168e+07	4.73032e+06	5.23295e+06	3.07246e+06
Com_747_pos	1-Palmitoylglycerol	C19 H38 O4	330.278	14.892	Full match	No results	Full match	8.92559e+08	6.22988e+08	9.0405e+08	6.43313e+08	6.92033e+08	1.44977e+09	8.29176e+08	9.8926e+08	7.74822e+08	7.53887e+08	1.59094e+09	4.7226e+08	7.32056e+08	4.8616e+08	8.78829e+08	2.76009e+08	1.03921e+09	1.78655e+09	6.24387e+08	1.60056e+09	7.95967e+08	8.04124e+08	1.28627e+09	3.23091e+08
Com_15520_pos	[3-(3,4-dichlorophenyl)-5-isoxazolyl]methanol	C10 H7 Cl2 N O2	242.984	2.141	Invalid mass	No results	No results	1.4753e+07	1.85637e+07	1.14335e+07	4.31211e+06	4.60626e+06	1.46434e+07	1.43776e+07	6.32398e+07	1.35579e+07	8.54396e+06	9.90333e+06	4.7585e+06	5.3635e+07	4.92525e+06	2.93505e+07	5.66701e+06	5.5857e+06	7.33043e+06	4.9459e+07	6.8842e+06	1.17976e+07	3.30644e+06	3.30259e+06	1.17508e+07
Com_25256_pos	N-Coumaroyltyramine	C17 H17 N O3	283.121	11.382	No results	No results	Full match	1.22049e+06	1.15831e+06	1.24216e+06	1.23054e+06	1.15793e+06	1.51678e+06	1.11782e+06	1.12276e+06	1.1156e+06	1.09032e+06	1.00617e+06	1.06561e+06	932860	1.20057e+06	1.01616e+06	912716	1.19983e+06	1.41359e+06	864832	1.8461e+06	868416	1.04434e+06	1.03946e+06	801393
Com_6122_pos	1,4-dihydroxyheptadec-16-en-2-yl acetate	C19 H36 O4	310.251	14.567	Invalid mass	No results	No results	1.0413e+07	1.13927e+07	5.71169e+06	1.30111e+07	6.0214e+06	7.25625e+06	4.99294e+06	1.14005e+07	5.53655e+06	1.2451e+07	1.14387e+07	1.21459e+07	9.74531e+06	8.41136e+06	8.29057e+06	8.8257e+06	4.52696e+06	5.61624e+06	4.44203e+06	5.4049e+06	7.8652e+06	1.25377e+07	5.50702e+06	4.51848e+06
Com_38000_pos	Benzoylmesaconine	C31 H43 N O10	589.288	6.442	No results	No results	Full match	1.15143e+06	1.10138e+06	1.23828e+06	1.26753e+06	1.21484e+06	1.44714e+06	1.06343e+06	1.10794e+06	1.07138e+06	1.06953e+06	1.01534e+06	1.00798e+06	918985	904920	998569	879848	1.22006e+06	1.38783e+06	834856	1.41517e+06	870793	1.03972e+06	1.04935e+06	796170
Com_7982_pos	gamma-Glutamyltyrosine	C14 H18 N2 O6	310.117	5.777	No results	Full match	No results	3.01321e+07	2.35675e+07	2.39103e+07	7.75983e+06	1.32428e+07	9.96091e+06	2.64498e+07	3.77672e+07	2.81644e+07	5.25165e+07	3.04119e+07	3.29727e+07	3.88571e+07	2.73125e+07	4.18918e+07	1.11972e+07	8.3796e+06	1.21704e+07	5.18263e+07	2.5343e+07	7.57208e+07	7.55798e+06	1.8e+06	7.14389e+07
Com_27954_pos	3,5,7-trihydroxy-2-phenyl-4H-chromen-4-one	C15 H10 O5	270.053	9.848	Full match	No results	Full match	1.11355e+06	607541	939637	1.12309e+06	1.07519e+06	1.00857e+06	954763	1.24422e+06	756972	1.25013e+06	1.57207e+06	1.56461e+06	516262	1.82397e+06	1.00179e+06	866215	1.61275e+06	1.57737e+06	768594	1.09914e+06	1.08007e+06	1.7944e+06	2.15053e+06	714732
Com_15970_pos	Ofloxacin impurity E	C17 H18 F N3 O4	347.122	5.936	Invalid mass	No results	No match	1.3757e+06	1.2754e+06	1.48428e+06	1.47172e+06	1.36212e+06	1.68546e+06	1.24571e+06	1.33694e+06	1.28473e+06	1.2652e+06	1.21056e+06	1.21507e+06	1.09043e+06	1.03479e+06	1.13965e+06	1.03825e+06	1.92092e+06	1.68245e+06	939693	1.01658e+06	972768	4.41221e+06	1.23289e+06	945524
Com_19869_pos	EFFUSOL	C17 H16 O2	252.115	10.6	No results	No results	Full match	2.04013e+06	1.3667e+06	1.79999e+06	2.82537e+06	1.50623e+06	2.67617e+06	1.22347e+06	1.75625e+06	1.08545e+06	1.57071e+06	2.42915e+06	1.98674e+06	1.46511e+06	1.96943e+06	1.10863e+06	1.66727e+06	1.66737e+06	3.47441e+06	1.54719e+06	1.89048e+06	2.32245e+06	2.59832e+06	3.55792e+06	945912
Com_15976_pos	6-Benzyladenine	C12 H11 N5	225.1	5.842	No results	No results	Full match	8.44469e+06	8.28713e+06	8.06541e+06	8.70495e+06	7.85994e+06	1.05066e+07	5.89375e+06	6.9849e+06	6.27063e+06	7.95752e+06	7.24283e+06	6.95111e+06	7.34011e+06	7.67952e+06	6.76528e+06	7.46086e+06	9.31252e+06	1.22245e+07	5.48481e+06	8.39265e+06	7.05759e+06	9.48998e+06	9.59583e+06	6.2603e+06
Com_21717_pos	5-(benzylsulfonyl)-4-chloro-2-methyl-2,3-dihydropyridazin-3-one	C12 H11 Cl N2 O3 S	149.008	9.824	Invalid mass	No results	No results	1.69443e+06	2.28149e+06	2.71162e+06	6.28044e+06	9.91797e+06	1.54893e+07	2.42541e+06	2.60925e+06	2.53364e+06	7.0582e+06	1.34861e+07	2.89066e+07	2.20521e+06	1.64133e+06	2.57751e+06	7.54343e+06	6.16746e+06	1.18753e+07	1.73791e+06	1.81782e+06	1.51229e+06	9.82381e+06	9.41548e+06	6.75753e+06
Com_8591_pos	(6E)-7-(2H-1,3-benzodioxol-5-yl)-1-(piperidin-1-yl)hept-6-en-1-one	C19 H25 N O3	315.18	6.012	Invalid mass	No results	No results	4.08656e+06	3.8332e+06	4.30739e+06	4.26192e+06	3.92536e+06	5.19503e+06	3.66169e+06	3.84261e+06	3.75572e+06	3.68074e+06	1.50281e+07	3.63332e+06	3.2248e+06	3.0124e+06	3.39108e+06	2.97537e+06	4.18667e+06	4.76124e+06	2.81531e+06	5.95187e+06	2.84147e+06	3.66846e+06	3.68492e+06	2.76056e+06
Com_17647_pos	(R)-Prunasin	C14 H17 N O6	295.106	8.866	Full match	No results	No results	2.96439e+06	3.01616e+06	3.67245e+06	3.16514e+06	2.97531e+06	3.78625e+06	4.09949e+06	2.74566e+06	2.88529e+06	2.7617e+06	2.62752e+06	2.64184e+06	3.73433e+06	3.78932e+06	3.13114e+06	2.33097e+06	4.03658e+06	3.60488e+06	3.0916e+06	3.45603e+06	4.00776e+06	2.65367e+06	3.62194e+06	2.70622e+06
Com_39403_pos	7-O-Methylaloeresin A	C29 H30 O11	554.178	11.643	No results	No results	Full match	1.139e+06	1.1052e+06	1.22945e+06	1.21408e+06	1.08857e+06	1.42503e+06	1.07908e+06	1.13214e+06	1.08966e+06	1.02893e+06	967728	1.0148e+06	880563	963227	959925	875776	1.1607e+06	1.31823e+06	793610	1.00104e+06	5.8641e+06	1.41736e+06	988306	1.00772e+06
Com_5563_pos	Milbemycin A3 oxime	C31 H43 N O7	541.296	11.459	Invalid mass	No results	No results	9.30406e+06	2.71727e+07	6.39377e+06	1.36249e+06	1.20474e+06	1.61015e+06	2.51385e+07	1.26834e+07	3.67737e+07	1.13698e+06	1.09667e+06	1.08629e+06	6.37211e+06	5.72322e+07	2.55469e+07	959751	1.27339e+06	1.45825e+06	8.39464e+06	1.76098e+07	3.90855e+07	1.11044e+06	1.08243e+06	829380
Com_7921_pos	morpholino(quinolin-6-yl)methanone	C14 H14 N2 O2	242.106	8.086	Full match	No results	No results	2.40536e+06	1.92833e+06	2.81799e+06	2.08373e+06	2.00783e+06	2.53274e+06	2.40123e+06	1.85917e+06	1.92619e+06	2.52038e+06	2.20441e+06	1.82672e+06	1.8944e+06	1.82783e+06	1.60032e+06	1.59851e+06	2.07263e+06	2.52449e+06	1.73841e+06	1.38283e+06	2.23698e+06	1.79335e+06	1.75097e+06	1.85744e+06
Com_12103_pos	2-Arachidonoyl glycerol	C23 H38 O4	360.265	14.391	Invalid mass	No results	No results	1.38334e+06	2.89665e+06	1.3349e+06	801230	939762	831117	2.53034e+06	2.64256e+06	5.14354e+06	656010	715921	657325	1.77858e+06	1.01549e+07	5.64315e+06	658498	657245	800808	1.4286e+06	3.24587e+06	3.69789e+06	1.10647e+06	996169	521526
Com_33374_pos	4,5-Dicaffeoylquinic acid	C25 H24 O12	476.133	10.43	Invalid mass	No results	No match	1.51303e+06	1.40598e+06	1.60339e+06	1.62738e+06	1.477e+06	1.89989e+06	1.32686e+06	1.37826e+06	1.38639e+06	1.3833e+06	1.27486e+06	1.25262e+06	1.2031e+06	1.83743e+06	1.2846e+06	1.15188e+06	1.50008e+06	1.73879e+06	9.9047e+06	3.83809e+06	7.32469e+06	1.30804e+06	1.33527e+06	1.02359e+06
Com_16076_pos	N-(2,6-Dimethylphenyl)-N-(methoxyacetyl) alanine	C14 H19 N O4	265.132	8.947	Full match	No results	No results	6.47637e+06	5.9287e+06	9.55791e+06	1.30045e+07	1.43113e+07	1.1261e+07	8.16061e+06	4.26976e+06	7.79185e+06	8.3418e+06	1.18255e+07	1.01117e+07	6.11054e+06	5.52684e+06	5.08917e+06	1.09278e+07	1.67254e+07	1.91857e+07	5.48204e+06	3.64797e+06	6.72391e+06	1.21994e+07	1.62574e+07	1.70838e+07
Com_9596_pos	PLK	C17 H32 N4 O4	356.243	6.617	Full match	No results	No results	9.15372e+06	9.96878e+06	1.32136e+07	5.02704e+06	5.72525e+06	5.61014e+06	1.07319e+07	7.57363e+06	9.9039e+06	6.38168e+06	5.84578e+06	5.58104e+06	8.30354e+06	5.59484e+06	6.92244e+06	6.61836e+06	8.68324e+06	6.2929e+06	8.23984e+06	7.13043e+06	7.47315e+06	4.89879e+06	3.97203e+06	6.66798e+06
Com_36168_pos	WLH	C23 H30 N6 O4	908.452	14.194	Invalid mass	No results	No results	143648	135291	145108	151505	138103	169024	131292	135708	128449	131062	135005	126650	114906	103309	115613	108787	131058	162741	99166.5	100694	99035.3	130770	131240	93892
Com_609_pos	7-(2-thienyl)-5-(trifluoromethyl)[1,2,4]triazolo[1,5-a]pyrimidine	C10 H5 F3 N4 S	270.022	12.217	Invalid mass	No results	No results	7.75854e+06	6.12332e+06	3.54679e+06	864064	2.43862e+06	1.40313e+06	6.43124e+06	2.93934e+06	8.42467e+06	683621	722711	618865	1.16362e+06	8.75964e+06	2.58331e+06	613712	844291	878271	1.68978e+06	2.01513e+06	773411	733057	635770	554199
Com_25781_pos	6-[(4-methylphenyl)sulfonyl]-6-azabicyclo[3.2.1]octane	C14 H19 N O2 S	283.125	11.298	Invalid mass	No results	No results	1.61097e+06	1.5666e+06	1.71374e+06	1.64659e+06	1.54147e+06	2.00383e+06	1.44873e+06	1.51268e+06	1.43945e+06	1.40729e+06	1.34309e+06	1.40347e+06	1.26499e+06	1.77299e+06	1.39051e+06	1.23765e+06	1.5975e+06	1.79674e+06	1.22276e+06	1.31604e+06	1.2713e+06	1.36916e+06	1.3706e+06	1.03278e+06
Com_10283_pos	6,8-dihydroxy-3-(10-hydroxyundecyl)-3,4-dihydro-1H-2-benzopyran-1-one	C20 H30 O5	367.234	12.632	Invalid mass	No results	No results	2.64575e+07	4.42974e+07	3.76852e+07	3.59288e+07	5.93328e+07	1.67405e+07	3.71387e+07	9.78304e+06	3.7322e+07	6.80788e+07	7.15231e+07	5.04532e+07	1.13738e+07	4.15592e+07	3.75219e+07	3.03e+07	3.42921e+07	3.81631e+07	6.99448e+06	2.5472e+07	1.37509e+07	4.24588e+07	8.36656e+06	5.02764e+07
Com_13590_pos	Scopolin	C16 H18 O9	354.099	10.539	No results	Invalid mass	No results	808684	762763	853935	870760	769414	1.03082e+06	714159	738443	731059	716189	676519	690780	633329	609546	667679	606270	780835	923994	531549	586569	566869	682550	684318	532105
Com_11298_pos	PE (5:0/6:0)	C16 H32 N O8 P	397.188	10.418	No results	Full match	No results	2.46963e+06	2.31895e+06	2.62609e+06	2.58693e+06	2.63186e+06	3.11253e+06	2.14068e+06	2.27877e+06	2.27068e+06	2.34688e+06	2.42463e+06	2.05638e+06	1.97082e+06	2.12185e+06	2.10397e+06	2.69944e+06	3.90917e+06	2.84785e+06	1.69247e+06	4.00621e+06	1.72084e+06	2.92026e+06	3.39964e+06	1.67647e+06
Com_2445_pos	6-O-(2-Methylbutanoyl)-汐-D-glucopyranosyl 汐-D-glucopyranoside	C17 H30 O12	448.156	7.764	Invalid mass	No results	No match	1.31913e+06	1.49055e+06	1.58534e+06	1.31016e+06	1.386e+06	1.57718e+06	1.78984e+06	1.24741e+06	1.2761e+06	1.20756e+06	1.11721e+06	1.17013e+06	1.00284e+06	2.93439e+06	1.13491e+06	1.06177e+06	1.35591e+06	1.9296e+06	1.55653e+06	1.90229e+06	1.97229e+06	1.14672e+06	1.12062e+06	891210
Com_26871_pos	7-(4-methylpiperazino)pyrimido[4,5-d]pyrimidine-2,4(1H,3H)-dithione	C11 H14 N6 S2	294.072	8.118	Full match	No results	No results	4.47086e+06	3.58166e+06	8.67178e+06	2.56071e+06	4.09456e+06	3.09852e+06	4.92316e+06	3.71877e+06	5.03481e+06	3.42033e+06	4.04005e+06	3.14415e+06	2.5261e+06	1.8694e+06	1.55487e+06	2.64879e+06	3.57492e+06	3.73224e+06	2.4718e+06	2.42887e+06	1.99611e+06	2.19618e+06	1.88964e+06	1.85228e+06
Com_9741_pos	PC (6:0/7:0)	C21 H42 N O8 P	467.266	14.007	No results	Full match	No results	1.33167e+06	1.30425e+06	1.36361e+06	1.36493e+06	1.22432e+06	1.72069e+06	1.17809e+06	1.25899e+06	1.18935e+06	1.19467e+06	1.144e+06	1.12008e+06	1.0026e+06	952373	1.3432e+06	959405	1.19213e+06	1.47088e+06	850778	4.38104e+06	915192	1.11726e+06	1.13282e+06	877496
Com_36240_pos	Stigmasterol	C29 H48 O	412.371	14.578	No results	No results	Full match	2.0404e+06	2.13671e+06	2.28338e+06	2.87673e+06	2.86224e+06	2.37416e+06	2.27232e+06	2.30001e+06	2.43869e+06	2.58063e+06	9.59223e+06	2.58685e+06	2.09485e+06	2.16356e+06	2.35301e+06	2.51691e+06	1.65153e+06	2.37287e+06	1.9785e+06	2.00296e+06	1.96736e+06	2.36385e+06	2.36768e+06	2.21712e+06
Com_3290_pos	Roquefortine C	C22 H23 N5 O2	389.181	6.451	Invalid mass	No results	No results	4.46473e+06	4.31973e+06	4.72683e+06	4.83847e+06	4.63736e+06	5.56187e+06	4.2097e+06	4.22927e+06	4.10325e+06	4.13734e+06	4.00134e+06	3.93485e+06	3.56367e+06	3.65683e+06	3.81179e+06	3.4704e+06	4.73566e+06	5.34731e+06	3.18685e+06	1.38854e+08	3.43063e+06	4.0339e+06	4.11317e+06	3.03918e+06
Com_1225_pos	Kanosamine	C6 H13 N O5	161.069	1.387	Invalid mass	No results	No match	1.20231e+08	1.14707e+08	1.58684e+08	1.83561e+08	1.68499e+08	1.81431e+08	1.21033e+08	1.37922e+08	1.17228e+08	1.61511e+08	1.93584e+08	1.83592e+08	1.2667e+08	8.84072e+07	1.27258e+08	1.39184e+08	1.95913e+08	2.06843e+08	9.50322e+07	1.45221e+08	1.04929e+08	1.63274e+08	2.02377e+08	1.28277e+08
Com_732_pos	朽-L-Glutamyl-L-glutamic acid	C10 H16 N2 O7	276.096	1.404	Full match	No results	No results	7.36139e+08	1.08456e+09	3.15841e+07	2.64757e+07	1.14058e+08	5.32448e+07	3.16288e+07	2.34973e+09	3.79029e+07	1.49204e+08	1.27838e+08	1.42516e+08	4.94202e+07	2.41701e+07	9.71969e+08	2.78281e+07	3.24929e+07	4.11909e+07	3.08134e+09	1.25532e+08	4.71326e+08	1.93263e+07	2.29354e+07	2.5516e+08
Com_32804_pos	Danshenol C	C21 H20 O4	336.136	7.394	No results	No results	Full match	1.58933e+06	1.44601e+06	1.6249e+06	1.63245e+06	1.52577e+06	2.05069e+06	1.45814e+06	1.47866e+06	1.45475e+06	1.39906e+06	1.29131e+07	1.3583e+06	1.20905e+06	1.18642e+06	1.30609e+06	1.16978e+06	1.62322e+06	1.80619e+06	1.11762e+06	1.14796e+06	1.14682e+06	1.46371e+06	1.49016e+06	1.08023e+06
Com_35505_pos	3-(4-nitrobenzyl)-2-[(4-nitrobenzyl)thio]-3,4-dihydroquinazolin-4-one	C22 H16 N4 O5 S	448.078	8.301	Invalid mass	No results	No results	1.18756e+06	1.13148e+06	1.24618e+06	1.22511e+06	1.2828e+06	1.47926e+06	1.45979e+06	1.08762e+06	1.10284e+06	1.09371e+06	991700	1.07151e+06	955601	1.07808e+06	946059	875671	1.99257e+06	1.34996e+06	2.03076e+06	2.20407e+06	2.15349e+06	2.86319e+06	9.48182e+06	888626
Com_4115_pos	污-Linolenic acid ethyl ester	C20 H34 O2	312.267	14.821	Invalid mass	No results	No results	4.04753e+07	4.59606e+07	3.56667e+07	3.97545e+07	3.97158e+07	4.09249e+07	2.29109e+07	3.26312e+07	6.75301e+07	3.15675e+07	4.65325e+07	2.3025e+07	2.82232e+07	1.61865e+07	3.33703e+07	2.30354e+07	3.68302e+07	4.64145e+07	2.44119e+07	3.66387e+07	2.94822e+07	3.19577e+07	3.28073e+07	2.93394e+07
Com_756_pos	Pogostone	C12 H16 O4	224.103	10.292	No results	Invalid mass	No results	3.68558e+07	1.733e+07	1.26675e+07	1.12261e+07	1.03573e+07	1.00993e+07	2.80062e+07	4.82998e+07	2.46623e+07	1.00809e+07	5.18039e+06	1.15546e+07	6.37094e+07	2.69138e+07	1.5921e+07	2.49389e+07	9.72014e+06	7.55099e+06	2.04593e+07	2.59311e+07	1.21888e+07	9.50301e+06	1.01163e+07	6.09616e+06
Com_17546_pos	1-(4-butylphenyl)-3-(dimethylamino)propan-1-one hydrochloride	C15 H23 N O	233.178	13.205	Full match	No results	No results	5.26922e+06	8.37493e+06	7.77374e+06	1.0607e+07	1.24214e+07	7.10347e+06	6.00127e+06	1.0003e+07	1.00512e+07	9.76491e+06	9.84618e+06	8.73979e+06	6.77075e+06	6.5062e+06	8.88183e+06	8.66272e+06	2.93211e+06	1.4144e+07	7.08861e+06	7.87177e+06	7.10217e+06	9.41535e+06	7.84922e+06	7.46837e+06
Com_4608_pos	3-(2-thienyl)-1,2,4-oxadiazole-5-carbohydrazide	C7 H6 N4 O2 S	231.999	1.274	Invalid mass	No results	No results	8.62039e+06	7.75828e+06	8.64881e+06	4.58478e+06	8.15165e+06	7.1834e+06	8.47365e+06	8.95387e+06	8.59276e+06	8.95066e+06	7.52317e+06	8.44727e+06	8.73661e+06	7.75002e+06	8.2785e+06	7.26517e+06	8.4789e+06	7.15692e+06	6.60605e+06	1.19755e+08	6.6093e+06	3.92494e+06	4.91174e+06	5.43087e+06
Com_6500_pos	Vindoline	C25 H32 N2 O6	456.226	14.331	Full match	No results	Full match	2.53683e+07	1.39699e+07	7.8887e+06	5.17767e+06	5.57019e+06	2.8106e+06	1.51568e+06	4.83517e+06	2.76885e+06	2.26696e+06	2.25203e+06	896678	2.77247e+06	1.18236e+06	2.64046e+06	1.35886e+06	1.73175e+06	4.85426e+06	1.57005e+06	2.94128e+07	1.08611e+06	3.94956e+06	2.31022e+06	1.04963e+06
Com_24753_pos	Luotonin F	C18 H11 N3 O2	301.084	11.049	Full match	No results	No results	734220	652468	773477	757687	695120	884997	632703	670067	665278	636218	595926	600091	564579	550326	583253	522080	732344	812535	473253	538187	511078	1.03975e+07	2.6485e+07	3.43247e+06
Com_14260_pos	Psychosine	C24 H47 N O7	461.336	13.042	Full match	No results	No results	1.88017e+06	1.85802e+06	1.88529e+06	1.96671e+06	1.88153e+06	2.3994e+06	1.57863e+06	1.71021e+06	1.69103e+06	1.73141e+06	1.7758e+06	1.71778e+06	1.45734e+06	1.3624e+06	1.51776e+06	1.49939e+06	1.96896e+06	2.16179e+06	1.32286e+06	1.29209e+06	4.61849e+06	3.85633e+06	5.83904e+06	1.23845e+06
Com_2423_pos	Tyrosylalanine	C12 H16 N2 O4	252.111	6.594	Full match	No results	No results	3.30644e+06	3.67878e+06	4.62797e+06	2.3268e+06	2.28864e+06	2.45507e+06	3.96515e+06	3.55513e+06	4.04211e+06	2.3278e+06	2.96983e+07	2.11333e+06	3.43599e+06	2.02149e+06	3.76822e+06	3.92222e+06	2.91522e+06	4.89367e+06	5.1803e+06	1.11773e+07	2.69379e+06	2.92546e+06	1.76639e+06	3.76384e+06
Com_28912_pos	3-hydroxy-1,5-diphenylpentan-1-one	C17 H18 O2	276.108	8.995	Invalid mass	No results	No results	2.96951e+06	982147	1.11517e+06	1.58105e+06	1.04329e+06	1.3545e+06	958625	999532	965503	955240	893871	938654	807167	817617	878818	806495	1.03544e+06	1.18698e+06	695588	789338	736643	871643	2.56466e+06	706450
Com_10881_pos	4-chloro-2-(1H-pyrazol-3-yl)phenol	C9 H7 Cl N2 O	194.025	9.985	Full match	No results	No results	987548	946998	1.09436e+06	2.46944e+06	7.78728e+06	2.81576e+06	916642	992261	934164	6.93339e+06	4.41902e+06	1.04965e+07	845210	917069	839094	2.46877e+06	3.90754e+06	2.25793e+06	691773	759322	714602	3.62126e+07	1.15801e+08	1.8673e+07
Com_1167_pos	5-OxoETE	C20 H30 O3	318.218	14.013	Invalid mass	No results	No results	2.03418e+08	2.51014e+08	1.9559e+08	2.19614e+08	2.7428e+08	2.46767e+08	2.74833e+08	2.64799e+08	4.71983e+08	1.86513e+08	2.27612e+08	2.02157e+08	2.77412e+08	7.93455e+08	2.71269e+08	2.50205e+08	1.78038e+08	3.39692e+08	2.84759e+08	2.46683e+08	3.48671e+08	2.98571e+08	2.63931e+08	2.13603e+08
Com_376_pos	Palmitic Acid	C16 H32 O2	273.267	12.206	Invalid mass	No results	No match	3.05148e+09	1.74038e+09	2.1512e+09	3.76007e+09	2.57193e+09	9.61662e+09	6.91551e+09	2.0483e+09	2.21672e+09	1.64535e+09	3.09317e+09	1.98818e+09	2.81943e+09	2.08185e+09	2.70519e+09	2.83496e+09	3.448e+09	2.8717e+09	2.74596e+09	2.27866e+09	2.22514e+09	3.36483e+09	1.8151e+09	2.22745e+09
Com_14509_pos	Isoeugenyl acetate	C12 H14 O3	206.095	8.221	Full match	No results	No results	6.18496e+06	5.21862e+06	6.47968e+06	6.64211e+06	6.15802e+06	9.11465e+06	5.232e+06	4.72962e+06	5.49466e+06	8.50114e+06	8.2491e+06	6.27812e+06	6.62764e+06	3.56898e+06	5.50828e+06	5.33071e+06	7.36433e+06	1.01702e+07	4.06818e+06	5.33707e+06	4.47792e+06	7.17138e+06	7.66437e+06	7.49611e+06
Com_12068_pos	1-(4-methyl-2-morpholino-1,3-thiazol-5-yl)ethan-1-one	C10 H14 N2 O2 S	226.075	8.556	Invalid mass	No results	No results	2.56053e+06	4.59847e+06	2.90313e+06	3.02731e+06	2.58231e+06	2.53925e+06	2.64103e+06	5.3391e+06	5.38631e+06	2.38911e+06	3.1922e+06	2.13762e+06	2.33312e+06	4.04447e+06	3.26285e+06	1.797e+06	2.14155e+06	2.76864e+06	3.20178e+06	3.1917e+06	6.52791e+06	2.9748e+06	2.62009e+06	3.1794e+06
Com_26048_pos	Biochanin A	C16 H12 O5	284.069	9.193	Full match	No results	Full match	1.03981e+07	5.51859e+06	4.77775e+06	4.49309e+06	1.55643e+07	3.42505e+06	6.79573e+06	1.79138e+06	3.07241e+06	9.94894e+06	8.58059e+06	1.10651e+07	2.56491e+06	1.1628e+07	2.17578e+06	1.14848e+07	9.56074e+06	7.28948e+06	3.29446e+06	8.04117e+06	3.62444e+06	7.59989e+06	6.94817e+06	9.36688e+06
Com_22892_pos	Ocfentanil-d5	C22 H22 [2]H5 F N2 O2	353.257	12.645	Invalid mass	No results	No results	5.10784e+06	4.89459e+06	3.33788e+06	4.64768e+06	4.63496e+06	8.05604e+06	4.11468e+06	4.79875e+06	8.97095e+06	3.23841e+06	5.18048e+06	6.87428e+06	4.70117e+06	5.58585e+06	5.19254e+06	5.40815e+06	4.23469e+06	8.36044e+06	4.52531e+06	2.21716e+06	3.9624e+06	5.04432e+06	3.94239e+06	3.4138e+06
Com_5386_pos	Cyclo(glycyltryptophylprolylglycylvalylglycyl-汕-hydroxytyrosyl)	C36 H44 N8 O9	732.32	10.333	Full match	No results	No results	4.2838e+06	3.0682e+07	8.73461e+06	1.99371e+06	1.88975e+06	2.43356e+06	3.18951e+07	1.14119e+07	7.59542e+07	1.75445e+06	1.64272e+06	1.63087e+06	6.08532e+06	3.58286e+07	2.8999e+07	1.47485e+06	1.90204e+06	2.29114e+06	5.94788e+06	1.79535e+07	3.66483e+07	1.75819e+06	1.68805e+06	1.28463e+06
Com_21692_pos	1-[2-(2,5-dimethyl-1H-pyrrol-1-yl)-4-nitrophenyl]-1H-imidazole	C15 H14 N4 O2	282.108	11.051	Invalid mass	No results	No results	6.0244e+06	6.6201e+06	6.51512e+06	6.64281e+06	6.5294e+06	1.01605e+07	6.67225e+06	6.28242e+06	6.85053e+06	7.0855e+06	6.66277e+06	5.92379e+06	6.21041e+06	5.44672e+06	5.74802e+06	5.95413e+06	7.92201e+06	9.6859e+06	8.07859e+06	5.09534e+06	1.85069e+07	1.8895e+07	3.47887e+07	5.96796e+06
Com_2922_pos	Corylifol A	C25 H26 O4	390.183	9.867	No results	No results	Full match	4.4902e+07	1.90411e+07	3.43517e+07	4.99633e+07	5.6088e+07	1.57259e+07	4.24704e+07	1.35532e+07	2.0083e+07	3.71091e+07	4.81156e+07	5.0562e+07	2.58928e+07	5.19654e+07	1.66574e+07	5.8748e+07	1.37281e+08	4.47525e+07	3.013e+07	8.1156e+07	3.94242e+07	6.82229e+07	1.68356e+08	7.9891e+07
Com_5032_pos	3-Hydroxyproline	C5 H9 N O3	131.059	2.072	No results	Full match	Full match	4.87232e+07	4.57865e+07	4.43628e+07	2.63433e+07	2.28005e+07	3.26594e+07	3.99392e+07	5.34854e+07	5.0388e+07	2.56728e+07	3.0196e+07	2.00726e+07	4.31847e+07	6.51783e+07	4.53863e+07	2.09875e+07	2.43957e+07	3.15407e+07	3.49615e+07	5.92447e+07	5.82816e+07	2.29968e+07	2.30764e+07	2.72155e+07
Com_29549_pos	Scopolamine	C17 H21 N O4	303.148	9.875	No results	No results	Full match	3.16773e+06	2.61602e+06	3.08358e+06	2.82169e+06	2.78114e+06	2.98607e+06	2.88962e+06	2.31923e+06	2.58329e+06	2.31279e+06	2.34184e+06	2.52258e+06	2.90037e+06	2.15197e+06	2.37676e+06	1.72451e+06	2.41059e+06	2.74372e+06	1.80419e+06	2.62889e+06	2.11269e+06	3.26766e+06	3.79289e+06	1.7485e+06
Com_11685_pos	ERH	C17 H28 N8 O6	462.2	13.529	Invalid mass	No results	No results	4.76653e+06	2.54343e+06	2.6281e+06	1.83445e+07	3.10934e+07	1.32859e+07	1.17608e+07	7.00094e+06	5.8268e+06	9.57179e+06	1.14317e+07	9.95834e+07	2.75391e+06	3.60667e+06	3.41762e+06	1.27768e+07	2.32025e+06	7.2584e+06	4.11664e+06	4.53105e+06	3.54161e+06	1.57155e+06	7.10774e+06	7.25563e+06
Com_5550_pos	Etiocholanolone	C19 H30 O2	272.214	11.648	Invalid mass	No results	No results	4.27663e+06	4.53421e+06	3.19154e+06	2.81368e+06	2.5228e+06	3.32682e+06	4.8474e+06	3.75949e+06	6.94201e+06	2.39034e+06	2.24276e+06	2.35185e+06	3.0935e+06	9.93628e+06	4.89796e+06	2.02965e+06	2.68998e+06	3.05506e+06	4.07542e+06	4.65995e+06	6.88228e+06	2.5531e+06	2.51064e+06	1.78129e+06
Com_9815_pos	N-(8-methyl-8-azabicyclo[3.2.1]oct-3-yl)-4-nitrobenzamide	C15 H19 N3 O3	622.24	8.234	Invalid mass	No results	No results	2.17758e+06	2.13114e+06	2.37396e+06	2.33911e+06	2.27329e+06	2.88684e+06	2.02886e+06	3.11861e+06	2.07363e+06	2.13282e+06	2.0946e+06	2.01602e+06	1.78657e+06	1.69811e+06	1.86809e+06	1.70413e+06	2.32166e+06	2.65204e+06	1.56409e+06	2.81419e+06	1.5575e+06	2.03233e+06	2.0973e+06	1.58931e+06
Com_13972_pos	Glycitin	C22 H22 O10	468.108	9.246	Invalid mass	No results	No results	5.98514e+06	8.31518e+06	1.12245e+07	1.6627e+07	1.6192e+07	2.07568e+07	1.13947e+07	1.17278e+07	1.20968e+07	1.50708e+07	2.23397e+07	2.1938e+07	2.10563e+07	7.5835e+06	1.7746e+07	1.65883e+07	2.25471e+07	3.01479e+07	1.60628e+07	1.06756e+07	1.21958e+07	2.28026e+07	2.2728e+07	2.08091e+07
Com_38873_pos	Piperine	C17 H19 N O3	285.137	9.877	No results	No results	Full match	1.10078e+06	660844	976417	736878	945904	713684	737268	554306	778438	590015	740270	721806	1.13903e+06	503051	593845	403438	576141	655760	405582	963122	703052	1.02583e+06	1.00196e+06	493544
Com_9324_pos	7-hydroxy-3-(4-methoxyphenyl)-4H-chromen-4-one	C16 H12 O4	134.037	9.705	Invalid mass	No results	No results	2.57159e+07	2.25894e+07	2.71958e+07	2.68839e+07	2.5377e+07	3.20866e+07	2.76774e+07	2.71628e+07	2.80562e+07	2.47831e+07	2.45815e+07	2.25966e+07	2.21409e+07	2.29775e+07	2.23885e+07	2.36462e+07	3.02739e+07	3.23878e+07	4.66814e+07	7.12244e+07	5.7129e+07	7.00692e+07	1.18448e+08	5.21723e+07
Com_2168_pos	2,4-Dimethylbenzaldehyde	C9 H10 O	134.073	12.032	Full match	No results	No results	8.33172e+08	4.71752e+07	5.46778e+08	5.65209e+08	5.66279e+08	1.44817e+09	8.65213e+08	4.39163e+08	4.68169e+08	4.09574e+08	4.36687e+08	3.97498e+08	4.4179e+08	3.56187e+08	4.13257e+08	4.83993e+08	1.12254e+09	6.68343e+08	3.9609e+08	2.95038e+08	4.18647e+08	5.55473e+08	3.59919e+08	5.02132e+08
Com_6093_pos	carbamazepine-d10	C15 H2 [2]H10 N2 O	246.158	12.497	Full match	No results	No results	3.52875e+06	1.07606e+07	5.69644e+06	6.36173e+06	1.0746e+07	2.25946e+07	2.52502e+06	1.25824e+07	9.04398e+06	6.3438e+06	3.75663e+06	6.83729e+06	1.70456e+07	5.51872e+06	6.25691e+06	8.12609e+06	5.46256e+06	9.81074e+06	1.88692e+07	1.06526e+07	7.94415e+06	1.49811e+07	1.61101e+07	1.94718e+06
Com_34117_pos	N-(2,5-diethoxy-4-morpholinophenyl)-4-methoxybenzenesulfonamide	C21 H28 N2 O6 S	436.17	11.877	Invalid mass	No results	No results	983457	737104	775411	3.86857e+06	2.88396e+06	4.15944e+06	732639	1.3554e+06	1.32184e+06	721101	1.21726e+06	1.16724e+07	1.04396e+06	705116	608607	560095	745229	864745	1.02045e+06	795960	998641	689368	1.47886e+06	538808
Com_5546_pos	4-oxo-5-phenylpentanoic acid	C11 H12 O3	192.079	11.426	Full match	No results	No results	6.90437e+06	7.11139e+06	8.50622e+06	7.24156e+06	5.74954e+06	9.71606e+06	5.96291e+06	6.42257e+06	6.6872e+06	6.30432e+06	5.84975e+06	6.49667e+06	6.36722e+06	5.51726e+06	5.21378e+06	4.95944e+06	6.58664e+06	8.4185e+06	5.86721e+06	6.03924e+06	5.45608e+06	6.12402e+06	6.34681e+06	4.65994e+06
Com_34631_pos	pentane-1,2,3,4,5-pentol	C5 H12 O5	152.067	8.629	Invalid mass	No results	No results	1.50124e+06	1.3317e+06	1.56457e+06	1.36866e+06	1.25269e+06	1.56131e+06	1.16825e+06	1.15229e+06	1.34341e+06	1.20483e+06	1.4702e+06	1.07933e+06	2.11849e+06	1.00227e+06	1.78169e+06	1.43417e+06	1.3726e+06	1.7351e+06	1.15839e+06	1.04658e+06	1.15236e+06	1.34621e+06	1.3014e+06	1.58428e+06
Com_1606_pos	汐-Linolenoyl ethanolamide	C20 H35 N O2	321.267	14.281	Full match	No results	No results	1.01071e+07	8.35004e+06	1.05761e+07	1.35439e+07	8.39176e+06	1.395e+07	8.63196e+06	4.0902e+06	1.30206e+07	1.59347e+07	4.22755e+07	1.35386e+07	6.31122e+06	1.06646e+07	8.60332e+06	2.3117e+07	2.11195e+07	9.59236e+06	4.19728e+06	3.75113e+07	9.34378e+06	1.41779e+07	1.65979e+07	2.81999e+07
Com_11534_pos	Testosterone glucuronide	C25 H36 O8	464.241	11.194	Full match	No results	No results	2.3773e+06	1.92852e+06	2.11528e+06	2.18929e+06	1.98961e+06	2.62967e+06	2.08614e+06	2.05105e+06	2.02795e+06	1.93091e+06	1.89101e+06	1.91959e+06	1.78438e+06	1.78298e+07	1.88116e+06	1.68888e+06	2.21755e+06	2.70412e+06	1.8281e+06	8.49162e+06	2.225e+06	2.07151e+06	2.01775e+06	1.54493e+06
Com_2627_pos	Diflucortolone pivalate	C27 H36 F2 O5	478.255	13.199	Full match	No results	No results	7.95042e+06	7.12451e+06	8.47925e+06	8.33324e+06	8.90506e+06	1.47049e+07	7.25974e+06	8.27898e+06	7.4879e+06	7.53738e+06	2.30662e+07	7.53989e+06	6.23373e+06	6.45403e+06	7.08989e+06	6.5514e+06	8.13826e+06	9.68445e+06	5.69441e+06	5.66946e+06	5.97886e+06	7.29053e+06	7.64196e+06	5.48817e+06
Com_34902_pos	5-(2-pyridinyl)-N-[2-(trifluoromethyl)phenyl]-2-thiophenesulfonamide	C16 H11 F3 N2 O2 S2	384.015	8.268	Invalid mass	No results	No results	1.25197e+06	1.22755e+06	1.35198e+06	1.32912e+06	1.50944e+06	1.63825e+06	1.1378e+06	1.19458e+06	1.18211e+06	1.21035e+06	1.41131e+06	1.60778e+06	2.14642e+06	1.02598e+06	1.06012e+06	1.1835e+06	3.35033e+06	1.505e+06	887603	2.23111e+06	1.15381e+06	2.53394e+06	4.26568e+06	1.0653e+06
Com_28295_pos	6汕-Hydroxy-21-desacetyl deflazacort	C23 H29 N O6	415.196	11.368	Invalid mass	No results	No results	619152	584096	626729	618494	570460	759706	560484	556925	552649	546698	502379	528426	467744	566767	509998	449122	619738	708788	443693	726714	449674	523151	515204	399016
Com_3991_pos	dimethyl 2-(3-nitro-2-pyridyl)malonate	C10 H10 N2 O6	276.04	10.685	Invalid mass	No results	No results	916851	868091	927711	911160	834000	1.08996e+06	802039	816091	826955	761182	714378	726214	704211	685510	750408	621666	855956	998101	5.18006e+07	1.18805e+08	4.02021e+08	1.81381e+08	2.90699e+07	1.57859e+07
Com_34164_pos	Fmoc-L-Isoleucine	C21 H23 N O4	353.164	11.418	No results	No results	Full match	1.09381e+06	1.05165e+06	1.12482e+06	1.08483e+06	1.04357e+06	1.33893e+06	963159	1.0277e+06	1.01422e+06	950661	916689	943837	849534	1.3057e+06	886716	802240	1.06441e+06	1.25472e+06	785364	1.33878e+06	840732	920518	892831	705201
Com_1627_pos	(2R,3S,4S,5R,6R)-2-(hydroxymethyl)-6-(2-phenylethoxy)oxane-3,4,5-triol	C14 H20 O6	301.153	9.02	Invalid mass	No results	No results	1.00722e+07	7.42727e+06	1.38108e+07	4.10911e+06	2.5263e+06	4.20166e+06	1.12615e+07	8.14354e+06	7.25687e+06	1.73929e+06	3.56862e+06	3.16017e+06	3.14284e+07	9.1175e+06	6.20309e+07	3.22807e+06	5.88212e+06	5.68025e+06	1.76525e+07	4.52305e+07	1.10149e+07	4.89191e+06	1.01748e+07	2.91581e+06
Com_31438_pos	Ziyuglycoside I	C41 H66 O13	766.449	14.446	No results	No results	Full match	4.04974e+06	6.39369e+06	5.48981e+06	3.01963e+06	7.27606e+06	4.47549e+06	1.1117e+07	1.80925e+06	2.15405e+06	9.65445e+06	4.97685e+06	5.20857e+06	1.49442e+06	8.53651e+06	9.85135e+06	1.28205e+07	1.14649e+07	5.00125e+06	1.48213e+06	4.64496e+06	5.11648e+06	6.87213e+06	1.66725e+06	8.54302e+06
Com_16677_pos	Neoline/Bullatine B	C24 H39 N O6	415.294	11.504	No results	Invalid mass	No results	1.97544e+06	1.82438e+06	2.03387e+06	1.99776e+06	1.78769e+06	2.33309e+06	1.73089e+06	1.75483e+06	1.75037e+06	1.61542e+06	1.56103e+06	1.58411e+06	1.52491e+06	1.77748e+06	1.5637e+06	1.40993e+06	1.86163e+06	2.22441e+06	1.34951e+06	1.66419e+06	1.40381e+06	1.62839e+06	1.60408e+06	1.22055e+06
Com_11524_pos	LPE 18:0	C23 H48 N O7 P	481.318	15.059	No results	Full match	Full match	2.1769e+06	2.08414e+06	2.8745e+06	2.3735e+06	1.81012e+06	2.13582e+06	1.67866e+06	1.74162e+06	1.88529e+06	1.87067e+06	4.44663e+06	2.72943e+06	2.44773e+06	1.59162e+06	1.79705e+06	2.57972e+06	1.75352e+06	1.8612e+06	1.39644e+06	1.22082e+06	2.70018e+06	2.21169e+06	1.70855e+06	1.89628e+06
Com_25182_pos	Neotuberostemonine	C22 H33 N O4	375.239	12.639	No results	No results	Full match	634068	507454	277763	275174	426850	463315	2.61182e+06	549213	854053	232581	652073	657735	260058	410286	812795	390016	382991	629264	353457	436930	663851	584678	784554	280580
Com_1501_pos	Isophorone	C9 H14 O	138.105	10.167	Full match	No results	No results	1.91143e+07	2.22014e+07	1.98011e+07	1.83144e+07	1.6669e+07	2.39397e+07	2.06161e+07	2.01935e+07	2.33952e+07	1.82035e+07	1.67645e+07	1.59107e+07	1.78032e+07	2.26106e+07	1.91206e+07	2.0498e+07	2.06513e+07	2.57601e+07	1.65463e+07	2.35892e+07	2.10932e+07	2.00534e+07	1.8527e+07	1.55137e+07
Com_35284_pos	Kanamycin	C18 H36 N4 O11	506.215	10.746	Invalid mass	No results	No results	5.75143e+06	815966	880002	895532	800248	1.05942e+06	2.53113e+06	800587	771916	739603	693041	714760	693956	2.8762e+06	709646	616283	821859	1.01723e+06	1.62545e+06	4.73841e+06	1.2818e+06	697631	708590	558821
Com_5876_pos	ethyl 2,3-dioxo-1,2,3,4-tetrahydroquinoline-4-carboxylate	C12 H11 N O4	211.085	8.385	Invalid mass	No results	No match	1.61495e+07	1.59453e+07	1.50751e+07	1.62469e+07	1.40252e+07	1.88146e+07	1.24485e+07	1.08235e+07	1.279e+07	1.15619e+07	1.28685e+07	1.10678e+07	1.08187e+07	9.18087e+06	1.13695e+07	8.24275e+06	1.43569e+07	1.50486e+07	9.01101e+06	8.58431e+06	9.34717e+06	1.23151e+07	1.07966e+07	8.40582e+06
Com_7539_pos	Sarsasapogenin	C27 H44 O3	416.33	14.054	No results	No results	Full match	7.62914e+06	5.79668e+06	4.20617e+06	7.07461e+06	2.56113e+07	4.00393e+06	8.59745e+06	3.57843e+06	5.64984e+06	1.11666e+07	2.68972e+07	2.23646e+07	2.80064e+06	7.26377e+06	3.16659e+06	2.53043e+07	3.44702e+07	9.79857e+06	7.17282e+06	1.05172e+07	3.2999e+07	4.89799e+07	5.09027e+07	1.74788e+07
Com_6260_pos	6-Phosphogluconic acid	C6 H13 O10 P	276.025	1.418	No results	No results	Full match	4.91397e+07	6.19759e+07	3.01092e+07	3.90587e+07	6.92677e+07	2.67916e+07	3.77589e+07	2.75403e+07	3.59206e+07	1.49372e+07	8.8389e+07	1.05952e+08	3.65748e+07	7.33361e+07	4.85786e+07	7.43587e+07	7.42117e+07	3.88267e+07	7.10545e+07	8.60469e+07	6.50842e+07	4.42427e+07	5.40506e+07	1.98536e+08
Com_27565_pos	Emamectin B1a	C49 H75 N O13	885.526	12.941	Full match	No results	No results	690227	667879	723756	769497	692251	904531	636283	654155	648471	661240	622965	619403	594574	519481	555184	531489	676798	781365	468665	564906	512893	702986	625123	501153
Com_2800_pos	PC (14:0e/2:0)	C24 H50 N O7 P	495.334	14.58	No results	Full match	Full match	3.88212e+06	4.75049e+06	4.53767e+06	5.83884e+06	5.63496e+06	4.74254e+06	3.88453e+06	4.0082e+06	5.07924e+06	5.38615e+06	5.57228e+06	5.60574e+06	4.11553e+06	4.29477e+06	6.33851e+06	5.35269e+06	3.71306e+06	4.18312e+06	3.97053e+06	1.92222e+07	4.04487e+06	5.04662e+06	4.20567e+06	4.45183e+06
Com_23117_pos	1,2-dihydroxyheptadec-16-yn-4-yl acetate	C19 H34 O4	364.2	13.785	Invalid mass	No results	No results	668390	623693	681988	683160	665813	840945	590663	643599	664596	930375	573902	564376	519466	8.18364e+06	947457	483610	651272	763871	431898	485683	456684	573224	588442	431619
Com_8599_pos	ILK	C18 H36 N4 O4	372.275	7.515	Full match	No results	No results	1.17215e+06	1.11471e+06	1.22703e+06	1.26342e+06	1.17799e+06	1.44939e+06	1.07622e+06	1.12275e+06	1.08077e+06	1.12626e+06	1.71557e+06	1.02963e+06	1.25068e+06	924047	993263	886748	1.21716e+06	1.36919e+06	804168	1.23071e+07	837149	1.06093e+06	1.09753e+06	783268
Com_39968_pos	U-44069	C21 H34 O4	332.233	10.817	Invalid mass	No results	No results	765819	3.18761e+06	1.41676e+06	731644	621898	822354	2.25316e+06	1.76387e+06	3.29317e+06	562888	551261	548748	959513	2.92774e+06	2.53662e+06	545366	655888	783581	842126	1.42137e+06	1.81301e+06	560078	660423	426921
Com_2337_pos	5-Acetylsalicylic acid	C9 H8 O4	180.063	6.22	No results	Invalid mass	No match	1.83492e+07	1.4959e+07	1.58098e+07	1.35415e+07	1.20169e+07	1.01818e+07	1.43364e+07	1.36469e+07	1.51251e+07	1.41888e+07	1.62992e+07	9.22367e+06	1.46154e+07	1.08382e+07	1.41477e+07	7.84572e+06	1.25514e+07	1.77944e+07	9.65928e+06	6.79282e+07	1.07161e+07	1.16146e+07	1.0751e+07	8.82418e+06
Com_2262_pos	octadec-9-ynoic acid	C18 H32 O2	262.23	14.85	Invalid mass	No results	No results	1.43161e+08	1.59029e+08	2.05387e+08	2.5831e+08	2.66925e+08	1.61943e+08	1.6887e+08	2.05456e+08	2.1451e+08	1.9913e+08	2.03773e+08	2.04543e+08	2.17656e+08	2.12046e+08	1.74413e+08	2.70433e+08	8.72192e+07	1.9183e+08	1.79928e+08	1.48232e+08	1.93621e+08	2.38839e+08	1.78939e+08	1.84923e+08
Com_3027_pos	N2-Acetyl-L-ornithine	C7 H14 N2 O3	157.074	1.365	No results	Invalid mass	No match	1.44277e+08	3.58981e+08	5.01002e+08	2.2155e+08	1.41379e+08	4.34371e+08	1.6469e+08	6.89288e+08	2.16366e+08	1.5161e+08	3.60199e+08	1.55683e+08	5.00867e+08	9.02671e+07	6.80036e+08	1.04222e+08	1.28895e+08	2.49057e+08	2.94747e+08	9.39609e+07	1.0424e+08	1.74841e+08	1.28377e+08	8.53549e+07
Com_25308_pos	AL 8810 Methyl ester	C25 H33 F O4	438.225	11.617	Invalid mass	No results	No results	665206	664238	738914	729677	642879	862750	648632	725493	807144	592542	581618	609910	843434	887556	816053	586157	1.06888e+06	792275	1.389e+06	1.44809e+06	1.87379e+06	933651	2.50584e+06	537969
Com_7930_pos	Desoxycortone	C21 H30 O3	330.22	12.254	Full match	No results	No results	1.44693e+06	1.32658e+06	1.43011e+06	2.03469e+06	1.45053e+06	2.07471e+06	1.58361e+06	1.53525e+06	1.33675e+06	1.40427e+06	1.595e+06	1.68623e+06	1.18502e+06	2.1815e+06	1.42795e+06	1.17263e+06	1.56126e+06	2.11854e+06	1.0182e+06	4.05658e+06	2.0834e+06	1.85591e+06	1.80704e+06	1.02955e+06
Com_6928_pos	2-(4-chlorophenyl)-3-phenylquinoxaline	C20 H13 Cl N2	316.078	6.006	Full match	No results	No results	1.64013e+06	1.53845e+06	1.72876e+06	3.02629e+06	4.29835e+06	1.19051e+07	1.44926e+06	1.49672e+06	1.50735e+06	2.66449e+07	3.34577e+06	3.84599e+06	1.95758e+06	2.15323e+06	1.43322e+06	4.39754e+06	3.28401e+06	1.47371e+07	1.12992e+06	1.25994e+06	1.71794e+06	1.606e+07	3.4322e+06	1.32405e+07
Com_13161_pos	Methyl laurate	C13 H26 O2	214.194	12.331	No results	No results	Full match	2.37869e+06	2.0692e+06	2.26125e+06	2.81194e+06	2.65051e+06	3.34118e+06	2.03376e+06	2.21274e+06	3.83253e+06	4.60948e+06	1.89361e+06	3.45057e+06	2.85349e+06	1.74303e+06	3.61491e+06	1.75928e+06	2.84517e+06	5.35569e+06	2.27857e+06	4.14494e+06	1.65693e+06	3.92422e+06	2.31573e+06	2.96959e+06
Com_705_pos	Myricetin 3-O-galactoside	C21 H20 O13	480.091	8.617	No results	No results	Full match	4.13768e+07	1.44188e+07	5.27551e+06	1.57635e+08	3.05535e+09	3.77401e+07	4.6791e+07	8.02825e+06	2.66742e+07	8.41938e+08	3.34028e+08	7.51849e+08	1.17354e+07	4.08301e+07	2.57898e+07	5.88555e+08	3.13984e+08	1.62478e+08	1.97526e+07	4.95614e+07	4.37752e+07	2.10313e+08	1.74374e+08	1.30045e+09
Com_18944_pos	2-[6-(1H-benzo[d]imidazol-2-yl)-2-pyridyl]-1H-benzo[d]imidazole	C19 H13 N5	311.106	12.515	Invalid mass	No results	No results	733148	713091	765501	730392	707993	949101	675431	698966	664238	670313	624007	645324	603564	561983	618049	555957	718459	863855	502619	550987	529085	690720	637574	486764
Com_38564_pos	(5-methyl-3-isoxazolyl)[4-(5-propyl-2-pyrimidinyl)piperazino]methanone	C16 H21 N5 O2	315.175	10.289	Invalid mass	No results	No results	999811	690805	736688	1.64807e+06	3.37896e+06	1.98809e+06	803680	985648	909098	816595	1.61543e+06	7.78734e+06	559389	533243	599951	540752	696968	797521	485254	1.73922e+06	509438	653806	645690	680719
Com_2263_pos	2-(4-chlorophenyl)-5-(4-phenylbuta-1,3-dienyl)-2H-1,2,3,4-tetraazole	C17 H13 Cl N4	308.08	10.859	Invalid mass	Invalid mass	No results	2.22347e+06	2.17932e+06	2.34521e+06	2.4034e+06	2.11629e+06	2.88072e+06	2.03934e+06	2.11238e+06	2.07192e+06	2.01184e+06	1.89236e+06	1.91958e+06	1.78707e+06	1.72963e+06	1.88224e+06	1.94837e+06	2.26251e+06	2.60568e+06	1.50359e+06	1.59361e+06	1.55375e+06	1.89716e+06	5.07196e+06	1.48991e+06
Com_4554_pos	D-Fructose 1,6-bisphosphate	C6 H14 O12 P2	339.997	1.473	No results	No results	Full match	6.19567e+07	7.37808e+07	4.73171e+07	1.57656e+08	9.24527e+07	5.40679e+08	4.55901e+07	8.58178e+07	4.63904e+07	1.97e+08	1.83244e+08	2.02588e+08	1.42693e+08	6.13623e+07	7.39102e+07	1.38568e+08	1.50197e+08	3.17131e+08	4.44689e+07	5.83487e+07	2.82853e+07	7.75275e+07	4.42916e+07	6.97706e+07
Com_20736_pos	9-(2,3-Dihydroxy-3-methylbutoxy)-7H-furo[3,2-g]chromen-7-one	C16 H16 O6	304.098	7.524	Invalid mass	No results	No results	2.80585e+06	2.66196e+06	2.93722e+06	3.02432e+06	2.81983e+06	3.56462e+06	2.57621e+06	2.6876e+06	2.58711e+06	2.696e+06	2.37595e+06	2.46469e+06	2.27453e+06	2.46637e+06	2.37763e+06	2.10337e+06	2.91359e+06	3.32749e+06	1.92393e+06	2.12154e+06	2.65365e+06	2.52808e+06	2.57003e+06	1.87495e+06
Com_16806_pos	Perillene	C10 H14 O	150.105	11.146	No results	Full match	Full match	2.35214e+07	1.33185e+07	1.05791e+07	6.54414e+06	5.41093e+06	7.26427e+06	1.67598e+07	9.01196e+06	1.40357e+07	6.02419e+06	5.72854e+06	6.36076e+06	9.89673e+06	2.61593e+07	1.30818e+07	5.62837e+06	7.32856e+06	8.37641e+06	1.50482e+07	1.64253e+07	1.95219e+07	6.86684e+06	7.37717e+06	4.66945e+06
Com_1965_pos	3-(2-thienylmethylidene)chroman-4-one	C14 H10 O2 S	121.02	6.787	Invalid mass	No results	No results	7.39271e+06	4.0756e+06	8.38731e+06	3.79201e+06	3.55401e+06	4.44728e+06	4.60698e+06	3.8203e+06	3.87529e+06	3.35682e+06	3.23474e+06	3.33059e+06	5.85382e+06	1.84007e+07	1.55526e+07	2.82427e+06	4.01304e+06	4.11928e+06	5.64354e+06	3.89423e+07	7.77967e+06	3.3046e+06	3.34952e+06	2.49959e+06
Com_2859_pos	Methyl palmitate	C17 H34 O2	287.283	12.353	Invalid mass	No results	No results	2.38564e+08	2.26812e+08	3.30635e+08	3.44889e+08	2.78771e+08	9.01703e+08	1.76063e+08	2.30374e+08	2.29752e+08	4.12476e+08	3.84081e+08	2.66355e+08	2.14316e+08	1.82186e+08	2.63652e+08	2.81458e+08	2.67295e+08	6.57267e+08	2.01884e+08	3.56364e+08	2.45066e+08	3.01928e+08	5.08521e+08	1.85325e+08
Com_38780_pos	O1-(2,6-dichlorobenzyl)-4-methoxybenzene-1-carbohydroximamide	C15 H14 Cl2 N2 O2	346.027	10.99	Invalid mass	No results	No results	669933	646913	717009	700816	659316	842540	587499	638411	625893	602119	569713	569254	539600	510300	561306	497906	674610	763474	471357	473753	464345	577197	732608	5.94061e+06
Com_12224_pos	Carbadox	C11 H10 N4 O4	262.067	1.272	Invalid mass	No results	No results	7.21933e+06	3.27431e+06	2.01923e+07	7.71336e+06	9.51453e+06	5.20688e+06	7.49511e+06	5.93746e+06	1.00672e+07	3.5016e+06	4.51545e+06	4.47741e+06	3.07981e+06	4.79899e+06	3.03776e+06	3.0662e+06	1.02484e+07	1.02191e+07	2.93943e+06	9.96297e+06	5.87684e+06	1.48585e+06	7.07725e+06	3.77001e+06
Com_33401_pos	3-[5-(benzylthio)-4-methyl-4H-1,2,4-triazol-3-yl]-5-oct-1-ynylpyridine	C23 H26 N4 S	390.187	9.717	Full match	No results	No results	854315	1.83132e+06	906791	916214	1.32935e+06	1.07499e+06	770449	816209	866631	1.07015e+06	2.24262e+06	1.45372e+06	1.10566e+06	1.64717e+06	710898	1.27799e+06	1.46196e+06	2.69725e+06	867986	1.02689e+06	920178	1.27802e+06	1.87103e+06	1.11953e+06
Com_7508_pos	Butein	C15 H12 O5	272.069	7.547	Full match	No results	Full match	3.89505e+07	4.50255e+07	1.12557e+07	2.76496e+06	2.71093e+07	2.81932e+06	5.9854e+07	1.53511e+07	3.16609e+07	4.40841e+06	2.04657e+07	2.56182e+07	1.26313e+07	8.11652e+07	4.0451e+07	2.86421e+07	3.51936e+07	1.43984e+07	3.34681e+07	4.6631e+07	5.78989e+07	4.11768e+06	4.38503e+06	1.6984e+07
Com_19148_pos	N-[4-(diethylamino)phenyl]-N'-phenylurea	C17 H21 N3 O	321.119	9.214	Invalid mass	No results	No results	1.14548e+06	979370	1.12449e+06	1.07126e+06	1.24597e+06	1.33335e+06	934714	993434	928953	1.19408e+06	877210	946189	821524	821633	845167	789401	1.04848e+06	1.24735e+06	702783	818539	724855	919923	894569	784097
Com_27036_pos	ENK	C15 H27 N5 O7	389.188	9.403	Invalid mass	No results	No results	835016	802800	963932	895169	891809	1.07171e+06	773275	798797	812920	827857	751566	823447	714187	657117	730533	683218	884891	1.00219e+06	689198	1.46778e+06	638396	903806	1.24012e+06	768824
Com_24259_pos	2-{2-oxo-2H,8H,9H-furo[2,3-h]chromen-8-yl}propan-2-yl acetate	C16 H16 O5	283.143	11.653	Invalid mass	No results	No results	2.0764e+06	2.31862e+06	2.19631e+06	2.15847e+06	2.23244e+06	2.59785e+06	1.87052e+06	1.93561e+06	1.92221e+06	1.87574e+06	1.72949e+06	1.78884e+06	1.60527e+06	1.59838e+06	1.74995e+06	1.77415e+06	2.036e+06	2.40315e+06	1.44676e+06	6.1661e+06	1.44857e+06	1.78751e+06	1.99218e+06	1.40118e+06
Com_18479_pos	Dehydroepiandrosterone (DHEA)	C19 H28 O2	270.199	12.558	Invalid mass	No results	No results	2.41777e+06	1.98021e+06	2.23767e+06	2.19198e+06	2.10674e+06	3.42082e+06	2.44286e+06	2.10264e+06	1.97977e+06	2.12082e+06	2.07329e+06	2.33222e+06	1.67514e+06	1.6147e+06	1.85953e+06	1.8373e+06	2.38731e+06	2.69563e+06	1.42499e+06	1.54732e+06	1.48964e+06	1.81666e+06	1.90615e+06	1.50432e+06
Com_5408_pos	3-hydroxy-2-[5-nitro-2-(1-pyrrolidinyl)benzyl]propanenitrile	C14 H17 N3 O3	275.128	7.387	Full match	No results	No results	2.58918e+06	2.81327e+06	3.51123e+06	2.35795e+06	2.20286e+06	2.96073e+06	2.10522e+06	5.8059e+06	3.87049e+06	2.03755e+06	1.6604e+07	1.96108e+06	4.99409e+06	1.71187e+06	3.7687e+06	1.68889e+06	2.31572e+06	2.59572e+06	4.39219e+06	1.5621e+07	1.66063e+06	2.21543e+06	2.33151e+06	2.35689e+06
Com_2747_pos	GPH	C13 H19 N5 O4	331.127	2.016	Invalid mass	No results	No match	3.46801e+08	2.3706e+08	2.08734e+08	4.42873e+08	5.33166e+08	2.31703e+08	3.18263e+08	5.84606e+07	2.12634e+08	3.71213e+08	3.10124e+08	4.23522e+08	1.12377e+08	1.28902e+08	1.16712e+08	3.83962e+08	7.47394e+08	5.55883e+08	1.3768e+08	1.51803e+08	2.24125e+08	5.81926e+08	7.94096e+08	3.73949e+08
Com_14951_pos	Oleanonic acid	C30 H46 O3	454.346	13.707	No results	Full match	Full match	4.81351e+06	4.16201e+06	4.29701e+06	3.57247e+06	1.31629e+07	2.48605e+06	4.36961e+06	1.89762e+06	2.14956e+06	5.50308e+06	9.60898e+06	9.33097e+06	2.22697e+06	4.66243e+06	1.66952e+06	1.07151e+07	7.71351e+06	2.28825e+06	7.07202e+06	4.93745e+06	4.29298e+07	4.14063e+07	4.88402e+07	1.03621e+07
Com_25033_pos	Peucedanol	C14 H16 O5	264.1	7.613	No results	Full match	No results	1.60698e+07	1.43513e+07	1.53052e+07	1.24366e+07	1.08437e+07	1.65353e+07	8.25585e+06	1.00876e+07	1.28277e+07	9.79914e+06	1.16632e+07	9.32363e+06	9.92415e+06	7.72442e+06	1.0783e+07	8.64166e+06	1.20699e+07	1.77791e+07	7.89117e+06	1.1778e+07	9.43305e+06	1.32149e+07	1.04531e+07	1.09039e+07
Com_28353_pos	Sulforidazine	C21 H26 N2 O2 S2	402.151	9.463	Invalid mass	No results	No results	1.38578e+06	2.93658e+06	1.80859e+06	1.34457e+06	1.50051e+06	1.63924e+06	1.57632e+06	1.38258e+06	1.24148e+06	1.41417e+06	1.26706e+06	1.59439e+06	1.13925e+06	1.87027e+06	2.07012e+06	1.71947e+06	1.36438e+06	1.73443e+06	2.27243e+06	2.15924e+06	1.80883e+06	1.35563e+06	1.88787e+06	1.25125e+06
Com_26878_pos	QKK	C17 H34 N6 O5	402.26	6.666	Full match	No results	No results	3.03269e+06	3.30273e+06	4.37776e+06	1.66549e+06	1.89682e+06	1.79841e+06	3.55554e+06	2.5092e+06	3.28123e+06	2.1143e+06	1.93675e+06	1.84904e+06	2.75102e+06	1.85361e+06	2.29345e+06	2.19271e+06	2.87682e+06	2.08488e+06	2.72992e+06	1.5001e+06	2.47591e+06	1.623e+06	1.31596e+06	2.20915e+06
Com_3870_pos	(+/-)5(6)-EET	C20 H32 O3	140.122	13.157	Invalid mass	Invalid mass	No results	1.87191e+06	5.3318e+06	2.12773e+06	1.03826e+06	1.16143e+06	1.55284e+06	4.62054e+06	1.72105e+06	6.25072e+06	1.29374e+06	1.29888e+06	878622	1.5496e+06	1.49193e+07	6.12263e+06	2.18441e+06	1.57517e+06	1.80666e+06	2.36804e+06	3.66912e+06	3.55227e+06	976713	1.60177e+06	931466
Com_19326_pos	4-fluoro-N-[4-(4-methylpiperazino)phenyl]benzenesulfonamide	C17 H20 F N3 O2 S	349.128	9.963	Invalid mass	No results	No results	2.12673e+06	1.68383e+06	2.7509e+06	2.93197e+06	5.63586e+06	2.22193e+06	1.93753e+06	1.66019e+06	1.65468e+06	6.41492e+06	9.09141e+06	7.03612e+06	2.67417e+06	1.53886e+06	1.62053e+06	5.67368e+06	7.50599e+06	4.18398e+06	2.12266e+06	1.29867e+06	1.13523e+06	4.31765e+06	1.0845e+07	8.0278e+06
Com_134_pos	PC (14:1e/4:0)	C26 H52 N O7 P	521.349	14.694	No results	Full match	Full match	6.60017e+07	2.93214e+07	7.49395e+07	1.41744e+07	1.42583e+07	1.38405e+07	3.04185e+07	1.41792e+07	2.8808e+07	1.13738e+07	1.68848e+07	1.29737e+07	3.30354e+07	1.49792e+07	5.40485e+07	1.48497e+07	1.96079e+07	1.27906e+07	3.69902e+07	6.22091e+08	4.39413e+07	1.66133e+07	1.92339e+07	1.21576e+07
Com_12403_pos	GMP	C10 H14 N5 O8 P	363.059	2.033	No results	No results	Full match	3.32093e+06	3.34309e+06	3.67396e+06	3.63177e+06	3.24258e+06	4.43557e+06	3.21476e+06	3.41399e+06	3.3303e+06	3.23482e+06	3.09645e+06	3.0601e+06	2.96267e+06	2.69654e+06	3.11903e+06	2.65908e+06	3.69327e+06	4.54589e+06	2.92176e+06	2.76573e+06	2.64867e+06	3.30569e+06	3.29382e+06	2.58575e+06
Com_37204_pos	8-(1,2-dihydroxy-3-methylbut-3-en-1-yl)-7-methoxy-2H-chromen-2-one	C15 H16 O5	259.072	11.054	Invalid mass	No results	No results	2.13704e+06	1.60346e+06	4.70673e+06	3.11867e+06	4.30377e+06	3.49285e+06	1.61634e+06	2.36241e+06	2.89213e+06	2.99847e+06	2.49686e+06	2.69261e+06	2.9633e+06	1.71539e+06	2.29897e+06	1.9419e+06	2.53121e+06	3.35698e+06	1.95035e+06	1.35866e+06	1.5135e+06	2.00325e+06	4.14958e+06	2.10207e+06
Com_159_pos	5-(tert-butyl)-2-methyl-N-(4-nitrophenyl)-3-furamide	C16 H18 N2 O4	324.106	1.336	Invalid mass	No results	No results	9.06849e+09	7.14823e+09	1.55848e+10	1.55613e+10	1.63535e+10	20268115145	1.61257e+10	8.67754e+09	1.13823e+10	9.82508e+09	8.04037e+09	1.34543e+10	6.96989e+09	1.08648e+10	7.43412e+09	1.27637e+10	1.61227e+10	2.03585e+10	3.27144e+09	6.90585e+09	9.46877e+09	1.3431e+10	12866932369	5.00011e+09
Com_44934_pos	Tenuifoliside B	C30 H36 O17	668.196	8.661	No results	No results	Full match	1.44012e+06	1.35686e+06	1.52446e+06	1.55659e+06	1.37862e+06	1.80193e+06	1.25189e+06	1.32452e+06	1.33853e+06	1.28126e+06	1.20115e+06	1.23626e+06	1.13084e+06	1.06078e+06	1.15724e+06	1.09255e+06	1.43406e+06	1.61076e+06	964050	1.0237e+06	999428	1.25947e+06	1.25983e+06	933182
Com_16638_pos	ethyl 5-hydroxy-4-oxo-4H-chromene-2-carboxylate	C12 H10 O5	234.051	6.351	Invalid mass	No results	No results	8.94521e+06	2.17158e+07	1.52223e+07	1.40446e+06	1.37227e+06	1.66729e+06	1.45117e+07	9.69371e+06	1.96799e+07	1.27636e+06	1.17428e+06	1.2049e+06	1.05461e+06	1.05938e+06	8.21842e+06	1.03288e+06	1.45632e+06	1.6223e+06	935959	4.55408e+06	1.00345e+06	1.23814e+06	1.20223e+06	915835
Com_38156_pos	4-methyl-5-phenoxy-6-piperidino-2-(trifluoromethyl)pyrimidine	C17 H18 F3 N3 O	337.143	11.614	Invalid mass	No results	No results	713418	690108	767691	758095	667916	896350	673893	706932	688784	648366	604270	633663	547414	601459	609670	552359	724766	823131	495547	644785	530720	1.52557e+06	3.28903e+06	459919
Com_17724_pos	2-(1H-benzimidazol-2-yl)-N-[4-(benzyloxy)phenyl]benzamide	C27 H22 N4 O2	434.177	7.918	Invalid mass	No results	No match	8.66126e+06	2.03364e+07	3.12095e+07	1.71919e+06	1.94444e+06	2.93097e+06	2.22876e+07	1.08953e+07	1.276e+07	1.95139e+06	2.20065e+06	1.96652e+06	1.9809e+07	1.07432e+07	1.61943e+07	1.70532e+06	2.79716e+06	3.16735e+06	1.28524e+07	7.46534e+06	1.29322e+07	2.18724e+06	2.88639e+06	1.95656e+06
Com_27805_pos	汕-Hydroxythiofentanyl	C20 H26 N2 O2 S	358.176	13.477	Invalid mass	No results	No results	675297	683329	707914	774194	726206	892113	634258	661752	686464	627441	619084	638615	563522	549041	612072	514784	678821	833615	475049	516080	515526	620841	635117	484179
Com_9025_pos	Cer-NS (d18:2/16:1)	C34 H63 N O3	533.482	16.677	No results	Full match	No results	5.61028e+07	1.50145e+07	8.1236e+06	1.34016e+08	1.47823e+08	7.32744e+07	2.90494e+07	1.97111e+06	2.9253e+07	7.64535e+07	5.56466e+07	8.71797e+07	1.67639e+07	1.50528e+07	1.75323e+06	7.10705e+07	5.59507e+07	2.71556e+06	3.25375e+06	1.44098e+06	9.03657e+07	1.25877e+08	4.77871e+06	6.27592e+07
Com_723_pos	PNH	C15 H22 N6 O5	366.166	12.812	Full match	No results	No results	4.66342e+08	1.28609e+08	7.21001e+07	2.77304e+07	1.28085e+07	1.09341e+07	2.06033e+07	7.64858e+06	4.73378e+06	3.43722e+06	3.0122e+06	2.75958e+06	2.11664e+06	1.46433e+06	1.73743e+06	1.94256e+06	1.69109e+07	6.07845e+06	2.24092e+06	1.63929e+06	2.27356e+06	2.2221e+06	1.80334e+06	1.40416e+06
Com_30486_pos	QNH	C15 H23 N7 O6	397.172	9.436	Full match	No results	No results	3.93407e+06	2.05158e+06	1.35938e+06	1.48082e+06	2.17915e+06	1.74233e+06	1.6445e+06	2.73649e+06	1.70814e+06	1.39328e+06	1.26116e+06	1.52107e+06	4.10789e+06	1.18309e+06	2.43142e+06	1.83441e+06	1.53126e+06	1.69153e+06	1.13653e+07	2.71547e+06	4.74103e+06	1.73133e+06	2.17946e+06	1.20398e+06
Com_8556_pos	15-Deoxy-忖12,14-prostaglandin J2-2-glycerol ester	C23 H34 O5	412.224	13.591	Invalid mass	No results	No results	1.89091e+06	1.84612e+06	2.08602e+06	2.00665e+06	1.9414e+06	2.38602e+06	1.76318e+06	1.86489e+06	1.83836e+06	1.89859e+06	1.72711e+06	2.01335e+06	1.57098e+06	1.40333e+06	1.6174e+06	2.26468e+06	1.94951e+06	2.25423e+06	1.31555e+06	1.46435e+06	1.33599e+06	1.69432e+06	1.71575e+06	1.27649e+06
Com_17377_pos	FPK	C20 H30 N4 O4	372.213	11.072	Invalid mass	No results	No results	894564	818521	942395	896794	846926	1.0988e+06	770877	816401	804699	775160	726069	731144	917731	670510	710628	677211	1.50401e+06	1.0214e+06	836266	4.27779e+07	992423	901205	1.85161e+06	658101
[truncated: 408 more rows]

## Sheet: negtive mode
Compound_ID	Name	Formula	Molecular Weight	RT [min]	mzCloud_Results	mzVault_Results	MassList_Results	XFSCK1	XFSCK2	XFSCK3	ZCSCK1	ZCSCK2	ZCSCK3	XFSUV1	XFSUV2	XFSUV3	ZCSUV1	ZCSUV2	ZCSUV3	XFLCK1	XFLCK2	XFLCK3	ZCLCK1	ZCLCK2	ZCLCK3	XFLUV1	XFLUV2	XFLUV3	ZCLUV1	ZCLUV2	ZCLUV3
[truncated: 680 more rows]
