# Supplementary material for: Transcriptomic and Metabolomic Basis of Short- and Long-Term Post-Harvest UV-C Application in Regulating Grape Berry Quality Development
Source: Foods. 2021 Mar 16;10(3):625. doi: 10.3390/foods10030625 (PMC8001394; doi:10.3390/foods10030625)
Supplement: Supplementary file 1 [file foods-10-00625-s001.zip › Supplementary materials/Supplemental Table 5 General overview of flavonoids.xlsx]

## Sheet: Sheet2
Index	Q1 (Da)	Q3 (Da)	Molecular Weight (Da)	Formula	Ionization model	Compounds	Class I	Class II	CAS	Level	XF-S-CK1	XF-S-CK2	XF-S-CK3	ZC-S-CK1	ZC-S-CK2	ZC-S-CK3	XF-S-UVC1	XF-S-UVC2	XF-S-UVC3	ZC-S-UVC1	ZC-S-UVC2	ZC-S-UVC3	XF-L-CK1	XF-L-CK2	XF-L-CK3	ZC-L-CK1	ZC-L-CK2	ZC-L-CK3	XF-L-UVC1	XF-L-UVC2	XF-L-UVC3	ZC-L-UVC1	ZC-L-UVC2	ZC-L-UVC3	mix01	mix02	mix03	mix04	mix05	mix06	cpd_ID	kegg_map
pme2960	273.08	153	272.068	C15H12O5	[M+H]+	Naringenin chalcone	Flavonoids	Chalcones	73692-50-9	A	91794	82549	82160	8128.2	4941.8	8745	62807	64997	80674	5995.5	4658	4909.6	59126	53166	59302	346960	415720	380600	148780	157250	152340	86298	229610	225420	121710	125020	122550	130610	126930	116870	C06561	ko00941,ko01100,ko01110
pme1201	273.08	167	274.084	C15H14O5	[M-H]-	Phloretin	Flavonoids	Chalcones	60-82-2	B	9	9	9	9	9	9	1721.4	2525.3	2946.1	9	9	9	9	9	9	6993.4	10788	8583.1	2016.3	2173.1	2534.6	1526.5	7178.5	8256	3845.4	3080.8	3002.6	4066.8	3653.3	4483.2	C00774	ko00941,ko01110
HJN055	435.13	273.08	436.136	C21H24O10	[M-H]-	Dihydrocharcone-4'-O-glucoside	Flavonoids	Chalcones	-	A	1498200	1504100	1534100	2940100	2696800	3003500	1297800	1580400	1575900	2534700	1700200	1877900	1334400	1487400	1539400	2142600	1942300	1855300	928090	1088500	1213000	1166100	2270000	2068600	1448200	1384900	1185600	1389700	1421300	1424700	--	--
mws2118	435.13	166.7	436.137	C21H24O10	[M-H]-	Phloretin-2'-O-glucoside (Phlorizin)	Flavonoids	Chalcones	60-81-1	A	912620	930370	910460	1973900	1636000	1660100	873310	968870	969940	1583600	1099300	1138700	834690	828720	869010	1243900	1074900	1261500	674680	602360	681430	690480	1370000	1336900	871980	839900	786480	872400	855610	851770	C01604	ko00941,ko01110
Lmfn004093	435.13	315.09	436.137	C21H24O10	[M-H]-	Phloretin-4'-O-glucoside (Trilobatin)	Flavonoids	Chalcones	4192-90-9	A	786990	796820	862720	959760	789810	728100	2022200	2280500	2271900	1009500	695610	756760	1109400	1085400	1289500	932770	660340	790010	1323900	1271600	1301700	534010	1132000	1236200	698020	713610	713420	795950	719060	724790	--	--
Hmpn005101	451.12	289.07	452.131	C21H24O11	[M-H]-	Sieboldin	Flavonoids	Chalcones	18777-73-6	B	93436	91795	76990	160620	143570	154430	76591	89152	85635	172700	126220	128660	73631	69908	106440	148690	105870	124360	56836	65233	62376	90838	137480	150710	88193	83406	85522	91248	80782	91272	--	--
pme0376	271.06	151	272.068	C15H12O5	[M-H]-	Naringenin (5,7,4'-Trihydroxyflavanone)	Flavonoids	Dihydroflavone	480-41-1	A	88322	74882	82650	8379	6289.3	6626.4	64896	66961	71466	6064.5	5220.8	3902.2	61266	58703	57790	343320	419150	378260	148910	151190	155910	85233	226500	243570	114820	115850	108910	120110	117990	115980	C00509	ko00941,ko00943,ko01100,ko01110
mws0064	287.06	135	288.063	C15H12O6	[M-H]-	Eriodictyol (5,7,3',4'-Tetrahydroxyflavanone)	Flavonoids	Dihydroflavone	552-58-9	B	59265	36469	50039	2938.8	2200	3708.8	22474	22609	25985	9	9	9	19152	23337	21496	101520	227880	164240	34699	36542	37053	18601	44858	62555	35002	33614	34088	38497	36642	38508	C05631	ko00941,ko01100,ko01110
mws1033	303.09	153.02	302.079	C16H14O6	[M+H]+	Homoeriodictyol	Flavonoids	Dihydroflavone	446-71-9	B	9	9	9	9	9	9	9	9	9	9	9	9	1819.5	2131.1	2239.4	2719.7	1369.5	3389.7	6609.3	5619.2	5709.5	4660.2	6506.4	6019.6	3653.9	3869.3	3926.2	4094.8	3463.7	3574.9	C09756	ko00941
mws1179	433.11	271	434.121	C21H22O10	[M-H]-	Naringenin-7-O-glucoside (Prunin)	Flavonoids	Dihydroflavone	529-55-5	B	394250	435440	375160	850940	718500	711670	702010	770270	752340	539000	387330	380770	583890	609520	633720	2512200	2030200	2210800	977560	1030800	980170	1363500	1906700	2233400	839320	872940	803590	895440	928010	907370	C09099	ko00941
mws0046	579.17	271.06	580.179	C27H32O14	[M-H]-	Naringenin-7-O-Neohesperidoside(Naringin)	Flavonoids	Dihydroflavone	10236-47-2	A	160060	142770	139840	9	9	9	147400	150120	145320	9	9	9	174710	173050	179040	9	9	9	170130	188990	166530	9	9	9	61666	73121	62887	70913	62427	72063	C09789	ko00941
pme0001	609.18	301	610.19	C28H34O15	[M-H]-	Hesperetin-7-O-neohesperidoside(Neohesperidin)	Flavonoids	Dihydroflavone	13241-33-3	B	11900	14344	14489	20448	21419	20135	14589	18555	13415	24222	8826.9	11928	15395	16860	15925	17950	17076	15614	21510	12619	14737	5227.1	10160	10348	9817.1	12701	11108	14006	23801	13826	C09806	ko00941
pmb0628	613.18	451.1	612.169	C27H32O16	[M+H]+	Eriodictyol-8-C-glucoside-4'-O-glucoside	Flavonoids	Dihydroflavone	-	B	10623	24625	20069	24395	26387	23295	12202	6267.8	17973	24857	40608	39399	7729.3	14470	10795	30436	29250	34038	7121.9	9831.1	10515	28060	25279	18866	17740	19748	24518	12343	14300	19133	--	--
mws0914	271.06	151	272.068	C15H12O5	[M-H]-	Pinobanksin	Flavonoids	Dihydroflavonol	548-82-3	A	85348	71527	80747	4743	6820.3	8135.8	61190	69949	76989	6959.3	4868.4	5115.2	56894	58072	58553	341690	404550	384080	157750	158830	155170	84977	240040	241240	119460	117640	113510	125850	127030	131420	C09826	ko00941
mws1094	287.06	259	288.063	C15H12O6	[M-H]-	Aromadendrin (Dihydrokaempferol)	Flavonoids	Dihydroflavonol	480-20-6	A	10243	8919.2	10526	9	9	9	5513.4	6286.9	6395.4	9	9	9	10538	9124.1	11420	105260	211050	164040	35270	36426	36810	66234	134450	149830	53850	53736	52933	56058	56756	58639	C00974	ko00941,ko01100,ko01110
mws0044	303.05	125.02	304.058	C15H12O7	[M-H]-	Dihydroquercetin(Taxifolin)	Flavonoids	Dihydroflavonol	480-18-2	B	185820	185190	188450	14604	15131	18410	142120	146600	135210	30650	24355	14712	205570	220640	231320	137920	234300	166710	468810	395810	443000	152930	322860	323990	142500	124650	121440	142710	132540	133820	C01617	ko00941,ko01100,ko01110
mws0744	319.05	301	320.053	C15H12O8	[M-H]-	Dihydromyricetin (Ampelopsin)	Flavonoids	Dihydroflavonol	27200-12-0	B	9	9	9	28292	32049	26826	9	9	9	32060	21782	21836	9	9	9	7467.2	8722.7	7983.3	9	9	9	9	9	9	15984	16024	17220	15656	24487	15359	C02906	ko00941,ko01110
mws1360	433.11	269.1	434.121	C21H22O10	[M-H]-	Engeletin	Flavonoids	Dihydroflavonol	572-31-6	A	9	9	9	805170	694780	699160	9	9	9	385660	219750	204100	9	9	9	2972400	2195400	2420800	9	9	9	1434500	2892500	3348600	677540	671390	639480	711970	682410	735350	--	--
Lmlp005236	451.12	289.08	450.116	C21H22O11	[M+H]+	Dihydrokaempferol-3-O-glucoside	Flavonoids	Dihydroflavonol	1049-08-8	B	128360	111640	129400	291200	308820	302660	120560	151080	137250	92023	85244	76555	157360	111220	124570	515750	510140	563130	202620	192530	206440	236750	333470	396880	167590	151460	188650	148740	170330	189670	--	--
mws1361	449.11	151	450.116	C21H22O11	[M-H]-	Taxifolin-3-O-rhamnoside (Astilbin)	Flavonoids	Dihydroflavonol	29838-67-3	A	21321	21831	26056	7599200	7100300	6808500	40240	27635	33697	4965100	3850200	3040100	13298	15034	16981	13682000	10225000	10712000	11408	20796	19114	6669300	13245000	14180000	4177500	4171500	3968700	4252500	4075700	3928000	C17449	--
pme1598	463.12	301	464.132	C22H24O11	[M-H]-	Hesperetin-5-O-glucoside	Flavonoids	Dihydroflavonol	69651-80-5	B	6982700	7017100	6708000	24939000	22717000	22517000	5198800	5394700	5664300	8768300	6252500	5675400	7753400	8158600	8540500	24536000	17633000	20512000	7220600	6750100	7569700	4736900	11510000	11511000	11680000	12210000	10992000	12474000	12111000	11666000	--	--
pme3392	433.11	271.06	433.113	C21H21O10+	[M]+	Pelargonidin-3-O-glucoside	Flavonoids	Anthocyanins	47684-27-5	B	9	9	9	108970	118610	160300	9	9	9	109050	63542	81373	9	9	9	122340	122720	108560	9	9	9	338860	663790	537630	95745	95448	110170	104390	95812	96608	C12137	ko00942,ko01100,ko01110
pmb0550	449.11	287.06	449.108	C21H21O11+	[M]+	Cyanidin-3-O-glucoside (Kuromanin)	Flavonoids	Anthocyanins	47705-70-4	A	353280	259610	285880	1490200	1380700	1282600	187620	204390	224740	878750	815350	686580	407060	454250	594040	1146800	810530	859560	1031600	894320	886480	1180900	2674500	2290100	815310	903980	888590	787040	838590	816600	C08604	ko00942
pmf0203	463.12	301.07	463.123	C22H23O11+	[M]+	Peonidin-3-O-glucoside	Flavonoids	Anthocyanins	68795-37-9	A	9	9	9	40507000	37184000	39748000	9	9	9	30605000	25613000	25500000	9	9	9	40154000	31933000	34949000	9	9	9	73025000	117620000	111700000	26967000	27851000	28205000	28586000	27952000	28814000	C12141	ko00942
pme0443	493.13	331.08	493.134	C23H25O12+	[M]+	Malvidin-3-O-galactoside (Primulin)	Flavonoids	Anthocyanins	30113-37-2	A	247790	148540	190040	246920000	227860000	205220000	416540	371490	306000	260250000	226070000	195720000	795800	135330	142960	234280000	236740000	237060000	328140	567820	598410	178170000	198770000	224350000	136740000	141760000	131360000	158420000	161970000	152950000	--	--
Smpp002603	505.13	301.07	505.134	C24H25O12+	[M]+	Peonidin-3-O-(6''-O-Acetyl)glucoside	Flavonoids	Anthocyanins	-	A	9	9	9	6993600	6028900	5955000	9	9	9	7356500	5788600	5128800	9	9	9	7042900	5238600	5530200	9	9	9	1911800	4000800	3668300	2458600	2532600	2858100	2460700	2496400	2598500	--	--
Smpp002418	521.13	317.07	521.129	C24H25O13+	[M]+	Petunidin-3-O-(6''-O-Acetyl)glucoside	Flavonoids	Anthocyanins	-	B	54298	51739	50539	9	9	9	9	9	9	9	9	9	9	9	9	9	9	9	12571	14853	9199.3	9	9	9	129810	109030	150910	111650	154410	109010	--	--
Smpp002618	535.14	331.08	535.145	C25H27O13+	[M]+	Malvidin-3-O-(6''-O-acetyl)glucoside	Flavonoids	Anthocyanins	-	A	9	9	9	71412000	67063000	70579000	9	9	9	77440000	61633000	66610000	9	9	9	70645000	54490000	56466000	9	9	9	25734000	54307000	48468000	25910000	28336000	26952000	28361000	27086000	25548000	--	--
Smlp003276	579.13	331.08	579.134	C26H27O15+	[M]+	Malvidin-3-O-(6''-O-malonyl)glucoside	Flavonoids	Anthocyanins	-	B	34810	26784	22282	27866	26733	16436	44913	37627	56624	29518	13334	24023	47947	37857	47611	17392	20529	24192	31161	26222	22435	19479	37967	31243	23100	16544	28462	14220	20358	21394	--	--
Smsp002643	579.17	271.06	579.171	C27H31O14+	[M]+	Pelargonidin-3-O-rutinoside	Flavonoids	Anthocyanins	-	B	5992000	6103300	5705500	5036800	4669200	5221100	7753900	8500700	7716700	6328700	4920400	5624800	7506400	7443500	7512500	5024500	4648000	4595400	5702800	5558900	5687800	4479600	6160800	6630800	4732300	4581300	4524400	4545000	4591200	4645200	C12644	ko00942
Lmjp001877	581.15	287.05	581.15	C26H29O15+	[M]+	Cyanidin-3-O-sambubioside [Cyanidin-3-O-(2''-O-xylosyl)glucoside]	Flavonoids	Anthocyanins	63535-17-1	B	130150	134030	119640	101450	96125	105110	163360	168230	179170	148500	96975	120580	158490	154450	178270	110920	94098	90069	137220	127140	114710	108510	140400	139670	102880	98473	94634	107590	96574	91630	C20490	ko00942
Lmpp003789	595.14	287.06	595.145	C30H27O13+	[M]+	Cyanidin-3-O-(6''-O-p-Coumaroyl)glucoside	Flavonoids	Anthocyanins	-	A	556660	504720	505090	1665000	1513400	1702900	466800	542190	505650	530720	438750	442700	480800	531820	593260	1489000	1075600	1256200	534860	511650	498400	276630	786740	720800	822380	711730	773820	805130	868480	797810	C12095	ko00942
pme1793	595.17	271.06	595.166	C27H31O15+	[M]+	Pelargonidin-3,5-O-diglucoside	Flavonoids	Anthocyanins	17334-58-6	B	476110	436720	398100	1008200	837770	948270	329430	380320	376680	888240	619470	702570	337220	373660	410830	838780	696510	744710	199840	188710	201830	613250	969700	1077100	439850	406050	428280	426040	421450	405390	C08725	ko00942
pme1773	595.17	287.06	595.166	C27H31O15+	[M]+	Cyanidin-3-O-rutinoside (Keracyanin)	Flavonoids	Anthocyanins	28338-59-2	B	793340	733030	654460	398330	304490	341370	1131300	1199400	1215000	350100	253350	286140	1456700	1478600	1734000	249440	260860	231940	937400	827830	871170	248530	336190	390660	446670	449030	438360	469040	513660	422610	C08620	ko00942
Lmpp003977	609.16	301.07	609.16	C31H29O13+	[M]+	Peonidin-3-O-(6''-O-p-Coumaroyl)glucoside	Flavonoids	Anthocyanins	-	A	9	9	9	44816000	40713000	34715000	9	9	9	28905000	26538000	25025000	9	9	9	45545000	36199000	33321000	9	9	9	29346000	50321000	47411000	20993000	22478000	19317000	21722000	22564000	20698000	--	--
Lmtp003079	609.18	301.07	609.181	C28H33O15+	[M]+	Peonidin-3-O-rutinoside	Flavonoids	Anthocyanins	-	B	9	9	9	88378	84752	95602	9	9	9	110750	72198	93545	9	9	9	100930	86002	109350	9	9	9	98953	181820	112910	36565	45858	48966	35105	33638	27198	--	--
Lmpp003662	611.14	303.05	611.14	C30H27O14+	[M]+	Delphinidin-3-O-(6''-O-p-coumaroyl)glucoside	Flavonoids	Anthocyanins	-	A	1225000	999170	906860	8750000	6716000	7144500	755690	868730	805670	6640800	4862600	5014300	902060	1007400	1097100	7189800	5439100	5707800	469640	587820	555090	2025900	4980200	4671900	2976000	3092400	3004100	3169500	3275500	3057100	C16370	ko00942
Smsp001640	611.16	317.07	611.161	C27H31O16+	[M]+	Petunidin-3-O-glucoside-5-O-arabinoside	Flavonoids	Anthocyanins	-	B	129220	124370	108100	702970	582330	642920	72122	89504	90543	429650	293080	322220	79187	95142	119080	406370	319650	348070	40667	40139	38242	225110	435190	390440	174270	173380	161160	169420	175870	164770	--	--
pme1777	611.16	287.06	611.161	C27H31O16+	[M]+	Cyanidin-3,5-O-diglucoside (Cyanin)	Flavonoids	Anthocyanins	2611-67-8	B	259250	244140	232620	113810	92028	96125	186010	229210	215760	64711	46295	42561	234290	274530	279620	79951	51499	53833	135180	114990	115490	36652	64510	96028	104000	127580	103900	106450	104380	104280	C08639	ko00942
Lmpp003815	625.16	317.07	625.155	C31H29O14+	[M]+	Petunidin-3-O-(6''-O-p-Coumaroyl)glucoside	Flavonoids	Anthocyanins	-	A	122130	86577	87085	19925000	17314000	18284000	134240	103480	87738	20661000	16558000	15845000	81429	95788	84183	17931000	13036000	14267000	142250	98300	103080	5985800	12762000	11598000	6689300	7083600	6861500	7135200	6743600	7075000	--	--
pmf0614	625.18	301.07	625.176	C28H33O16+	[M]+	Peonidin-3,5-O-diglucoside	Flavonoids	Anthocyanins	47851-83-2	B	9	9	9	78638	53338	69623	9	9	9	53173	44118	49828	9	9	9	103530	77180	91509	9	9	9	401280	1039300	708910	65777	54819	60129	49911	69047	57054	--	--
Lmpp003958	639.17	331.08	639.171	C32H31O14+	[M]+	Malvidin-3-O-(6''-O-p-coumaroyl)glucoside	Flavonoids	Anthocyanins	-	A	21398	24483	21493	29136000	28753000	29614000	56722	45520	32219	36794000	27658000	30475000	85509	16836	13585	31358000	25398000	25326000	33634	61115	58678	14986000	29951000	26372000	14316000	16452000	15068000	15364000	16811000	14997000	--	--
pmp000001	301.07	286.05	300.063	C16H12O6	[M+H]+	Hispidulin (5,7,4'-Trihydroxy-6-methoxyflavone)	Flavonoids	Flavonoid	1447-88-7	B	9	9	9	9	9	9	1813.2	1250.3	1801	9	9	9	1324.1	1075.1	727.8	3326.9	2560.8	3729.3	4322.3	3581.4	3793.3	3775.3	9468.8	9472.3	4195.7	4657.5	4050.3	4798.9	5329.8	5601.6	C10058	--
mws0058	299.06	284	300.063	C16H12O6	[M-H]-	Diosmetin (5,7,3'-Trihydroxy-4'-methoxyflavone)	Flavonoids	Flavonoid	520-34-3	B	3127.7	2207.8	2279.7	1407.6	1453.8	1097.1	3429.6	4963.6	3917.5	1871.2	1269.2	2326.1	2854.1	2190.2	2548.4	4651.4	4182	4073.1	8817.6	7150	7187.8	6475.3	17244	17609	10539	9560.3	9868.4	10163	10050	11150	C10038	--
pmp000106	313.11	298.1	312.1	C18H16O5	[M+H]+	5,7,4'-Trimethoxyflavone	Flavonoids	Flavonoid	5631-70-9	B	3321.7	2452.2	2583.6	4330.8	2707.9	3229.7	3213.9	2294.3	3403.6	2186.6	3255.6	3010.6	2344.2	2782.8	2962.3	2533	3739.3	3074.9	3747.4	2936.2	2683.3	2931.6	3155.5	2698.6	3904.6	3137.7	3059.5	2732.3	2422	3103.5	--	--
Lmzp004885	331.08	315.05	330.074	C17H14O7	[M+H]+	Tricin (5,7,4'-Trihydroxy-3',5'-dimethoxyflavone)	Flavonoids	Flavonoid	520-32-1	A	9	9	9	4072.9	3170.9	3271.3	9	9	9	4026	2670.9	2490.4	9	9	9	5449.2	3405.3	4219.6	9	9	9	5524.9	13391	12182	6517.3	6250.4	7384.9	6634.4	5705.1	6646.9	C10193	--
Lmcp007240	343.12	313.08	342.11	C19H18O6	[M+H]+	5,6,7,4'-Tetramethoxyflavone	Flavonoids	Flavonoid	1168-42-9	B	11854	11857	14806	13540	12878	10874	12210	13628	11227	12542	14337	10307	12610	12295	11161	13441	12961	12330	11606	11867	11884	12119	12687	10768	11862	14223	12970	12610	12297	12185	C14472	--
pmp000109	343.12	328.1	342.11	C19H18O6	[M+H]+	5,7,8,4'-Tetramethoxyflavone	Flavonoids	Flavonoid	6601-66-7	B	3122.7	3016.9	3014.5	3394.9	3182	3057.3	2717.7	2629.2	3047.2	2808.9	2429.6	3635.8	2939.1	3047.4	2622.2	2411.1	3387.9	2293.9	3757.2	3654.6	2244.1	3371.2	4340.6	3766	3329.9	2749.6	3998.1	3516.2	3482.7	3064.1	--	--
mws1002	345.06	330	346.069	C17H14O8	[M-H]-	Syringetin	Flavonoids	Flavonoid	4423-37-4	A	9	9	9	26129	21555	21858	9	9	9	32655	28743	30928	9	9	9	28466	24755	25013	9	9	9	16352	36064	32002	71315	76724	72787	84651	86517	81289	C11620	ko00944
pmp001076	373.13	343.08	372.121	C20H20O7	[M+H]+	Isosinensetin	Flavonoids	Flavonoid	17290-70-9	B	5121.8	5571.6	4573.4	5090.4	5767.9	3946.9	6471.7	4684.6	5218.2	4684.8	4840	6449.9	5195	4197	3449.1	4496.1	5151	5050.3	4552	5091.9	5111.1	5260.3	5416.3	5457.8	6481.1	6935	5475.6	5275.4	5118.7	4403.6	--	--
mws1313	373.13	312.1	372.121	C20H20O7	[M+H]+	Sinensetin (5,6,7,3',4'-pentamethoxyflavone)	Flavonoids	Flavonoid	2306-27-6	B	7047	5958.6	5405.6	5206.4	5674.2	5367.7	4460.9	5966.2	6465.7	5626.5	5760.8	5262.8	6220.5	6626.7	5508.4	5915.9	5547.6	5342.9	6659.5	5453.2	5532.8	5352.6	5505.3	5374.7	5199.4	4816.3	5569.1	5892.2	6115.9	6769.5	C10186	--
pmp000113	389.12	359.08	388.116	C20H20O8	[M+H]+	5-Hydroxy-6,7,8,3',4'-pentamethoxyflavone	Flavonoids	Flavonoid	2174-59-6	B	21331	21887	21925	20971	21235	20713	21028	22712	20463	23655	20100	21307	23295	22693	21449	23980	22286	20323	21701	21132	20231	19230	20681	21823	21848	20738	20759	22760	20820	21487	--	--
mws0043	403.14	373.1	402.131	C21H22O8	[M+H]+	Nobiletin (5,6,7,8,3',4'-Hexamethoxyflavone)	Flavonoids	Flavonoid	478-01-3	B	701250	664070	655110	656970	647110	665870	662090	669650	669560	642540	668230	654540	698590	688530	680400	682850	671500	652970	684950	680670	656200	684700	645420	671000	639940	652210	672380	662570	676860	669120	C10112	--
Lmyp004617	419.13	257.08	418.127	C21H22O9	[M+H]+	Pinocembrin-7-O-glucoside (Pinocembroside)	Flavonoids	Flavonoid	75829-43-5	B	28338	21009	28779	9	9	9	17214	16879	20184	9	9	9	316840	282150	312060	19156	20727	18302	1556300	1756600	1609800	20910	35375	35384	158160	169170	166540	162520	161250	166740	--	--
HJN090	433.11	271.06	434.121	C21H22O10	[M-H]-	Butin-7-O-glucoside	Flavonoids	Flavonoid	-	A	63115	60929	54614	90635	77061	86588	94032	96054	89396	70077	51060	50313	36688	40535	48281	94808	89806	87915	60918	63019	58762	54474	121420	102350	64062	64956	54137	65172	66741	62267	--	--
pme2459	449.11	287.2	448.101	C21H20O11	[M+H]+	Luteolin-7-O-glucoside (Cynaroside)	Flavonoids	Flavonoid	5373-11-5	A	506990	609610	528010	424400	421350	442530	1612700	1402300	1515300	497390	375930	432810	259950	230670	294390	792590	594430	701150	423770	338620	367510	544740	921710	886020	434090	541420	499500	535880	546190	446010	C03951	ko00944
Xmyp005654	449.11	287.06	448.101	C21H20O11	[M+H]+	Kaempferol-4'-O-glucoside	Flavonoids	Flavonoid	-	A	1121400	1008800	1009100	1144300	849210	984110	785070	673510	632710	440650	346820	405850	721200	712680	765050	1049900	929620	892220	596570	488670	491970	495410	741430	662870	811530	783480	724670	853700	757960	846230	--	--
Lmtn002796	449.1	287.05	450.116	C21H22O11	[M-H]-	Aromadendrin-7-O-glucoside	Flavonoids	Flavonoid	28189-90-4	A	1874900	1795400	1956000	4473700	4091900	4071600	2951200	3025300	2792100	4235700	3385900	3459500	2260800	2129800	1987500	4430000	3762900	3990300	2251900	2003900	2006500	2645600	4535100	5142300	2613400	2325400	2146100	2331700	2474600	2431000	--	--
pmp000579	463.12	301.07	462.116	C22H22O11	[M+H]+	Diosmetin-7-O-galactoside	Flavonoids	Flavonoid	-	B	164490	174440	153370	9	9	9	411660	434140	417820	9	9	9	63907	83359	81096	116580	131700	123510	104620	111350	127730	9	9	9	110780	73887	113870	120340	101340	114960	--	--
pmb2999	461.11	299.1	462.116	C22H22O11	[M-H]-	Chrysoeriol-5-O-glucoside	Flavonoids	Flavonoid	-	B	486760	497580	557070	888570	794720	728990	236650	261230	263040	345590	234590	206870	585150	605770	662960	768830	592870	667150	396790	455750	377280	171080	389280	395860	463760	512640	505500	523350	470860	481700	--	--
Lmzp002365	465.14	303.09	464.131	C22H24O11	[M+H]+	Hesperetin-7-O-glucoside	Flavonoids	Flavonoid	31712-49-9	B	314570	272020	238990	1351200	946570	1109700	349480	374220	313080	1132200	741730	889830	337240	321980	372780	1279600	925960	984480	294740	231650	283450	523860	1201900	990790	494150	479870	514590	498250	489630	482190	C16422	ko00941
Xmsn002700	465.13	303.06	466.111	C21H22O12	[M-H]-	Taxifolin-3'-O-glucoside	Flavonoids	Flavonoid	31106-05-5	B	196930	177440	163370	815110	667690	715460	135620	135870	145780	276860	187660	159960	180430	200060	202010	922770	649290	775020	183010	156090	180490	184350	352180	396960	326090	314160	316970	375610	347910	327360	--	--
Lmfp003403	481.1	319.05	480.09	C21H20O13	[M+H]+	Quercetagetin-7-O-glucoside	Flavonoids	Flavonoid	548-75-4	A	675740	656190	565090	34247000	27504000	28539000	889930	908510	876890	14270000	11632000	10476000	1115600	1035800	1172200	25800000	20102000	22485000	886480	871390	857080	6326900	13780000	13535000	11100000	10892000	11766000	11247000	11617000	12154000	--	--
HJAP005	495.11	333.07	494.105	C22H22O13	[M+H]+	Laricitrin-3-O-glucoside	Flavonoids	Flavonoid	39986-90-8	A	131000	119280	98365	14621000	13280000	13523000	133750	146060	122440	7487400	5955400	5709300	136840	129370	154970	13215000	10204000	11034000	120470	145980	132540	3768300	9126900	8182600	6408500	6511400	6935100	6377200	6485300	7043000	--	--
pmb0745	497.14	331.08	496.137	C26H24O10	[M+H]+	Tricin-4'-O-syringyl alcohol	Flavonoids	Flavonoid	-	B	2994.8	2253.9	2501.4	9	9	9	2677.9	5053.4	4343.4	9	9	9	2081.6	2276.5	1975.4	9	9	9	3059.2	2350.5	2852.2	9	9	9	1329.9	679.68	723.23	1133.2	927.22	1203.7	--	--
Lmtn002916	507.08	331.05	508.085	C22H20O14	[M-H]-	Mearnsetin-3-O-glucuronide	Flavonoids	Flavonoid	-	B	9	9	9	885080	797040	818580	9	9	9	357870	281910	248920	9	9	9	931250	729230	779990	9	9	9	173990	470420	409850	416120	439780	426790	444210	453460	455670	--	--
Hmcp002187	509.13	347.07	508.121	C23H24O13	[M+H]+	Limocitrin-3-O-galactoside	Flavonoids	Flavonoid	-	A	242040	237180	210610	18398000	16606000	16208000	211670	241690	262330	10478000	9257000	8294000	317190	290830	360590	17521000	14663000	14685000	297000	277820	284840	8365100	17098000	14969000	11692000	12179000	11815000	12242000	12205000	12178000	--	--
HJAP006	509.13	347.08	508.122	C23H24O13	[M+H]+	Syringetin-7-O-glucoside	Flavonoids	Flavonoid	-	A	264740	261820	216090	18684000	16775000	16588000	264560	281200	257310	10680000	9385700	8367400	325890	345950	360000	18542000	14949000	15615000	299950	298550	301990	8776500	17118000	15796000	12122000	11972000	12398000	12461000	12426000	12773000	--	--
pmb3041	521.09	329.2	522.101	C23H22O14	[M-H]-	Tricin-7-O-saccharic acid	Flavonoids	Flavonoid	-	B	901890	843740	756980	653630	623690	611450	977670	1002200	896000	643860	535480	582500	571740	577560	609970	867940	691310	805910	501510	490350	546870	628280	1044700	871420	600520	650340	640090	717360	667180	647140	--	--
HJAP064	565.12	317.08	564.088	C25H24O15	[M+H]+	Isorhamnetin-3-O-(6''-malonylglucoside)	Flavonoids	Flavonoid	-	B	13024	9329.7	7219.9	9	9	9	12859	15255	12165	9	9	9	7568.9	6194.7	7328	9	9	9	10202	10059	10621	9	9	9	7134.7	4279.4	4666.3	5015.2	6901.5	4729.8	--	--
HJN076	563.18	255.07	564.184	C27H32O13	[M-H]-	Pinocembrin-7-O-neohesperidoside	Flavonoids	Flavonoid	13241-31-1	A	2722	3545.2	3644	5412.8	4082.7	4156	1386.2	2370.8	2622.5	2735.9	2753.4	1524.2	289030	273330	251270	9407.3	10125	10115	570150	796040	811100	8111.7	17061	15324	143790	154550	152930	156290	176820	178800	C09828	--
pmb3002	607.17	299	608.174	C28H32O15	[M-H]-	Chrysoeriol-7-O-rutinoside	Flavonoids	Flavonoid	-	B	9	9	9	1524400	1418300	1425100	9	9	9	1155300	910410	820540	9	9	9	1615300	1377600	1461400	9	9	9	1014400	1798300	1770200	732740	617940	623690	694280	695180	769740	--	--
mws1661	609.18	301	608.174	C28H32O15	[M+H]+	Diosmetin-7-O-rutinoside (Diosmin)	Flavonoids	Flavonoid	520-27-4	B	114840	67923	63868	56906000	50904000	52969000	96929	93903	98550	41415000	30202000	33672000	88995	41964	38141	57141000	45621000	48528000	98341	134740	126400	37273000	56453000	51817000	28465000	25449000	28916000	29529000	28271000	30456000	C10039	--
Lmbp002592	611.16	287.05	610.153	C27H30O16	[M+H]+	Kaempferol-3,7-di-O-glucoside	Flavonoids	Flavonoid	-	B	9	9	9	29470	21332	30496	9	9	9	9	9	9	9	9	9	17465	7258.2	15528	33891	31812	44520	30119	63196	46655	16427	26195	19075	23738	29206	19431	--	--
Hmgp003086	639.19	331.08	638.184	C29H34O16	[M+H]+	Tricin-7-O-rutinoside	Flavonoids	Flavonoid	-	B	20351	12948	18315	30770000	28538000	32031000	55518	40459	37837	33979000	28189000	27548000	93095	19728	22627	32062000	24850000	27790000	35015	65968	59060	16506000	29242000	26747000	14449000	16218000	15357000	15857000	15798000	15072000	--	--
Lmgp004959	639.19	331.08	638.185	C29H34O16	[M+H]+	Tricin-7-O-neohesperidoside	Flavonoids	Flavonoid	53766-40-8	B	27753	17109	20268	31673000	28970000	30485000	51814	31935	45986	36629000	27485000	30190000	76811	14678	13436	30385000	25304000	28095000	31925	66065	64712	16732000	28887000	26239000	15102000	15916000	16303000	16330000	16336000	15976000	--	--
pmb0719	659.2	331.08	658.19	C32H34O15	[M+H]+	Tricin-4'-O-(syringyl alcohol)ether-5-O-glucoside	Flavonoids	Flavonoid	-	B	9	9	9	22251	18837	20050	9	9	9	28830	20346	28632	9	9	9	26022	26995	24067	9	9	9	18101	32686	24026	14174	13142	14745	14585	13126	11311	--	--
pmb0725	669.18	331.08	668.174	C33H32O15	[M+H]+	Tricin-7-O-(2''-feruloyl)glucoside	Flavonoids	Flavonoid	-	B	10825	8824.5	9503.3	9	9	9	19330	21652	19870	9	9	9	20565	21056	21781	9	9	9	11255	11652	11365	9	9	9	6396.8	5964.3	4808.5	6643.4	5589.1	6162	--	--
Hmcp001579	671.18	347.07	670.175	C29H34O18	[M+H]+	Limocitrin-3-O-sophoroside	Flavonoids	Flavonoid	-	B	9	9	9	150600	132370	122170	9	9	9	80265	74519	57908	9	9	9	180130	131080	152370	9	9	9	157200	286790	251300	85259	72953	92803	84745	84841	89123	--	--
pmb0620	787.23	625.1	786.222	C34H42O21	[M+H]+	Chrysoeriol-6,8-di-C-glucoside-7-O-glucoside	Flavonoids	Flavonoid	-	B	9	9	9	101610	100630	101190	9	9	9	27090	24346	22926	9	9	9	19400	24709	20878	9	9	9	22070	38633	27092	32029	27690	28379	22057	28650	29078	--	--
pme2954	303.05	137.02	302.043	C15H10O7	[M+H]+	Quercetin	Flavonoids	Flavonols	117-39-5	A	9	9	9	10429	8437.3	7345.8	9	9	9	9	9	9	9	9	9	9	9	9	9	9	9	9	9	9	100630	103130	113150	114260	106680	109390	C00389	ko00941,ko00944,ko01100,ko01110
Lmdp003808	317.07	302.04	316.058	C16H12O7	[M+H]+	Azaleatin (5-O-Methylquercetin)	Flavonoids	Flavonols	529-51-1	A	26675	35991	20714	566380	429290	407350	19778	25756	27882	150670	71769	86161	30372	27054	21682	722830	341420	287790	24046	31535	24935	182910	434740	369360	230940	250590	272830	200680	203020	218180	C10022	--
mws0032	319.04	153	318.038	C15H10O8	[M+H]+	Myricetin	Flavonoids	Flavonols	529-44-2	A	31747	24047	19154	82411	83008	79108	30815	41197	30208	100720	75503	77511	18329	11433	13318	113160	90358	94494	7239.1	11820	10910	42660	58963	70558	51881	44331	39443	53695	57693	32075	C10107	ko00941,ko00944,ko01110
Lmpn007255	331.04	316.02	332.053	C16H12O8	[M-H]-	Patuletin (Quercetagetin-6-methyl ether)	Flavonoids	Flavonols	519-96-0	A	7391.5	3165.7	1586.9	4980.2	2662.6	2796.4	9	9	9	9	9	9	9	9	9	9	9	9	9	9	9	9	9	9	157730	160070	152530	171770	163460	167830	C10118	--
pmn001637	417.08	285	418.09	C20H18O10	[M-H]-	Kaempferol-3-O-arabinoside (Juglanin)	Flavonoids	Flavonols	5041-67-8	A	9	9	9	75619	61476	79559	9	9	9	12338	4498.9	4455.9	9	9	9	62653	46929	52289	9	9	9	4559.8	16709	11282	19479	18508	14781	24542	22544	19052	--	--
mws0919	431.1	285	432.106	C21H20O10	[M-H]-	Kaempferol-3-O-rhamnoside (Afzelin)(Kaempferin)	Flavonoids	Flavonols	482-39-3	A	217770	193080	179410	4154800	3200500	3462400	120550	151280	137170	979240	615900	536160	134940	152190	173770	3296900	2232700	2570100	65633	70822	67531	482400	1238500	1202800	1499500	1467800	1434200	1429100	1561000	1543000	C16911	ko00944
pme0321	431.1	285	432.106	C21H20O10	[M-H]-	Kaempferol-7-O-rhamnoside	Flavonoids	Flavonols	20196-89-8	A	170230	150540	144680	3108900	2670900	2728000	87102	124860	108660	774540	485150	408760	110410	122100	142960	2719100	1812700	2126700	54288	56915	54765	388550	985780	981590	1224900	1221000	1113700	1183600	1243400	1254300	--	--
pmp000117	433.15	403.11	432.142	C22H24O9	[M+H]+	3,5,6,7,8,3',4'-Heptamethoxyflavone	Flavonoids	Flavonols	1178-24-1	B	3812.8	4111.6	3547.3	3838	3763.3	3998.8	3056.7	3499.3	3511.2	3373.1	2955.4	3555.3	4325.9	3706.6	2902	3993.5	3726.5	3679.4	4964.9	3580.4	3326	3716.4	3752.1	3605.2	3454.7	3835.1	4007.6	3426	4175.4	3418.5	--	--
mws2186	435.09	303	434.085	C20H18O11	[M+H]+	Avicularin(Quercetin-3-O-α-L-arabinofuranoside)	Flavonoids	Flavonols	572-30-5	A	954970	904940	840410	1439900	1201900	1174700	599370	680230	594050	903880	574870	394500	561620	641320	729430	1099100	879320	980170	110100	122460	146470	195550	406470	399820	672820	635910	642690	724580	645550	676160	--	--
mws4183	433.08	300.03	434.085	C20H18O11	[M-H]-	Quercetin-3-O-arabinoside (Guaijaverin)	Flavonoids	Flavonols	22255-13-6	A	253330	194700	178940	1101000	893580	964760	80017	62100	81239	398290	262500	223250	74328	79717	89149	861970	610750	677220	18255	13629	13904	112590	242890	216130	265960	309770	261560	336170	287780	314780	--	--
mws0913	447.09	285	448.101	C21H20O11	[M-H]-	Kaempferol-3-O-galactoside (Trifolin)	Flavonoids	Flavonols	23627-87-4	A	176430	179670	201040	135980	137870	142270	371520	400640	327550	208610	170990	175780	81050	95835	109960	265970	275150	283960	125640	86783	117700	180760	344720	338340	164050	121150	150240	177480	160310	151540	C12626	ko00944
mws0045	449.11	303.05	448.101	C21H20O11	[M+H]+	Quercetin-3-O-rhamnoside(Quercitrin)	Flavonoids	Flavonols	522-12-3	A	6001600	5896200	5368700	13196000	11822000	12711000	3777400	4508400	4212700	9574500	7009300	6231100	4243200	4744500	4993600	12139000	9418800	9675000	1729600	1789900	1785300	2723600	5828900	5394300	6839000	6821700	7088500	6981300	7243000	6790100	C01750	ko00944
pmn001640	449.07	316	450.08	C20H18O12	[M-H]-	Myricetin-3-O-arabinoside	Flavonoids	Flavonols	132679-85-7	B	9	9	9	263530	218370	217290	9	9	9	36422	35556	30282	9	9	9	171540	130840	149980	9	9	9	17035	54041	48910	51040	61006	57130	57444	73270	60979	--	--
Lmmn004625	449.11	287.06	450.116	C21H22O11	[M-H]-	Dihydrokaempferol-7-O-glucoside	Flavonoids	Flavonols	-	B	238480	236000	212010	551610	516120	537580	446120	383900	410260	117950	88192	88997	224240	222350	231190	949410	754700	850160	339480	306690	341970	255330	470630	494980	266770	255490	245470	248760	245780	288810	--	--
Hmcp002539	463.12	317.06	462.116	C22H22O11	[M+H]+	Isorhamnetin-3-O-rhamnoside	Flavonoids	Flavonols	-	B	53911	47464	39069	1599100	1273100	1362300	60844	69770	63115	967270	709290	691710	27455	35854	36790	1726800	1271000	1352300	26273	24801	29175	660260	1373600	1298900	726960	758670	788280	765640	750490	815070	--	--
mws1329	463.09	300.7	464.095	C21H20O12	[M-H]-	Quercetin-7-O-glucoside*	Flavonoids	Flavonols	491-50-9	A	5498000	5137900	5276600	23462000	20012000	19785000	4169000	4457600	4422000	7982000	5351100	4599700	6275400	6425600	6635600	21501000	14599000	17706000	5842800	5880000	5862000	4386800	10646000	9870800	11288000	10010000	10164000	10142000	10447000	10295000	C12639	--
mws0061	463.09	300	464.095	C21H20O12	[M-H]-	Quercetin-3-O-galactoside (Hyperin)	Flavonoids	Flavonols	482-36-0	A	6833400	7189900	6074400	39646000	33397000	33917000	4952800	5629200	4627700	16355000	9918400	8818400	9021600	9261900	10180000	33384000	28269000	30960000	6796600	7187200	8786300	8022300	19484000	18401000	19413000	18715000	18225000	16501000	16133000	16920000	C10073	--
mws0091	463.09	300.03	464.095	C21H20O12	[M-H]-	Quercetin-3-O-glucoside (Isoquercitrin)	Flavonoids	Flavonols	482-35-9	A	5067100	5226200	4163800	31382000	26266000	28047000	3555200	4138800	3629800	11827000	8028800	6751700	6943400	6982700	7251800	29379000	21900000	25601000	5401800	5782100	6006700	6184400	14203000	14075000	13292000	13517000	13515000	13073000	14298000	13706000	C05623	ko00944,ko01100,ko01110
Lmdp003286	465.1	303.06	464.095	C21H20O12	[M+H]+	Isohyperoside	Flavonoids	Flavonols	35589-21-0	A	11781000	10484000	8897200	50137000	46321000	46225000	8841700	9745900	10145000	21065000	15176000	13275000	11766000	14296000	14281000	48725000	39152000	41048000	14520000	14419000	14419000	11833000	27481000	27457000	24165000	25352000	26494000	26415000	25927000	27596000	--	--
mws0056	463.09	316.03	464.095	C21H20O12	[M-H]-	Myricetin-3-O-rhamnoside (Myricitrin)	Flavonoids	Flavonols	17912-87-7	B	47723	52070	43669	3150900	2706700	2449500	68225	68733	70997	612480	648080	476590	40874	39439	50149	2301300	1596700	1992900	45289	41254	37019	290000	821790	946550	1051800	930630	1034800	1089400	1128100	1019900	C10108	--
pmp001309	465.1	303.1	464.095	C21H20O12	[M+H]+	6-Hydroxykaempferol-7-O-glucoside	Flavonoids	Flavonols	-	A	11361000	10629000	9092100	45058000	41255000	44174000	8893300	9767000	8911200	20020000	13556000	13818000	12513000	13564000	13670000	46140000	35340000	42011000	14127000	14664000	14379000	11591000	26129000	26455000	21660000	26192000	26352000	23669000	24982000	25971000	--	--
Lmfn003760	477.07	301.04	478.075	C21H18O13	[M-H]-	Quercetin-4′-O-glucuronide	Flavonoids	Flavonols	201463-36-7	A	12728000	12038000	11197000	27360000	22703000	24097000	6591800	8428700	7739700	20486000	14060000	12926000	8636900	9265900	11106000	25905000	17767000	19745000	2205500	2333600	2374100	3886100	10531000	10841000	12487000	12348000	12290000	12123000	12645000	12787000	--	--
Hmcp002207	479.12	317.06	478.111	C22H22O12	[M+H]+	Isorhamnetin-7-O-glucoside (Brassicin)	Flavonoids	Flavonols	6743-96-0	A	2673200	2410400	2248400	33545000	29353000	30034000	2452800	2521500	2405500	8722900	6707400	5974100	2316100	2510700	2753000	32695000	24972000	28191000	2600200	2507000	2738700	13334000	28530000	26671000	16688000	16551000	16499000	16549000	16756000	17301000	--	--
Lmyp004444	479.12	317.06	478.111	C22H22O12	[M+H]+	Tricin-4'-methylether-3'-O-glucoside	Flavonoids	Flavonols	-	A	1910900	1960500	1676400	33356000	28378000	28832000	1265200	1464300	1537100	8674000	6404700	5736900	1534600	1930300	1995500	31888000	23667000	26967000	1580900	1791300	2088100	13058000	26778000	25951000	15545000	16335000	16502000	16050000	16548000	16422000	--	--
Lmjp002906	479.12	317.07	478.111	C22H22O12	[M+H]+	Rhamnetin-3-O-Glucoside	Flavonoids	Flavonols	27875-34-9	A	1913800	1615200	1609300	32008000	29189000	28411000	1447300	1492700	1524500	8254600	6497900	6060400	1551500	1820900	1975400	30900000	24319000	26030000	1734900	1670500	1747200	13383000	27303000	26592000	15115000	16714000	16388000	16310000	15831000	16007000	--	--
Lmpp003465	481.1	319.04	480.09	C21H20O13	[M-H]-	Myricetin-3-O-glucoside	Flavonoids	Flavonols	19833-12-6	A	640200	644410	522920	34150000	27884000	29481000	996680	959310	830590	13974000	11015000	10500000	1009200	1110600	1111800	26092000	20023000	23048000	883730	946590	793490	5908000	13892000	12896000	10712000	11697000	11433000	12034000	13719000	11477000	--	--
Hmlp002821	495.08	319.04	494.07	C21H18O14	[M+H]+	Myricetin-3-O-glucuronide	Flavonoids	Flavonols	77363-65-6	A	426470	420290	337110	8231100	6746400	7876900	282270	331740	254830	2485500	1831300	1613300	294280	313920	380010	6892700	5286400	5032000	185550	164880	188850	931120	2904300	2548700	2730100	2640500	2765800	2719400	2782800	2547200	--	--
Hmln002199	505.1	300.03	506.107	C23H22O13	[M-H]-	Quercetin-3-O-(6''-acetyl)galactoside	Flavonoids	Flavonols	-	B	40522	37912	37366	9	9	9	35861	31265	24105	9	9	9	30893	36836	48778	9	9	9	22529	17496	18205	9	9	9	12071	12692	8829.1	10609	15991	10208	--	--
Li512111	519.11	315.05	520.122	C24H24O13	[M-H]-	Isorhamnetin-3-O-(6''-acetylglucoside)	Flavonoids	Flavonols	-	B	9	9	9	9860	9853	11602	9	9	9	5913.4	4138.6	4465.9	9	9	9	11074	7068.1	8655.1	9	9	9	5866.9	8598.7	8308.9	5131.9	3770.5	4786.5	5057.4	3552.1	3294.9	--	--
pmp000589	551.1	303.05	550.096	C24H22O15	[M+H]+	Quercetin-7-O-(6''-malonyl)glucoside	Flavonoids	Flavonols	-	B	197540	175010	165900	14363	15637	14754	149390	175810	186260	9747	9230.1	8321.7	160830	167150	193460	12178	13119	8599.2	103800	99554	102120	6103.5	9045.9	8225.4	45976	54342	47021	56173	46683	46150	--	--
Hmln002189	549.09	505.11	550.096	C24H22O15	[M-H]-	Quercetin-3-O-(6''-malonyl)galactoside	Flavonoids	Flavonols	-	B	127750	133820	104920	15209	11745	13196	94573	123640	124980	9370.1	6633.9	6733.9	100020	98090	128200	8516.6	7717.3	11186	73110	57245	67814	4449.5	9411.1	8027.2	35332	41221	37691	34545	38879	36694	--	--
pme2493	579.17	287.1	578.164	C27H30O14	[M+H]+	Kaempferol-3,7-O-dirhamnoside (Kaempferitrin)	Flavonoids	Flavonols	482-38-2	B	424040	367840	331350	9	9	9	1218200	1207100	1107300	9	9	9	472990	441220	502510	9	9	9	401070	429510	383550	9	9	9	203690	239880	220830	230980	222990	228170	C16981	--
Lmsp004670	595.17	287.06	594.158	C27H30O15	[M+H]+	Kaempferol-3-O-glucoside-7-O-rhamnoside	Flavonoids	Flavonols	-	A	547080	478190	479340	1672400	1334000	1637500	435540	528640	537070	490130	510400	426590	537530	509010	519350	1540100	1069600	1350400	519410	459340	492520	268300	696800	593760	726610	777030	760790	824480	775540	786570	--	--
Lmjp002867	595.17	287.05	594.158	C27H30O15	[M+H]+	Kaempferol-3-O-neohesperidoside	Flavonoids	Flavonols	32602-81-6	A	480920	517770	429170	1579400	1470100	1407600	441500	496450	536660	519820	453510	413900	478200	481780	594160	1524200	972010	1382600	526900	472010	496480	278560	688550	631160	729460	783340	758640	842650	883460	742980	--	--
mws0059	609.15	301	610.153	C27H30O16	[M-H]-	Quercetin-3-O-rutinoside (Rutin)	Flavonoids	Flavonols	153-18-4	A	405430	410920	337440	1337000	1197800	1270200	279870	338160	318370	1176000	805920	695460	297870	349970	385500	1374600	882700	1014700	186610	176370	182960	391130	908580	921960	527510	576180	577730	537480	562800	568710	C05625	ko00944,ko01100,ko01110
pmn001583	609.15	300	610.153	C27H30O16	[M-H]-	Quercetin-3-O-robinobioside	Flavonoids	Flavonols	52525-35-6	A	437160	415920	346730	1831400	1530000	1658400	292410	361740	330610	1571100	1118600	1002500	330210	350440	415500	1918600	1236000	1228400	166680	163870	163650	466910	1215100	1176200	724100	670620	659600	760930	712590	746320	--	--
pmb0711	611.16	303.1	610.153	C27H30O16	[M+H]+	Quercetin-7-O-rutinoside*	Flavonoids	Flavonols	147714-62-3	B	1037300	1081700	971160	8228700	7172100	7403200	763490	849120	918820	6656600	5295500	5077200	901560	998690	1114400	7073700	5100100	5805700	519620	553330	524870	2211700	5053500	4907900	3216400	3064900	3258600	3071400	3269800	3031500	--	--
Lmmp002963	625.18	317.06	624.169	C28H32O16	[M+H]+	6-C-Methylquercetin-3-O-rutinoside	Flavonoids	Flavonols	-	A	170990	123300	76326	19051000	16262000	17450000	154610	114200	92621	19798000	17685000	17263000	123180	121280	110980	18073000	13697000	14861000	180600	143830	131980	5688900	13670000	11710000	6117900	6767900	6877200	7070100	6519500	6466900	--	--
pmp001310	627.16	303.1	626.148	C27H30O17	[M+H]+	6-Hydroxykaempferol-3,6-O-Diglucoside	Flavonoids	Flavonols	-	A	21512	23924	23373	114000	115950	86620	17888	22663	22860	61290	36401	30742	44013	60257	49901	96845	83933	77013	376710	343240	322270	145080	282990	246480	121990	116550	106510	132990	110050	117120	--	--
pmp001311	627.16	303.1	626.148	C27H30O17	[M+H]+	6-Hydroxykaempferol-7,6-O-Diglucoside	Flavonoids	Flavonols	-	A	99269	87417	79429	627480	444890	514750	77369	98992	79217	232710	224790	171990	208310	197610	202380	504470	285280	320610	1274900	1388800	1331400	565560	1056700	956740	369350	372080	380030	413320	396500	382410	--	--
Lmmp002560	641.13	303.05	640.128	C27H28O18	[M+H]+	Quercetin-3-O-(2''-O-glucosyl)glucuronide	Flavonoids	Flavonols	-	B	60121	60803	45341	141780	130250	114860	34952	54651	45624	69534	46907	53080	55261	86007	90471	134020	110070	114450	406770	386750	391500	234450	395570	360850	105570	111070	103070	130640	106870	116450	--	--
Lmsp003252	641.17	317.07	640.164	C28H32O17	[M+H]+	Isorhamnetin-3-O-sophoroside	Flavonoids	Flavonols	-	A	20393	23471	20334	224230	194210	204140	16528	14739	14807	63302	53793	47767	35794	32156	32976	138390	97123	113130	228490	246520	233020	422950	792960	739640	153490	144620	133870	128950	157440	118520	--	--
mws1035	741.22	433	740.216	C33H40O19	[M+H]+	Kaempferol-3-O-robinoside-7-O-rhamnoside (Robinin)	Flavonoids	Flavonols	301-19-9	B	42097	32314	44428	101010	96307	111480	23460	29102	28263	101870	83950	90338	42873	39316	43111	69006	57283	64009	41954	34524	41478	28853	54338	48172	43959	46180	46676	47585	47007	42206	C10178	--
pmp001312	789.21	303.1	788.201	C33H40O22	[M+H]+	6-Hydroxykaempferol-3,7,6-O-triglycoside	Flavonoids	Flavonols	-	B	13768	14104	13596	13277	13040	14506	6271.2	5860	8210	6429.5	4968.5	5781.9	30466	23896	21201	68953	51832	65424	279280	282770	298550	128800	197280	196770	53212	54888	53505	55709	51899	45823	--	--
pmp001313	803.19	303.1	802.18	C33H38O23	[M+H]+	6-Hydroxykaempferol-3,6-O-Diglucoside-7-O-Glucuronic Acid	Flavonoids	Flavonols	-	B	8894.9	9335.4	7744.6	6747.8	4052.4	7057.9	4371.1	4693.3	4639.1	2087.1	3941.6	1527.6	11118	12347	16994	14649	8275.9	11453	257840	245450	251240	58083	111800	101930	28913	25291	29239	23907	29383	29234	--	--
mws0048	431.1	311	432.106	C21H20O10	[M-H]-	Apigenin-8-C-Glucoside (Vitexin)	Flavonoids	Flavonoid carbonoside	3681-93-4	B	352840	374760	368370	261280	246840	232940	284410	257090	286100	236340	251190	213230	363530	383340	360140	119750	124700	118840	341400	331280	339430	113330	129210	113350	277060	263590	280490	293160	281580	288840	C01460	ko00941,ko00944
pmp000237	579.13	283.06	578.127	C26H26O15	[M+H]+	Apigenin-6-C-(2''-glucuronyl)xyloside	Flavonoids	Flavonoid carbonoside	-	B	62264	64835	57086	9	9	9	199910	198950	213620	9	9	9	87378	75789	89547	9	9	9	67503	72757	49817	9	9	9	37920	47255	50701	47717	39594	41483	--	--
pme3227	579.17	433	578.164	C27H30O14	[M+H]+	Vitexin-2''-O-rhamnoside	Flavonoids	Flavonoid carbonoside	64820-99-1	B	39075	22797	27028	18702	15876	18287	31215	33529	56977	21242	19170	33483	51689	39653	40136	23968	25937	22929	41120	26598	33849	25445	37681	28177	22880	23605	20788	25659	20439	26066	C12628	ko00944
pmb0618	627.19	465.1	626.185	C28H34O16	[M+H]+	Hesperetin-8-C-glucoside-3'-O-glucoside	Flavonoids	Flavonoid carbonoside	-	B	61247	66963	55084	204750	214160	189140	80106	78324	78471	94568	85743	67449	98531	96224	90146	147700	115720	134000	528250	539850	568780	204600	376490	335010	156530	176920	159270	165240	149360	154510	--	--
pmb0678	771.21	177.1	770.206	C37H38O18	[M+H]+	Apigenin-8-C-glucoside-7-O-(6''-feruloyl)glucoside	Flavonoids	Flavonoid carbonoside	-	B	9314.1	6538.9	8755.5	37373	30806	36405	3757.8	9135.4	5506.2	54420	37047	43373	10322	11287	10383	35873	34741	39483	5870	8351.4	9132.1	37689	63999	73202	16892	23961	26610	15884	24530	20490	--	--
mws1422	275.09	107	274.084	C15H14O5	[M+H]+	Epiafzelechin	Flavonoids	Flavanols	24808-04-6	B	76191	75306	82288	9	9	9	559340	611330	589210	9	9	9	26406	32753	25348	9	9	9	95449	77360	99731	13209	10094	21197	55582	72295	52957	77387	50154	47898	C12128	ko00941,ko01110
mws0054	289.07	245	290.079	C15H14O6	[M-H]-	Catechin	Flavonoids	Flavanols	154-23-4	A	34941000	36237000	33328000	20609000	20386000	19713000	51966000	52879000	53118000	25339000	19665000	21140000	39151000	42518000	43789000	17310000	15704000	14665000	37931000	35678000	38158000	17518000	23734000	24529000	24513000	25355000	23446000	26798000	25610000	26240000	C06562	ko00941,ko01110
mws0049	307.08	139	306.074	C15H14O7	[M+H]+	Gallocatechin	Flavonoids	Flavanols	970-73-0	A	7469300	7821900	7202900	22880000	20183000	20740000	6258400	7052400	6596800	20743000	15640000	16262000	6102800	6996100	7135000	10891000	9189000	10109000	4671000	4052500	4418800	9592000	14018000	14672000	9167000	9307300	9734900	9828500	9327300	9613800	C12127	ko00941,ko01110
mws0355	441.08	169.02	442.09	C22H18O10	[M-H]-	Catechin gallate	Flavonoids	Flavanols	130405-40-2	A	10184000	10024000	9563000	1354400	1092100	1234600	41215000	42294000	38662000	1384100	744770	880040	3229500	3250000	3327700	2169300	5466200	4775600	8467500	7463600	8848600	3577300	9336600	9034000	7008200	7505300	7240100	7272600	6963700	7951800	--	--
pmn001415	451.1	341.06	452.111	C24H20O9	[M-H]-	Catechin-(7,8-bc)-4β-(3,4-dihydroxyphenyl)-dihydro-2-(3H)-one	Flavonoids	Flavanols	-	A	1405200	1269300	1209500	725950	657160	584750	1716800	1952800	2001200	685650	503290	527950	1998700	2096300	2185500	457450	411320	459940	2086700	1823600	1709300	209350	408630	360530	896480	812740	760720	855320	906730	800080	--	--
pmn001416	451.1	341.06	452.111	C24H20O9	[M-H]-	Catechin-(7,8-bc)-4α-(3,4-dihydroxyphenyl)-dihydro-2-(3H)-one	Flavonoids	Flavanols	-	A	13831000	14526000	12452000	31025000	27294000	27931000	14938000	17696000	17113000	29007000	21799000	22863000	18456000	17287000	20376000	24068000	19292000	21152000	18635000	15737000	15821000	9623400	16370000	17142000	14234000	14144000	13253000	14990000	15058000	15365000	--	--
HJN041	451.12	289.07	452.131	C21H24O11	[M-H]-	Epicatechin glucoside	Flavonoids	Flavanols	-	A	262840	248960	246060	121780	100530	111290	904520	904820	839160	131860	102820	110510	173000	189970	206370	134890	140360	131960	264070	265980	262250	111000	151550	178760	216380	238780	224970	248970	246020	241330	--	--
mws2220	457.08	169.02	458.085	C22H18O11	[M-H]-	Gallocatechin 3-O-gallate	Flavonoids	Flavanols	5127-64-0	B	1141000	1176700	823390	678030	553330	634720	659140	861310	645980	367160	251630	265530	346920	386820	459830	1318300	1136100	1148000	360450	318380	348330	1007300	2598900	2808300	987570	935200	1008300	959270	875550	962070	--	--
pmb3114	561.14	289.2	562.148	C30H26O11	[M-H]-	Epicatechin-epiafzelechin	Flavonoids	Flavanols	-	B	148230	130100	143160	12741	13066	13023	493800	467420	471170	18667	11989	13185	138290	140350	155490	11136	9552	7803.9	119860	121230	127830	9701.8	16500	18361	79292	84627	76448	77721	84227	94278	--	--
Lmmp003672	593.17	441.11	592.158	C31H28O12	[M+H]+	8,8'-Methylenebiscatechin	Flavonoids	Flavanols	81555-08-0	B	63883	65634	71494	23562	19938	24786	185760	234120	200730	46181	27341	26504	75492	78876	92892	43750	29118	33002	55832	57099	52686	33279	56112	58488	52699	53376	52020	53668	57692	51818	--	--
mws0024	169.01	125	170.022	C7H6O5	[M-H]-	Gallic acid	Tannins	Tannin	149-91-7	A	8839600	9306700	8960500	1447700	1304200	1300600	9502200	9527000	8878600	1057100	812820	930110	1542500	1628200	1420000	3195100	2964500	3235700	5277300	4830400	5206300	2514800	5079500	5582400	10170000	10534000	11165000	11478000	11135000	11548000	C01424	--
pme0309	183.03	124	184.037	C8H8O5	[M-H]-	3-O-Methylgallic Acid	Tannins	Tannin	3934-84-7	B	32859	33929	33206	13361	11691	15077	111210	104810	104890	12812	9402.6	6265.3	11765	13298	14728	22455	28359	31012	35761	51540	41062	10202	16285	13861	111730	133000	122670	139600	148120	136500	C05616	--
pme0310	197.05	124.02	198.053	C9H10O5	[M-H]-	Ethyl gallate	Tannins	Tannin	831-61-8	A	18727	22594	20478	9	9	9	9	9	9	9	9	9	8234.3	11406	9002.9	9	9	9	76407	27141	59413	9	9	9	559030	595960	641300	662020	665330	673270	--	--
pme2246	301	185.02	302.006	C14H6O8	[M-H]-	Ellagic acid	Tannins	Tannin	476-66-4	A	29261	20084	18203	9	9	9	36916	58869	59485	9	9	9	9	9	9	9	9	9	17919	16345	16735	9	9	9	17684	28680	25580	27535	25579	23262	C10788	--
Lmfn000604	331.07	169.01	332.074	C13H16O10	[M-H]-	6-O-Galloyl-D-glucose	Tannins	Tannin	13186-19-1	A	648370	624530	500650	1237400	1352000	1101200	1553400	1635900	1831500	803700	709890	465130	282320	243880	208570	1345800	1198800	987870	294090	254120	333350	651200	942270	695220	629030	794080	637320	565120	786870	793500	--	--
pmn001518	331.07	169.01	332.074	C13H16O10	[M-H]-	1-O-Galloyl-D-glucose	Tannins	Tannin	58511-73-2	A	7342500	8124700	7072700	11184000	10419000	10039000	26345000	27703000	30985000	3878800	3683600	3795700	2009400	1839200	1919000	11213000	11391000	9924600	3984800	3924400	4119600	4635600	5685800	5069400	9088400	8188300	7820800	8348500	8803100	8950000	C01158	--
Zmhn001703	331.07	169.02	332.074	C13H16O10	[M-H]-	5-O-Galloyl-D-hamamelose	Tannins	Tannin	-	A	640070	623750	495270	1363000	1051200	1093800	1638300	1682200	1677600	800410	664770	452070	220000	224150	198960	1248400	1177300	810840	267170	194340	333710	591650	838390	611750	623330	816450	653530	702570	789850	771290	--	--
Hmln000659	331.07	169.01	332.075	C13H16O10	[M-H]-	3-O-Galloyl-D-glucose	Tannins	Tannin	-	A	538000	662630	501390	1213000	1152600	1129700	1513400	1661800	1696400	730650	643830	628580	287650	230860	232120	1302700	1176300	912150	287490	223020	321410	608780	1035500	858840	610970	823590	686350	741940	793110	1143200	--	--
Lmsn002494	433.04	301	434.049	C19H14O12	[M-H]-	Ellagic acid-4-O-Xyloside	Tannins	Tannin	139163-18-1	A	137250	143460	131150	5059.3	4932.6	7612.9	181250	225750	225630	9	9	9	13575	22603	12470	56542	33919	54306	74199	81790	85859	36411	99805	96778	108090	107940	110680	118720	112480	123750	--	--
Hmdn001667	463.05	300.99	464.06	C20H16O13	[M-H]-	Ellagic acid-4-O-glucoside	Tannins	Tannin	-	B	82297	94833	68621	9	9	9	171110	145470	158940	9	9	9	10019	10278	9681.2	9	9	9	29929	28042	43850	9	9	9	49364	48276	49150	55865	46587	46150	--	--
pmn001629	483.08	169	484.085	C20H20O14	[M-H]-	Digalloylglucose	Tannins	Tannin	-	A	182380	171320	170560	9	9	9	446910	450970	483500	9	9	9	9322.5	8604.9	13369	9	9	9	48107	36441	62294	9	9	9	49579	48465	47005	52444	48134	47971	--	--
Cmhn001271	633.08	301	634.08	C27H22O18	[M-H]-	Gemin D	Tannins	Tannin	84744-46-7	A	115390	101360	100690	9	9	9	471850	481870	473640	9	9	9	5121.1	9055.9	6681.3	9	9	9	64496	54184	80752	9	9	9	47618	45505	42991	47773	44406	42089	--	--
pmn001648	863.18	411.1	864.19	C45H36O18	[M-H]-	Cinnamtannin D1	Tannins	Tannin	97233-06-2	B	25650	27612	33622	9	9	9	86838	87591	65731	9	9	9	27450	24806	34951	9	9	9	32685	21258	27855	9	9	9	24540	29937	24630	24207	18811	21318	C17632	--
pmp000103	1155.28	867.21	1154.27	C60H50O24	[M+H]+	Arecatannin A2	Tannins	Tannin	79763-29-4	A	77256	125250	97265	100850	51014	84017	244360	308560	230650	92622	48860	80510	162300	83595	158830	105390	130920	158310	135920	81292	69261	63378	128070	193590	97978	122990	89345	141870	100560	89522	C17893	--
pmp000102	1155.28	867.21	1154.27	C60H50O24	[M+H]+	Arecatannin A1	Tannins	Tannin	-	A	108020	112780	90333	97498	60265	71253	214700	335480	257980	107400	75066	115040	153120	130270	157910	170210	110580	117340	107230	105130	97284	82071	176800	246200	129910	128570	139910	99798	117660	127290	C17894	--
pme0436	577.14	407.1	578.142	C30H26O12	[M-H]-	Procyanidin B3	Tannins	Proanthocyanidins	23567-23-9	A	20231000	19830000	18569000	18543000	18569000	17360000	27042000	28666000	28083000	22997000	19982000	22475000	25592000	24857000	27631000	20961000	18473000	19025000	21766000	21622000	21977000	20077000	25164000	27563000	15651000	17171000	17172000	18466000	18558000	18362000	--	--
pme0434	577.14	407.1	578.142	C30H26O12	[M-H]-	Procyanidin B2	Tannins	Proanthocyanidins	29106-49-8	A	17531000	17745000	16725000	1499700	1315800	1362700	40663000	40788000	38090000	1669700	1258400	1389000	17490000	16445000	19109000	1113400	1048200	1058200	16495000	16469000	16645000	747400	1334900	1319000	8646400	9768600	9425600	9787600	10084000	10193000	C17639	--
mws0836	577.14	425.1	578.142	C30H26O12	[M-H]-	Procyanidin B1	Tannins	Proanthocyanidins	20315-25-7	A	18985000	19030000	17822000	16864000	16865000	17312000	26206000	27343000	25921000	22645000	19332000	19537000	25565000	23967000	26325000	18634000	17441000	18164000	20510000	20271000	20578000	17491000	24272000	25563000	15495000	16341000	16535000	16806000	18223000	17417000	--	--
pmn001647	865.2	713.2	866.206	C45H38O18	[M-H]-	Procyanidin C2	Tannins	Proanthocyanidins	37064-31-6	A	1544500	1427000	1338900	890400	754040	920950	2864800	3225100	2854600	1288400	824790	1046900	1874400	1904000	1977000	1395600	960790	1171800	1498800	1345300	1342400	866010	1422000	1855700	1212000	1241200	1145400	1208100	1258400	1348900	--	--
pmn001646	865.2	577.1	866.206	C45H38O18	[M-H]-	Procyanidin C1	Tannins	Proanthocyanidins	37064-30-5	A	1063800	1118600	979610	209010	102570	185710	3119300	3312000	3388700	255800	151350	243980	1387900	1343500	1450100	286210	183270	246130	1238300	1132000	1185900	148270	395340	420570	802730	803360	754280	831810	817120	833750	C17624	--
Lmmp002068	883.21	593.13	882.201	C45H38O19	[M+H]+	Gallocatechin-catechin-catechin	Tannins	Proanthocyanidins	-	A	573820	544090	460440	1126300	847590	1014400	712600	811010	767070	1361700	842670	1048700	938180	909910	1051100	856810	709330	673230	609490	482040	531450	437050	968880	961720	632070	682230	622310	637870	603330	679270	--	--
Lmmp001653	899.2	595.14	898.196	C45H38O20	[M+H]+	Gallocatechin-gallocatechin-catechin	Tannins	Proanthocyanidins	-	A	82695	98375	74993	316190	236170	288350	80431	101430	76057	267110	155780	191810	80639	96831	100670	234900	149460	178750	49568	38797	47979	112880	244650	269000	123880	119740	128000	108590	116580	113710	--	--
Lmmp001550	915.2	611.14	914.191	C45H38O21	[M+H]+	Gallocatechin-gallocatechin-gallocatechin	Tannins	Proanthocyanidins	-	A	19579	18253	19265	169410	137580	150320	12181	15286	16397	101280	62654	78658	14031	16748	21196	117940	82781	92432	3815.2	4761.9	5352.1	58886	133100	115820	46950	50586	50207	46835	47061	48933	--	--
Zmmp003562	1019.22	731.16	1018.22	C52H42O22	[M+H]+	Procyanidin C1 3'-O-gallate	Tannins	Proanthocyanidins	-	B	44779	36189	31973	13828	9386.6	11891	113940	141380	131340	18310	2989.3	11144	42382	27595	38680	25104	20792	32177	30881	17477	19623	17175	77805	73670	45661	26186	37558	42018	66968	32643	--	--
HJAP144	1019.22	731.16	1018.22	C52H42O22	[M+H]+	Galloylprocyanidin C2	Tannins	Proanthocyanidins	-	B	98903	98469	82547	35756	20664	29707	277170	280080	287770	33268	15282	24811	16701	23569	18083	87566	44364	58225	58462	50228	57622	35499	114700	104630	94698	101690	101360	78521	87675	86992	--	--
