# Supplementary material for: Transcriptomic and Metabolomic Basis of Short- and Long-Term Post-Harvest UV-C Application in Regulating Grape Berry Quality Development
Source: Foods. 2021 Mar 16;10(3):625. doi: 10.3390/foods10030625 (PMC8001394; doi:10.3390/foods10030625)
Supplement: Supplementary file 1 [file foods-10-00625-s001.zip › Supplementary materials/Supplemental Table 6 Flavonoids with significant differences between different groups.xlsx]

## Sheet: XFSUVvsXFSCK
Index	Formula	Compounds	Class I	Class II	CAS	Level	XF-S-CK1	XF-S-CK2	XF-S-CK3	XF-S-UVC1	XF-S-UVC2	XF-S-UVC3	VIP	Fold_Change	Log2FC	Type
pme1201	C15H14O5	Phloretin	Flavonoids	Chalcones	60-82-2	B	9	9	9	1721.4	2525.3	2946.1	1.22616	266.4	8.05745	up
Lmfn004093	C21H24O10	Phloretin-4'-O-glucoside (Trilobatin)	Flavonoids	Chalcones	4192-90-9	A	786990	796820	862720	2022200	2280500	2271900	1.22039	2.68732	1.42617	up
mws0064	C15H12O6	Eriodictyol (5,7,3',4'-Tetrahydroxyflavanone)	Flavonoids	Dihydroflavone	552-58-9	B	59265	36469	50039	22474	22609	25985	1.13251	0.487525	-1.03645	down
Smpp002418	C24H25O13+	Petunidin-3-O-(6''-O-Acetyl)glucoside	Flavonoids	Anthocyanins	-	B	54298	51739	50539	9	9	9	1.2287	0.00017244	-12.5016	down
pmp000001	C16H12O6	Hispidulin (5,7,4'-Trihydroxy-6-methoxyflavone)	Flavonoids	Flavonoid	1447-88-7	B	9	9	9	1813.2	1250.3	1801	1.22697	180.167	7.49319	up
pme2459	C21H20O11	Luteolin-7-O-glucoside (Cynaroside)	Flavonoids	Flavonoid	5373-11-5	A	506990	609610	528010	1612700	1402300	1515300	1.21806	2.75463	1.46186	up
pmp000579	C22H22O11	Diosmetin-7-O-galactoside	Flavonoids	Flavonoid	-	B	164490	174440	153370	411660	434140	417820	1.22677	2.56677	1.35995	up
pmb2999	C22H22O11	Chrysoeriol-5-O-glucoside	Flavonoids	Flavonoid	-	B	486760	497580	557070	236650	261230	263040	1.21946	0.493652	-1.01843	down
Hmgp003086	C29H34O16	Tricin-7-O-rutinoside	Flavonoids	Flavonoid	-	B	20351	12948	18315	55518	40459	37837	1.15028	2.59259	1.37439	up
pmb0725	C33H32O15	Tricin-7-O-(2''-feruloyl)glucoside	Flavonoids	Flavonoid	-	B	10825	8824.5	9503.3	19330	21652	19870	1.21023	2.08735	1.06167	up
Lmpn007255	C16H12O8	Patuletin (Quercetagetin-6-methyl ether)	Flavonoids	Flavonols	519-96-0	A	7391.5	3165.7	1586.9	9	9	9	1.21063	0.0022233	-8.81308	down
mws4183	C20H18O11	Quercetin-3-O-arabinoside (Guaijaverin)	Flavonoids	Flavonols	22255-13-6	A	253330	194700	178940	80017	62100	81239	1.18457	0.356247	-1.48905	down
pme2493	C27H30O14	Kaempferol-3,7-O-dirhamnoside (Kaempferitrin)	Flavonoids	Flavonols	482-38-2	B	424040	367840	331350	1218200	1207100	1107300	1.22242	3.14504	1.65308	up
pmp001312	C33H40O22	6-Hydroxykaempferol-3,7,6-O-triglycoside	Flavonoids	Flavonols	-	B	13768	14104	13596	6271.2	5860	8210	1.18564	0.490528	-1.02759	down
pmp000237	C26H26O15	Apigenin-6-C-(2''-glucuronyl)xyloside	Flavonoids	Flavonoid carbonoside	-	B	62264	64835	57086	199910	198950	213620	1.22679	3.32535	1.73351	up
mws1422	C15H14O5	Epiafzelechin	Flavonoids	Flavanols	24808-04-6	B	76191	75306	82288	559340	611330	589210	1.22709	7.52777	2.91222	up
mws0355	C22H18O10	Catechin gallate	Flavonoids	Flavanols	130405-40-2	A	10184000	10024000	9563000	41215000	42294000	38662000	1.22911	4.10369	2.03692	up
HJN041	C21H24O11	Epicatechin glucoside	Flavonoids	Flavanols	-	A	262840	248960	246060	904520	904820	839160	1.22874	3.49471	1.80517	up
pmb3114	C30H26O11	Epicatechin-epiafzelechin	Flavonoids	Flavanols	-	B	148230	130100	143160	493800	467420	471170	1.22574	3.3984	1.76485	up
Lmmp003672	C31H28O12	8,8'-Methylenebiscatechin	Flavonoids	Flavanols	81555-08-0	B	63883	65634	71494	185760	234120	200730	1.21639	3.08744	1.62641	up
pme0309	C8H8O5	3-O-Methylgallic Acid	Tannins	Tannin	3934-84-7	B	32859	33929	33206	111210	104810	104890	1.22827	3.20929	1.68226	up
pme0310	C9H10O5	Ethyl gallate	Tannins	Tannin	831-61-8	A	18727	22594	20478	9	9	9	1.22878	0.0004369	-11.1604	down
pme2246	C14H6O8	Ellagic acid	Tannins	Tannin	476-66-4	A	29261	20084	18203	36916	58869	59485	1.09805	2.29866	1.20079	up
Lmfn000604	C13H16O10	6-O-Galloyl-D-glucose	Tannins	Tannin	13186-19-1	A	648370	624530	500650	1553400	1635900	1831500	1.21299	2.83093	1.50128	up
pmn001518	C13H16O10	1-O-Galloyl-D-glucose	Tannins	Tannin	58511-73-2	A	7342500	8124700	7072700	26345000	27703000	30985000	1.22339	3.77255	1.91554	up
Zmhn001703	C13H16O10	5-O-Galloyl-D-hamamelose	Tannins	Tannin	-	A	640070	623750	495270	1638300	1682200	1677600	1.21927	2.8413	1.50655	up
Hmln000659	C13H16O10	3-O-Galloyl-D-glucose	Tannins	Tannin	-	A	538000	662630	501390	1513400	1661800	1696400	1.21363	2.86225	1.51715	up
pmn001629	C20H20O14	Digalloylglucose	Tannins	Tannin	-	A	182380	171320	170560	446910	450970	483500	1.2261	2.63491	1.39776	up
Cmhn001271	C27H22O18	Gemin D	Tannins	Tannin	84744-46-7	A	115390	101360	100690	471850	481870	473640	1.22803	4.49647	2.16879	up
pmn001648	C45H36O18	Cinnamtannin D1	Tannins	Tannin	97233-06-2	B	25650	27612	33622	86838	87591	65731	1.19168	2.76415	1.46683	up
pmp000103	C60H50O24	Arecatannin A2	Tannins	Tannin	79763-29-4	A	77256	125250	97265	244360	308560	230650	1.16463	2.6139	1.3862	up
pmp000102	C60H50O24	Arecatannin A1	Tannins	Tannin	-	A	108020	112780	90333	214700	335480	257980	1.17904	2.59747	1.37711	up
pme0434	C30H26O12	Procyanidin B2	Tannins	Proanthocyanidins	29106-49-8	A	17531000	17745000	16725000	40663000	40788000	38090000	1.22829	2.29882	1.20089	up
pmn001647	C45H38O18	Procyanidin C2	Tannins	Proanthocyanidins	37064-31-6	A	1544500	1427000	1338900	2864800	3225100	2854600	1.21846	2.0751	1.05318	up
pmn001646	C45H38O18	Procyanidin C1	Tannins	Proanthocyanidins	37064-30-5	A	1063800	1118600	979610	3119300	3312000	3388700	1.22636	3.10562	1.63488	up
Zmmp003562	C52H42O22	Procyanidin C1 3'-O-gallate	Tannins	Proanthocyanidins	-	B	44779	36189	31973	113940	141380	131340	1.21184	3.42356	1.7755	up
HJAP144	C52H42O22	Galloylprocyanidin C2	Tannins	Proanthocyanidins	-	B	98903	98469	82547	277170	280080	287770	1.22484	3.0188	1.59398	up

## Sheet: XFLUVvsXFSCK
Index	Formula	Compounds	Class I	Class II	CAS	Level	XF-L-CK1	XF-L-CK2	XF-L-CK3	XF-L-UVC1	XF-L-UVC2	XF-L-UVC3	VIP	Fold_Change	Log2FC	Type
pme2960	C15H12O5	Naringenin chalcone	Flavonoids	Chalcones	73692-50-9	A	59126	53166	59302	148780	157250	152340	1.20412	2.67125	1.41751	up
pme1201	C15H14O5	Phloretin	Flavonoids	Chalcones	60-82-2	B	9	9	9	2016.3	2173.1	2534.6	1.21058	249.037	7.96022	up
pme0376	C15H12O5	Naringenin (5,7,4'-Trihydroxyflavanone)	Flavonoids	Dihydroflavone	480-41-1	A	61266	58703	57790	148910	151190	155910	1.20921	2.56533	1.35914	up
mws1033	C16H14O6	Homoeriodictyol	Flavonoids	Dihydroflavone	446-71-9	B	1819.5	2131.1	2239.4	6609.3	5619.2	5709.5	1.19837	2.8979	1.53501	up
mws0914	C15H12O5	Pinobanksin	Flavonoids	Dihydroflavonol	548-82-3	A	56894	58072	58553	157750	158830	155170	1.21026	2.71872	1.44293	up
mws1094	C15H12O6	Aromadendrin (Dihydrokaempferol)	Flavonoids	Dihydroflavonol	480-20-6	A	10538	9124.1	11420	35270	36426	36810	1.20094	3.49095	1.80362	up
Smpp002418	C24H25O13+	Petunidin-3-O-(6''-O-Acetyl)glucoside	Flavonoids	Anthocyanins	-	B	9	9	9	12571	14853	9199.3	1.20895	1356.42	10.4056	up
Smsp001640	C27H31O16+	Petunidin-3-O-glucoside-5-O-arabinoside	Flavonoids	Anthocyanins	-	B	79187	95142	119080	40667	40139	38242	1.16909	0.405741	-1.30137	down
pme1777	C27H31O16+	Cyanidin-3,5-O-diglucoside (Cyanin)	Flavonoids	Anthocyanins	2611-67-8	B	234290	274530	279620	135180	114990	115490	1.18444	0.463777	-1.1085	down
pmp000001	C16H12O6	Hispidulin (5,7,4'-Trihydroxy-6-methoxyflavone)	Flavonoids	Flavonoid	1447-88-7	B	1324.1	1075.1	727.8	4322.3	3581.4	3793.3	1.16843	3.74065	1.90329	up
mws0058	C16H12O6	Diosmetin (5,7,3'-Trihydroxy-4'-methoxyflavone)	Flavonoids	Flavonoid	520-34-3	B	2854.1	2190.2	2548.4	8817.6	7150	7187.8	1.18618	3.04969	1.60866	up
Lmyp004617	C21H22O9	Pinocembrin-7-O-glucoside (Pinocembroside)	Flavonoids	Flavonoid	75829-43-5	B	316840	282150	312060	1556300	1756600	1609800	1.20647	5.40333	2.43385	up
HJN076	C27H32O13	Pinocembrin-7-O-neohesperidoside	Flavonoids	Flavonoid	13241-31-1	A	289030	273330	251270	570150	796040	811100	1.17501	2.67602	1.42009	up
Lmbp002592	C27H30O16	Kaempferol-3,7-di-O-glucoside	Flavonoids	Flavonoid	-	B	9	9	9	33891	31812	44520	1.21069	4082.33	11.9952	up
mws0919	C21H20O10	Kaempferol-3-O-rhamnoside (Afzelin)(Kaempferin)	Flavonoids	Flavonols	482-39-3	A	134940	152190	173770	65633	70822	67531	1.18967	0.442582	-1.17598	down
pme0321	C21H20O10	Kaempferol-7-O-rhamnoside	Flavonoids	Flavonols	20196-89-8	A	110410	122100	142960	54288	56915	54765	1.19003	0.442027	-1.17779	down
mws2186	C20H18O11	Avicularin(Quercetin-3-O-α-L-arabinofuranoside)	Flavonoids	Flavonols	572-30-5	A	561620	641320	729430	110100	122460	146470	1.19756	0.196148	-2.34999	down
mws4183	C20H18O11	Quercetin-3-O-arabinoside (Guaijaverin)	Flavonoids	Flavonols	22255-13-6	A	74328	79717	89149	18255	13629	13904	1.20067	0.188278	-2.40907	down
mws0045	C21H20O11	Quercetin-3-O-rhamnoside(Quercitrin)	Flavonoids	Flavonols	522-12-3	A	4243200	4744500	4993600	1729600	1789900	1785300	1.20329	0.379421	-1.39813	down
Lmfn003760	C21H18O13	Quercetin-4′-O-glucuronide	Flavonoids	Flavonols	201463-36-7	A	8636900	9265900	11106000	2205500	2333600	2374100	1.20366	0.238314	-2.06907	down
Hmln002199	C23H22O13	Quercetin-3-O-(6''-acetyl)galactoside	Flavonoids	Flavonols	-	B	30893	36836	48778	22529	17496	18205	1.10245	0.499798	-1.00058	down
pmn001583	C27H30O16	Quercetin-3-O-robinobioside	Flavonoids	Flavonols	52525-35-6	A	330210	350440	415500	166680	163870	163650	1.19339	0.450851	-1.14928	down
pmp001310	C27H30O17	6-Hydroxykaempferol-3,6-O-Diglucoside	Flavonoids	Flavonols	-	A	44013	60257	49901	376710	343240	322270	1.20634	6.76016	2.75706	up
pmp001311	C27H30O17	6-Hydroxykaempferol-7,6-O-Diglucoside	Flavonoids	Flavonols	-	A	208310	197610	202380	1274900	1388800	1331400	1.20935	6.56765	2.71538	up
Lmmp002560	C27H28O18	Quercetin-3-O-(2''-O-glucosyl)glucuronide	Flavonoids	Flavonols	-	B	55261	86007	90471	406770	386750	391500	1.19255	5.1136	2.35434	up
Lmsp003252	C28H32O17	Isorhamnetin-3-O-sophoroside	Flavonoids	Flavonols	-	A	35794	32156	32976	228490	246520	233020	1.20849	7.01534	2.81051	up
pmp001312	C33H40O22	6-Hydroxykaempferol-3,7,6-O-triglycoside	Flavonoids	Flavonols	-	B	30466	23896	21201	279280	282770	298550	1.20522	11.3892	3.50959	up
pmp001313	C33H38O23	6-Hydroxykaempferol-3,6-O-Diglucoside-7-O-Glucuronic Acid	Flavonoids	Flavonols	-	B	11118	12347	16994	257840	245450	251240	1.20568	18.6492	4.22105	up
pmb0618	C28H34O16	Hesperetin-8-C-glucoside-3'-O-glucoside	Flavonoids	Flavonoid carbonoside	-	B	98531	96224	90146	528250	539850	568780	1.21015	5.74543	2.52242	up
mws1422	C15H14O5	Epiafzelechin	Flavonoids	Flavanols	24808-04-6	B	26406	32753	25348	95449	77360	99731	1.19559	3.22506	1.68933	up
mws0355	C22H18O10	Catechin gallate	Flavonoids	Flavanols	130405-40-2	A	3229500	3250000	3327700	8467500	7463600	8848600	1.20491	2.52668	1.33725	up
mws0024	C7H6O5	Gallic acid	Tannins	Tannin	149-91-7	A	1542500	1628200	1420000	5277300	4830400	5206300	1.20888	3.33587	1.73807	up
pme0309	C8H8O5	3-O-Methylgallic Acid	Tannins	Tannin	3934-84-7	B	11765	13298	14728	35761	51540	41062	1.18244	3.22593	1.68972	up
pme0310	C9H10O5	Ethyl gallate	Tannins	Tannin	831-61-8	A	8234.3	11406	9002.9	76407	27141	59413	1.1346	5.68934	2.50826	up
pme2246	C14H6O8	Ellagic acid	Tannins	Tannin	476-66-4	A	9	9	9	17919	16345	16735	1.2106	1888.85	10.8833	up
pmn001518	C13H16O10	1-O-Galloyl-D-glucose	Tannins	Tannin	58511-73-2	A	2009400	1839200	1919000	3984800	3924400	4119600	1.20548	2.08558	1.06045	up
Lmsn002494	C19H14O12	Ellagic acid-4-O-Xyloside	Tannins	Tannin	139163-18-1	A	13575	22603	12470	74199	81790	85859	1.18633	4.97139	2.31365	up
Hmdn001667	C20H16O13	Ellagic acid-4-O-glucoside	Tannins	Tannin	-	B	10019	10278	9681.2	29929	28042	43850	1.18359	3.3965	1.76405	up
pmn001629	C20H20O14	Digalloylglucose	Tannins	Tannin	-	A	9322.5	8604.9	13369	48107	36441	62294	1.17038	4.69198	2.2302	up
Cmhn001271	C27H22O18	Gemin D	Tannins	Tannin	84744-46-7	A	5121.1	9055.9	6681.3	64496	54184	80752	1.19827	9.56128	3.2572	up
Lmmp001653	C45H38O20	Gallocatechin-gallocatechin-catechin	Tannins	Proanthocyanidins	-	A	80639	96831	100670	49568	38797	47979	1.15755	0.490199	-1.02856	down
Lmmp001550	C45H38O21	Gallocatechin-gallocatechin-gallocatechin	Tannins	Proanthocyanidins	-	A	14031	16748	21196	3815.2	4761.9	5352.1	1.17663	0.267998	-1.89971	down
HJAP144	C52H42O22	Galloylprocyanidin C2	Tannins	Proanthocyanidins	-	B	16701	23569	18083	58462	50228	57622	1.19047	2.8501	1.51101	up

## Sheet: ZCSUVvsZCSCK
Index	Formula	Compounds	Class I	Class II	CAS	Level	ZC-S-CK1	ZC-S-CK2	ZC-S-CK3	ZC-S-UVC1	ZC-S-UVC2	ZC-S-UVC3	VIP	Fold_Change	Log2FC	Type
pme2960	C15H12O5	Naringenin chalcone	Flavonoids	Chalcones	73692-50-9	A	8128.2	4941.8	8745	5995.5	4658	4909.6	0.8071	0.713413	-0.487191	insig
HJN055	C21H24O10	Dihydrocharcone-4'-O-glucoside	Flavonoids	Chalcones	-	A	2940100	2696800	3003500	2534700	1700200	1877900	1.04311	0.707467	-0.499265	insig
mws2118	C21H24O10	Phloretin-2'-O-glucoside (Phlorizin)	Flavonoids	Chalcones	60-81-1	A	1973900	1636000	1660100	1583600	1099300	1138700	1.01442	0.725161	-0.463626	insig
Lmfn004093	C21H24O10	Phloretin-4'-O-glucoside (Trilobatin)	Flavonoids	Chalcones	4192-90-9	A	959760	789810	728100	1009500	695610	756760	0.0644588	0.993623	-0.00922947	insig
Hmpn005101	C21H24O11	Sieboldin	Flavonoids	Chalcones	18777-73-6	B	160620	143570	154430	172700	126220	128660	0.456094	0.932319	-0.101105	insig
pme0376	C15H12O5	Naringenin (5,7,4'-Trihydroxyflavanone)	Flavonoids	Dihydroflavone	480-41-1	A	8379	6289.3	6626.4	6064.5	5220.8	3902.2	1.01038	0.713206	-0.48761	insig
mws0064	C15H12O6	Eriodictyol (5,7,3',4'-Tetrahydroxyflavanone)	Flavonoids	Dihydroflavone	552-58-9	B	2938.8	2200	3708.8	9	9	9	1.27974	0.00305168	-8.35618	down
mws1179	C21H22O10	Naringenin-7-O-glucoside (Prunin)	Flavonoids	Dihydroflavone	529-55-5	B	850940	718500	711670	539000	387330	380770	1.18066	0.573011	-0.803366	insig
pme0001	C28H34O15	Hesperetin-7-O-neohesperidoside(Neohesperidin)	Flavonoids	Dihydroflavone	13241-33-3	B	20448	21419	20135	24222	8826.9	11928	0.703516	0.72541	-0.463131	insig
pmb0628	C27H32O16	Eriodictyol-8-C-glucoside-4'-O-glucoside	Flavonoids	Dihydroflavone	-	B	24395	26387	23295	24857	40608	39399	0.905441	1.41561	0.501422	insig
mws0914	C15H12O5	Pinobanksin	Flavonoids	Dihydroflavonol	548-82-3	A	4743	6820.3	8135.8	6959.3	4868.4	5115.2	0.39836	0.860085	-0.217449	insig
mws0044	C15H12O7	Dihydroquercetin(Taxifolin)	Flavonoids	Dihydroflavonol	480-18-2	B	14604	15131	18410	30650	24355	14712	0.693475	1.44806	0.534125	insig
mws0744	C15H12O8	Dihydromyricetin (Ampelopsin)	Flavonoids	Dihydroflavonol	27200-12-0	B	28292	32049	26826	32060	21782	21836	0.628817	0.868196	-0.203908	insig
mws1360	C21H22O10	Engeletin	Flavonoids	Dihydroflavonol	572-31-6	A	805170	694780	699160	385660	219750	204100	1.20095	0.368108	-1.4418	down
Lmlp005236	C21H22O11	Dihydrokaempferol-3-O-glucoside	Flavonoids	Dihydroflavonol	1049-08-8	B	291200	308820	302660	92023	85244	76555	1.28176	0.281187	-1.8304	down
mws1361	C21H22O11	Taxifolin-3-O-rhamnoside (Astilbin)	Flavonoids	Dihydroflavonol	29838-67-3	A	7599200	7100300	6808500	4965100	3850200	3040100	1.18834	0.551209	-0.859329	insig
pme1598	C22H24O11	Hesperetin-5-O-glucoside	Flavonoids	Dihydroflavonol	69651-80-5	B	24939000	22717000	22517000	8768300	6252500	5675400	1.26023	0.294931	-1.76155	down
pme3392	C21H21O10+	Pelargonidin-3-O-glucoside	Flavonoids	Anthocyanins	47684-27-5	B	108970	118610	160300	109050	63542	81373	0.915199	0.654751	-0.610981	insig
pmb0550	C21H21O11+	Cyanidin-3-O-glucoside (Kuromanin)	Flavonoids	Anthocyanins	47705-70-4	A	1490200	1380700	1282600	878750	815350	686580	1.25289	0.573174	-0.802954	insig
pmf0203	C22H23O11+	Peonidin-3-O-glucoside	Flavonoids	Anthocyanins	68795-37-9	A	40507000	37184000	39748000	30605000	25613000	25500000	1.21246	0.695834	-0.523186	insig
pme0443	C23H25O12+	Malvidin-3-O-galactoside (Primulin)	Flavonoids	Anthocyanins	30113-37-2	A	246920000	227860000	205220000	260250000	226070000	195720000	0.0792789	1.003	0.00432161	insig
Smpp002603	C24H25O12+	Peonidin-3-O-(6''-O-Acetyl)glucoside	Flavonoids	Anthocyanins	-	A	6993600	6028900	5955000	7356500	5788600	5128800	0.304553	0.962925	-0.0545054	insig
Smpp002618	C25H27O13+	Malvidin-3-O-(6''-O-acetyl)glucoside	Flavonoids	Anthocyanins	-	A	71412000	67063000	70579000	77440000	61633000	66610000	0.15972	0.983875	-0.0234531	insig
Smlp003276	C26H27O15+	Malvidin-3-O-(6''-O-malonyl)glucoside	Flavonoids	Anthocyanins	-	B	27866	26733	16436	29518	13334	24023	0.135261	0.941437	-0.0870631	insig
Smsp002643	C27H31O14+	Pelargonidin-3-O-rutinoside	Flavonoids	Anthocyanins	-	B	5036800	4669200	5221100	6328700	4920400	5624800	0.804031	1.13042	0.17686	insig
Lmjp001877	C26H29O15+	Cyanidin-3-O-sambubioside [Cyanidin-3-O-(2''-O-xylosyl)glucoside]	Flavonoids	Anthocyanins	63535-17-1	B	101450	96125	105110	148500	96975	120580	0.778229	1.20936	0.274243	insig
Lmpp003789	C30H27O13+	Cyanidin-3-O-(6''-O-p-Coumaroyl)glucoside	Flavonoids	Anthocyanins	-	A	1665000	1513400	1702900	530720	438750	442700	1.27378	0.289302	-1.78935	down
pme1793	C27H31O15+	Pelargonidin-3,5-O-diglucoside	Flavonoids	Anthocyanins	17334-58-6	B	1008200	837770	948270	888240	619470	702570	0.902989	0.791013	-0.338227	insig
pme1773	C27H31O15+	Cyanidin-3-O-rutinoside (Keracyanin)	Flavonoids	Anthocyanins	28338-59-2	B	398330	304490	341370	350100	253350	286140	0.70459	0.851943	-0.231172	insig
Lmpp003977	C31H29O13+	Peonidin-3-O-(6''-O-p-Coumaroyl)glucoside	Flavonoids	Anthocyanins	-	A	44816000	40713000	34715000	28905000	26538000	25025000	1.19902	0.669206	-0.579478	insig
Lmtp003079	C28H33O15+	Peonidin-3-O-rutinoside	Flavonoids	Anthocyanins	-	B	88378	84752	95602	110750	72198	93545	0.138441	1.02888	0.0410748	insig
Lmpp003662	C30H27O14+	Delphinidin-3-O-(6''-O-p-coumaroyl)glucoside	Flavonoids	Anthocyanins	-	A	8750000	6716000	7144500	6640800	4862600	5014300	1.01234	0.730532	-0.45298	insig
Smsp001640	C27H31O16+	Petunidin-3-O-glucoside-5-O-arabinoside	Flavonoids	Anthocyanins	-	B	702970	582330	642920	429650	293080	322220	1.18398	0.541925	-0.883836	insig
pme1777	C27H31O16+	Cyanidin-3,5-O-diglucoside (Cyanin)	Flavonoids	Anthocyanins	2611-67-8	B	113810	92028	96125	64711	46295	42561	1.19944	0.508562	-0.975504	insig
Lmpp003815	C31H29O14+	Petunidin-3-O-(6''-O-p-Coumaroyl)glucoside	Flavonoids	Anthocyanins	-	A	19925000	17314000	18284000	20661000	16558000	15845000	0.376605	0.955712	-0.0653521	insig
pmf0614	C28H33O16+	Peonidin-3,5-O-diglucoside	Flavonoids	Anthocyanins	47851-83-2	B	78638	53338	69623	53173	44118	49828	0.9811	0.729761	-0.454505	insig
Lmpp003958	C32H31O14+	Malvidin-3-O-(6''-O-p-coumaroyl)glucoside	Flavonoids	Anthocyanins	-	A	29136000	28753000	29614000	36794000	27658000	30475000	0.549151	1.08484	0.117486	insig
mws0058	C16H12O6	Diosmetin (5,7,3'-Trihydroxy-4'-methoxyflavone)	Flavonoids	Flavonoid	520-34-3	B	1407.6	1453.8	1097.1	1871.2	1269.2	2326.1	0.850309	1.38095	0.465664	insig
pmp000106	C18H16O5	5,7,4'-Trimethoxyflavone	Flavonoids	Flavonoid	5631-70-9	B	4330.8	2707.9	3229.7	2186.6	3255.6	3010.6	0.622511	0.823186	-0.28071	insig
Lmzp004885	C17H14O7	Tricin (5,7,4'-Trihydroxy-3',5'-dimethoxyflavone)	Flavonoids	Flavonoid	520-32-1	A	4072.9	3170.9	3271.3	4026	2670.9	2490.4	0.559226	0.873724	-0.19475	insig
Lmcp007240	C19H18O6	5,6,7,4'-Tetramethoxyflavone	Flavonoids	Flavonoid	1168-42-9	B	13540	12878	10874	12542	14337	10307	0.155803	0.997158	-0.0041066	insig
pmp000109	C19H18O6	5,7,8,4'-Tetramethoxyflavone	Flavonoids	Flavonoid	6601-66-7	B	3394.9	3182	3057.3	2808.9	2429.6	3635.8	0.36863	0.921125	-0.118532	insig
mws1002	C17H14O8	Syringetin	Flavonoids	Flavonoid	4423-37-4	A	26129	21555	21858	32655	28743	30928	1.14357	1.32763	0.408852	insig
pmp001076	C20H20O7	Isosinensetin	Flavonoids	Flavonoid	17290-70-9	B	5090.4	5767.9	3946.9	4684.8	4840	6449.9	0.37787	1.07899	0.109685	insig
mws1313	C20H20O7	Sinensetin (5,6,7,3',4'-pentamethoxyflavone)	Flavonoids	Flavonoid	2306-27-6	B	5206.4	5674.2	5367.7	5626.5	5760.8	5262.8	0.338102	1.02473	0.0352421	insig
pmp000113	C20H20O8	5-Hydroxy-6,7,8,3',4'-pentamethoxyflavone	Flavonoids	Flavonoid	2174-59-6	B	20971	21235	20713	23655	20100	21307	0.429409	1.03406	0.0483194	insig
mws0043	C21H22O8	Nobiletin (5,6,7,8,3',4'-Hexamethoxyflavone)	Flavonoids	Flavonoid	478-01-3	B	656970	647110	665870	642540	668230	654540	0.156224	0.997645	-0.00340212	insig
HJN090	C21H22O10	Butin-7-O-glucoside	Flavonoids	Flavonoid	-	A	90635	77061	86588	70077	51060	50313	1.11609	0.674246	-0.568653	insig
pme2459	C21H20O11	Luteolin-7-O-glucoside (Cynaroside)	Flavonoids	Flavonoid	5373-11-5	A	424400	421350	442530	497390	375930	432810	0.115018	1.01386	0.0198523	insig
Xmyp005654	C21H20O11	Kaempferol-4'-O-glucoside	Flavonoids	Flavonoid	-	A	1144300	849210	984110	440650	346820	405850	1.24027	0.400763	-1.31918	down
Lmtn002796	C21H22O11	Aromadendrin-7-O-glucoside	Flavonoids	Flavonoid	28189-90-4	A	4473700	4091900	4071600	4235700	3385900	3459500	0.851987	0.876864	-0.189576	insig
pmb2999	C22H22O11	Chrysoeriol-5-O-glucoside	Flavonoids	Flavonoid	-	B	888570	794720	728990	345590	234590	206870	1.24357	0.326268	-1.61587	down
Lmzp002365	C22H24O11	Hesperetin-7-O-glucoside	Flavonoids	Flavonoid	31712-49-9	B	1351200	946570	1109700	1132200	741730	889830	0.701253	0.811089	-0.302069	insig
Xmsn002700	C21H22O12	Taxifolin-3'-O-glucoside	Flavonoids	Flavonoid	31106-05-5	B	815110	667690	715460	276860	187660	159960	1.25011	0.284079	-1.81563	down
Lmfp003403	C21H20O13	Quercetagetin-7-O-glucoside	Flavonoids	Flavonoid	548-75-4	A	34247000	27504000	28539000	14270000	11632000	10476000	1.25807	0.402902	-1.3115	down
HJAP005	C22H22O13	Laricitrin-3-O-glucoside	Flavonoids	Flavonoid	39986-90-8	A	14621000	13280000	13523000	7487400	5955400	5709300	1.25677	0.462343	-1.11296	down
Lmtn002916	C22H20O14	Mearnsetin-3-O-glucuronide	Flavonoids	Flavonoid	-	B	885080	797040	818580	357870	281910	248920	1.26488	0.35538	-1.49256	down
Hmcp002187	C23H24O13	Limocitrin-3-O-galactoside	Flavonoids	Flavonoid	-	A	18398000	16606000	16208000	10478000	9257000	8294000	1.25921	0.547313	-0.869562	insig
HJAP006	C23H24O13	Syringetin-7-O-glucoside	Flavonoids	Flavonoid	-	A	18684000	16775000	16588000	10680000	9385700	8367400	1.2578	0.546297	-0.872244	insig
pmb3041	C23H22O14	Tricin-7-O-saccharic acid	Flavonoids	Flavonoid	-	B	653630	623690	611450	643860	535480	582500	0.658362	0.932798	-0.100364	insig
HJN076	C27H32O13	Pinocembrin-7-O-neohesperidoside	Flavonoids	Flavonoid	13241-31-1	A	5412.8	4082.7	4156	2735.9	2753.4	1524.2	1.14727	0.513753	-0.960853	insig
pmb3002	C28H32O15	Chrysoeriol-7-O-rutinoside	Flavonoids	Flavonoid	-	B	1524400	1418300	1425100	1155300	910410	820540	1.17232	0.660802	-0.597711	insig
mws1661	C28H32O15	Diosmetin-7-O-rutinoside (Diosmin)	Flavonoids	Flavonoid	520-27-4	B	56906000	50904000	52969000	41415000	30202000	33672000	1.15753	0.654868	-0.610724	insig
Lmbp002592	C27H30O16	Kaempferol-3,7-di-O-glucoside	Flavonoids	Flavonoid	-	B	29470	21332	30496	9	9	9	1.28138	0.000332111	-11.556	down
Hmgp003086	C29H34O16	Tricin-7-O-rutinoside	Flavonoids	Flavonoid	-	B	30770000	28538000	32031000	33979000	28189000	27548000	0.199207	0.982231	-0.0258657	insig
Lmgp004959	C29H34O16	Tricin-7-O-neohesperidoside	Flavonoids	Flavonoid	53766-40-8	B	31673000	28970000	30485000	36629000	27485000	30190000	0.219831	1.03485	0.0494246	insig
pmb0719	C32H34O15	Tricin-4'-O-(syringyl alcohol)ether-5-O-glucoside	Flavonoids	Flavonoid	-	B	22251	18837	20050	28830	20346	28632	0.926585	1.27266	0.347849	insig
Hmcp001579	C29H34O18	Limocitrin-3-O-sophoroside	Flavonoids	Flavonoid	-	B	150600	132370	122170	80265	74519	57908	1.23975	0.524984	-0.929655	insig
pmb0620	C34H42O21	Chrysoeriol-6,8-di-C-glucoside-7-O-glucoside	Flavonoids	Flavonoid	-	B	101610	100630	101190	27090	24346	22926	1.28186	0.245071	-2.02873	down
pme2954	C15H10O7	Quercetin	Flavonoids	Flavonols	117-39-5	A	10429	8437.3	7345.8	9	9	9	1.28201	0.00103006	-9.92306	down
Lmdp003808	C16H12O7	Azaleatin (5-O-Methylquercetin)	Flavonoids	Flavonols	529-51-1	A	566380	429290	407350	150670	71769	86161	1.2209	0.219954	-2.18473	down
mws0032	C15H10O8	Myricetin	Flavonoids	Flavonols	529-44-2	A	82411	83008	79108	100720	75503	77511	0.194544	1.03765	0.0533231	insig
Lmpn007255	C16H12O8	Patuletin (Quercetagetin-6-methyl ether)	Flavonoids	Flavonols	519-96-0	A	4980.2	2662.6	2796.4	9	9	9	1.28117	0.00258641	-8.59484	down
pmn001637	C20H18O10	Kaempferol-3-O-arabinoside (Juglanin)	Flavonoids	Flavonols	5041-67-8	A	75619	61476	79559	12338	4498.9	4455.9	1.23506	0.0982802	-3.34696	down
mws0919	C21H20O10	Kaempferol-3-O-rhamnoside (Afzelin)(Kaempferin)	Flavonoids	Flavonols	482-39-3	A	4154800	3200500	3462400	979240	615900	536160	1.25653	0.19702	-2.34359	down
pme0321	C21H20O10	Kaempferol-7-O-rhamnoside	Flavonoids	Flavonols	20196-89-8	A	3108900	2670900	2728000	774540	485150	408760	1.25746	0.196108	-2.35028	down
pmp000117	C22H24O9	3,5,6,7,8,3',4'-Heptamethoxyflavone	Flavonoids	Flavonols	1178-24-1	B	3838	3763.3	3998.8	3373.1	2955.4	3555.3	0.980021	0.852044	-0.231	insig
mws2186	C20H18O11	Avicularin(Quercetin-3-O-α-L-arabinofuranoside)	Flavonoids	Flavonols	572-30-5	A	1439900	1201900	1174700	903880	574870	394500	1.11184	0.490829	-1.02671	down
mws4183	C20H18O11	Quercetin-3-O-arabinoside (Guaijaverin)	Flavonoids	Flavonols	22255-13-6	A	1101000	893580	964760	398290	262500	223250	1.24237	0.298729	-1.74309	down
mws0913	C21H20O11	Kaempferol-3-O-galactoside (Trifolin)	Flavonoids	Flavonols	23627-87-4	A	135980	137870	142270	208610	170990	175780	1.17636	1.33466	0.416476	insig
mws0045	C21H20O11	Quercetin-3-O-rhamnoside(Quercitrin)	Flavonoids	Flavonols	522-12-3	A	13196000	11822000	12711000	9574500	7009300	6231100	1.16155	0.604705	-0.725698	insig
pmn001640	C20H18O12	Myricetin-3-O-arabinoside	Flavonoids	Flavonols	132679-85-7	B	263530	218370	217290	36422	35556	30282	1.28492	0.146255	-2.77344	down
Lmmn004625	C21H22O11	Dihydrokaempferol-7-O-glucoside	Flavonoids	Flavonols	-	B	551610	516120	537580	117950	88192	88997	1.27417	0.183852	-2.44339	down
Hmcp002539	C22H22O11	Isorhamnetin-3-O-rhamnoside	Flavonoids	Flavonols	-	B	1599100	1273100	1362300	967270	709290	691710	1.18873	0.55928	-0.838358	insig
mws1329	C21H20O12	Quercetin-7-O-glucoside*	Flavonoids	Flavonols	491-50-9	A	23462000	20012000	19785000	7982000	5351100	4599700	1.24979	0.283482	-1.81867	down
mws0061	C21H20O12	Quercetin-3-O-galactoside (Hyperin)	Flavonoids	Flavonols	482-36-0	A	39646000	33397000	33917000	16355000	9918400	8818400	1.22416	0.328083	-1.60787	down
mws0091	C21H20O12	Quercetin-3-O-glucoside (Isoquercitrin)	Flavonoids	Flavonols	482-35-9	A	31382000	26266000	28047000	11827000	8028800	6751700	1.2447	0.310491	-1.68738	down
Lmdp003286	C21H20O12	Isohyperoside	Flavonoids	Flavonols	35589-21-0	A	50137000	46321000	46225000	21065000	15176000	13275000	1.25202	0.347035	-1.52685	down
mws0056	C21H20O12	Myricetin-3-O-rhamnoside (Myricitrin)	Flavonoids	Flavonols	17912-87-7	B	3150900	2706700	2449500	612480	648080	476590	1.28386	0.209116	-2.25762	down
pmp001309	C21H20O12	6-Hydroxykaempferol-7-O-glucoside	Flavonoids	Flavonols	-	A	45058000	41255000	44174000	20020000	13556000	13818000	1.24408	0.363209	-1.46113	down
Lmfn003760	C21H18O13	Quercetin-4′-O-glucuronide	Flavonoids	Flavonols	201463-36-7	A	27360000	22703000	24097000	20486000	14060000	12926000	1.0928	0.640129	-0.643564	insig
Hmcp002207	C22H22O12	Isorhamnetin-7-O-glucoside (Brassicin)	Flavonoids	Flavonols	6743-96-0	A	33545000	29353000	30034000	8722900	6707400	5974100	1.27344	0.230323	-2.11827	down
Lmyp004444	C22H22O12	Tricin-4'-methylether-3'-O-glucoside	Flavonoids	Flavonols	-	A	33356000	28378000	28832000	8674000	6404700	5736900	1.26976	0.229839	-2.1213	down
Lmjp002906	C22H22O12	Rhamnetin-3-O-Glucoside	Flavonoids	Flavonols	27875-34-9	A	32008000	29189000	28411000	8254600	6497900	6060400	1.27557	0.232266	-2.10615	down
Lmpp003465	C21H20O13	Myricetin-3-O-glucoside	Flavonoids	Flavonols	19833-12-6	A	34150000	27884000	29481000	13974000	11015000	10500000	1.25931	0.387794	-1.36664	down
Hmlp002821	C21H18O14	Myricetin-3-O-glucuronide	Flavonoids	Flavonols	77363-65-6	A	8231100	6746400	7876900	2485500	1831300	1613300	1.26412	0.259473	-1.94634	down
Li512111	C24H24O13	Isorhamnetin-3-O-(6''-acetylglucoside)	Flavonoids	Flavonols	-	B	9860	9853	11602	5913.4	4138.6	4465.9	1.21562	0.463608	-1.10902	down
pmp000589	C24H22O15	Quercetin-7-O-(6''-malonyl)glucoside	Flavonoids	Flavonols	-	B	14363	15637	14754	9747	9230.1	8321.7	1.26565	0.609975	-0.713179	insig
Hmln002189	C24H22O15	Quercetin-3-O-(6''-malonyl)galactoside	Flavonoids	Flavonols	-	B	15209	11745	13196	9370.1	6633.9	6733.9	1.16859	0.566324	-0.820301	insig
Lmsp004670	C27H30O15	Kaempferol-3-O-glucoside-7-O-rhamnoside	Flavonoids	Flavonols	-	A	1672400	1334000	1637500	490130	510400	426590	1.27973	0.307311	-1.70223	down
Lmjp002867	C27H30O15	Kaempferol-3-O-neohesperidoside	Flavonoids	Flavonols	32602-81-6	A	1579400	1470100	1407600	519820	453510	413900	1.27938	0.31124	-1.6839	down
mws0059	C27H30O16	Quercetin-3-O-rutinoside (Rutin)	Flavonoids	Flavonols	153-18-4	A	1337000	1197800	1270200	1176000	805920	695460	1.00498	0.703648	-0.507075	insig
pmn001583	C27H30O16	Quercetin-3-O-robinobioside	Flavonoids	Flavonols	52525-35-6	A	1831400	1530000	1658400	1571100	1118600	1002500	0.983525	0.735527	-0.443149	insig
pmb0711	C27H30O16	Quercetin-7-O-rutinoside*	Flavonoids	Flavonols	147714-62-3	B	8228700	7172100	7403200	6656600	5295500	5077200	1.10391	0.746768	-0.421268	insig
Lmmp002963	C28H32O16	6-C-Methylquercetin-3-O-rutinoside	Flavonoids	Flavonols	-	A	19051000	16262000	17450000	19798000	17685000	17263000	0.325741	1.03758	0.053227	insig
pmp001310	C27H30O17	6-Hydroxykaempferol-3,6-O-Diglucoside	Flavonoids	Flavonols	-	A	114000	115950	86620	61290	36401	30742	1.16957	0.405702	-1.30151	down
pmp001311	C27H30O17	6-Hydroxykaempferol-7,6-O-Diglucoside	Flavonoids	Flavonols	-	A	627480	444890	514750	232710	224790	171990	1.25482	0.396624	-1.33416	down
Lmmp002560	C27H28O18	Quercetin-3-O-(2''-O-glucosyl)glucuronide	Flavonoids	Flavonols	-	B	141780	130250	114860	69534	46907	53080	1.21886	0.438163	-1.19046	down
Lmsp003252	C28H32O17	Isorhamnetin-3-O-sophoroside	Flavonoids	Flavonols	-	A	224230	194210	204140	63302	53793	47767	1.27852	0.264805	-1.917	down
mws1035	C33H40O19	Kaempferol-3-O-robinoside-7-O-rhamnoside (Robinin)	Flavonoids	Flavonols	301-19-9	B	101010	96307	111480	101870	83950	90338	0.769422	0.894303	-0.161165	insig
pmp001312	C33H40O22	6-Hydroxykaempferol-3,7,6-O-triglycoside	Flavonoids	Flavonols	-	B	13277	13040	14506	6429.5	4968.5	5781.9	1.24729	0.420839	-1.24866	down
pmp001313	C33H38O23	6-Hydroxykaempferol-3,6-O-Diglucoside-7-O-Glucuronic Acid	Flavonoids	Flavonols	-	B	6747.8	4052.4	7057.9	2087.1	3941.6	1527.6	1.09894	0.42313	-1.24083	down
mws0048	C21H20O10	Apigenin-8-C-Glucoside (Vitexin)	Flavonoids	Flavonoid carbonoside	3681-93-4	B	261280	246840	232940	236340	251190	213230	0.670133	0.945618	-0.0806699	insig
pme3227	C27H30O14	Vitexin-2''-O-rhamnoside	Flavonoids	Flavonoid carbonoside	64820-99-1	B	18702	15876	18287	21242	19170	33483	0.912655	1.39781	0.483164	insig
pmb0618	C28H34O16	Hesperetin-8-C-glucoside-3'-O-glucoside	Flavonoids	Flavonoid carbonoside	-	B	204750	214160	189140	94568	85743	67449	1.2667	0.407466	-1.29525	down
pmb0678	C37H38O18	Apigenin-8-C-glucoside-7-O-(6''-feruloyl)glucoside	Flavonoids	Flavonoid carbonoside	-	B	37373	30806	36405	54420	37047	43373	0.90971	1.2893	0.366586	insig
mws0054	C15H14O6	Catechin	Flavonoids	Flavanols	154-23-4	A	20609000	20386000	19713000	25339000	19665000	21140000	0.613547	1.08954	0.123724	insig
mws0049	C15H14O7	Gallocatechin	Flavonoids	Flavanols	970-73-0	A	22880000	20183000	20740000	20743000	15640000	16262000	0.925379	0.825118	-0.277328	insig
mws0355	C22H18O10	Catechin gallate	Flavonoids	Flavanols	130405-40-2	A	1354400	1092100	1234600	1384100	744770	880040	0.64489	0.817394	-0.290896	insig
pmn001415	C24H20O9	Catechin-(7,8-bc)-4β-(3,4-dihydroxyphenyl)-dihydro-2-(3H)-one	Flavonoids	Flavanols	-	A	725950	657160	584750	685650	503290	527950	0.682801	0.872466	-0.19683	insig
pmn001416	C24H20O9	Catechin-(7,8-bc)-4α-(3,4-dihydroxyphenyl)-dihydro-2-(3H)-one	Flavonoids	Flavanols	-	A	31025000	27294000	27931000	29007000	21799000	22863000	0.831996	0.854133	-0.227467	insig
HJN041	C21H24O11	Epicatechin glucoside	Flavonoids	Flavanols	-	A	121780	100530	111290	131860	102820	110510	0.21942	1.03474	0.0492714	insig
mws2220	C22H18O11	Gallocatechin 3-O-gallate	Flavonoids	Flavanols	5127-64-0	B	678030	553330	634720	367160	251630	265530	1.21115	0.473892	-1.07737	down
pmb3114	C30H26O11	Epicatechin-epiafzelechin	Flavonoids	Flavanols	-	B	12741	13066	13023	18667	11989	13185	0.475598	1.12905	0.175109	insig
Lmmp003672	C31H28O12	8,8'-Methylenebiscatechin	Flavonoids	Flavanols	81555-08-0	B	23562	19938	24786	46181	27341	26504	0.855583	1.46481	0.550713	insig
mws0024	C7H6O5	Gallic acid	Tannins	Tannin	149-91-7	A	1447700	1304200	1300600	1057100	812820	930110	1.1559	0.690939	-0.53337	insig
pme0309	C8H8O5	3-O-Methylgallic Acid	Tannins	Tannin	3934-84-7	B	13361	11691	15077	12812	9402.6	6265.3	0.888808	0.709709	-0.494701	insig
Lmfn000604	C13H16O10	6-O-Galloyl-D-glucose	Tannins	Tannin	13186-19-1	A	1237400	1352000	1101200	803700	709890	465130	1.16772	0.536151	-0.899288	insig
pmn001518	C13H16O10	1-O-Galloyl-D-glucose	Tannins	Tannin	58511-73-2	A	11184000	10419000	10039000	3878800	3683600	3795700	1.27894	0.358956	-1.47812	down
Zmhn001703	C13H16O10	5-O-Galloyl-D-hamamelose	Tannins	Tannin	-	A	1363000	1051200	1093800	800410	664770	452070	1.14728	0.546536	-0.87161	insig
Hmln000659	C13H16O10	3-O-Galloyl-D-glucose	Tannins	Tannin	-	A	1213000	1152600	1129700	730650	643830	628580	1.26719	0.573072	-0.803211	insig
Lmsn002494	C19H14O12	Ellagic acid-4-O-Xyloside	Tannins	Tannin	139163-18-1	A	5059.3	4932.6	7612.9	9	9	9	1.27941	0.00153367	-9.34879	down
pmp000103	C60H50O24	Arecatannin A2	Tannins	Tannin	79763-29-4	A	100850	51014	84017	92622	48860	80510	0.0899663	0.941119	-0.0875515	insig
pmp000102	C60H50O24	Arecatannin A1	Tannins	Tannin	-	A	97498	60265	71253	107400	75066	115040	0.764309	1.29906	0.37747	insig
pme0436	C30H26O12	Procyanidin B3	Tannins	Proanthocyanidins	23567-23-9	A	18543000	18569000	17360000	22997000	19982000	22475000	1.16247	1.20161	0.264967	insig
pme0434	C30H26O12	Procyanidin B2	Tannins	Proanthocyanidins	29106-49-8	A	1499700	1315800	1362700	1669700	1258400	1389000	0.204575	1.03324	0.047181	insig
mws0836	C30H26O12	Procyanidin B1	Tannins	Proanthocyanidins	20315-25-7	A	16864000	16865000	17312000	22645000	19332000	19537000	1.11898	1.20519	0.269258	insig
pmn001647	C45H38O18	Procyanidin C2	Tannins	Proanthocyanidins	37064-31-6	A	890400	754040	920950	1288400	824790	1046900	0.763425	1.23182	0.300787	insig
pmn001646	C45H38O18	Procyanidin C1	Tannins	Proanthocyanidins	37064-30-5	A	209010	102570	185710	255800	151350	243980	0.626063	1.30936	0.388858	insig
Lmmp002068	C45H38O19	Gallocatechin-catechin-catechin	Tannins	Proanthocyanidins	-	A	1126300	847590	1014400	1361700	842670	1048700	0.306247	1.08861	0.122482	insig
Lmmp001653	C45H38O20	Gallocatechin-gallocatechin-catechin	Tannins	Proanthocyanidins	-	A	316190	236170	288350	267110	155780	191810	0.853592	0.731168	-0.451726	insig
Lmmp001550	C45H38O21	Gallocatechin-gallocatechin-gallocatechin	Tannins	Proanthocyanidins	-	A	169410	137580	150320	101280	62654	78658	1.14775	0.530476	-0.91464	insig
Zmmp003562	C52H42O22	Procyanidin C1 3'-O-gallate	Tannins	Proanthocyanidins	-	B	13828	9386.6	11891	18310	2989.3	11144	0.276647	0.924163	-0.113781	insig
HJAP144	C52H42O22	Galloylprocyanidin C2	Tannins	Proanthocyanidins	-	B	35756	20664	29707	33268	15282	24811	0.366069	0.851777	-0.231452	insig

## Sheet: ZCLUVvsZCLCK
Index	Formula	Compounds	Class I	Class II	CAS	Level	ZC-L-CK1	ZC-L-CK2	ZC-L-CK3	ZC-L-UVC1	ZC-L-UVC2	ZC-L-UVC3	VIP	Fold_Change	Log2FC	Type
pme2960	C15H12O5	Naringenin chalcone	Flavonoids	Chalcones	73692-50-9	A	346960	415720	380600	86298	229610	225420	1.18379	0.473487	-1.0786	down
pme0376	C15H12O5	Naringenin (5,7,4'-Trihydroxyflavanone)	Flavonoids	Dihydroflavone	480-41-1	A	343320	419150	378260	85233	226500	243570	1.14837	0.486796	-1.03861	down
mws0064	C15H12O6	Eriodictyol (5,7,3',4'-Tetrahydroxyflavanone)	Flavonoids	Dihydroflavone	552-58-9	B	101520	227880	164240	18601	44858	62555	1.2808	0.255275	-1.96988	down
mws1033	C16H14O6	Homoeriodictyol	Flavonoids	Dihydroflavone	446-71-9	B	2719.7	1369.5	3389.7	4660.2	6506.4	6019.6	1.27677	2.29796	1.20035	up
mws0744	C15H12O8	Dihydromyricetin (Ampelopsin)	Flavonoids	Dihydroflavonol	27200-12-0	B	7467.2	8722.7	7983.3	9	9	9	1.51297	0.00111694	-9.80623	down
pme1598	C22H24O11	Hesperetin-5-O-glucoside	Flavonoids	Dihydroflavonol	69651-80-5	B	24536000	17633000	20512000	4736900	11510000	11511000	1.23574	0.442844	-1.17513	down
pme3392	C21H21O10+	Pelargonidin-3-O-glucoside	Flavonoids	Anthocyanins	47684-27-5	B	122340	122720	108560	338860	663790	537630	1.45385	4.35575	2.12292	up
pmb0550	C21H21O11+	Cyanidin-3-O-glucoside (Kuromanin)	Flavonoids	Anthocyanins	47705-70-4	A	1146800	810530	859560	1180900	2674500	2290100	1.20891	2.18166	1.12543	up
pmf0203	C22H23O11+	Peonidin-3-O-glucoside	Flavonoids	Anthocyanins	68795-37-9	A	40154000	31933000	34949000	73025000	117620000	111700000	1.43868	2.8247	1.4981	up
Lmpp003789	C30H27O13+	Cyanidin-3-O-(6''-O-p-Coumaroyl)glucoside	Flavonoids	Anthocyanins	-	A	1489000	1075600	1256200	276630	786740	720800	1.17058	0.466962	-1.09862	down
pmf0614	C28H33O16+	Peonidin-3,5-O-diglucoside	Flavonoids	Anthocyanins	47851-83-2	B	103530	77180	91509	401280	1039300	708910	1.45164	7.89618	2.98115	up
pmp000001	C16H12O6	Hispidulin (5,7,4'-Trihydroxy-6-methoxyflavone)	Flavonoids	Flavonoid	1447-88-7	B	3326.9	2560.8	3729.3	3775.3	9468.8	9472.3	1.17685	2.36211	1.24008	up
mws0058	C16H12O6	Diosmetin (5,7,3'-Trihydroxy-4'-methoxyflavone)	Flavonoids	Flavonoid	520-34-3	B	4651.4	4182	4073.1	6475.3	17244	17609	1.28795	3.20213	1.67903	up
Lmzp004885	C17H14O7	Tricin (5,7,4'-Trihydroxy-3',5'-dimethoxyflavone)	Flavonoids	Flavonoid	520-32-1	A	5449.2	3405.3	4219.6	5524.9	13391	12182	1.19928	2.37859	1.25011	up
pmp000579	C22H22O11	Diosmetin-7-O-galactoside	Flavonoids	Flavonoid	-	B	116580	131700	123510	9	9	9	1.51314	7.26216e-05	-13.7492	down
pmb2999	C22H22O11	Chrysoeriol-5-O-glucoside	Flavonoids	Flavonoid	-	B	768830	592870	667150	171080	389280	395860	1.23506	0.471311	-1.08525	down
Xmsn002700	C21H22O12	Taxifolin-3'-O-glucoside	Flavonoids	Flavonoid	31106-05-5	B	922770	649290	775020	184350	352180	396960	1.33053	0.397724	-1.33016	down
Lmfp003403	C21H20O13	Quercetagetin-7-O-glucoside	Flavonoids	Flavonoid	548-75-4	A	25800000	20102000	22485000	6326900	13780000	13535000	1.23935	0.491934	-1.02346	down
Lmtn002916	C22H20O14	Mearnsetin-3-O-glucuronide	Flavonoids	Flavonoid	-	B	931250	729230	779990	173990	470420	409850	1.24357	0.431991	-1.21093	down
Lmbp002592	C27H30O16	Kaempferol-3,7-di-O-glucoside	Flavonoids	Flavonoid	-	B	17465	7258.2	15528	30119	63196	46655	1.32491	3.47741	1.79801	up
pmn001637	C20H18O10	Kaempferol-3-O-arabinoside (Juglanin)	Flavonoids	Flavonols	5041-67-8	A	62653	46929	52289	4559.8	16709	11282	1.37943	0.201091	-2.31408	down
mws0919	C21H20O10	Kaempferol-3-O-rhamnoside (Afzelin)(Kaempferin)	Flavonoids	Flavonols	482-39-3	A	3296900	2232700	2570100	482400	1238500	1202800	1.29523	0.360964	-1.47007	down
pme0321	C21H20O10	Kaempferol-7-O-rhamnoside	Flavonoids	Flavonols	20196-89-8	A	2719100	1812700	2126700	388550	985780	981590	1.29919	0.353821	-1.49891	down
mws2186	C20H18O11	Avicularin(Quercetin-3-O-α-L-arabinofuranoside)	Flavonoids	Flavonols	572-30-5	A	1099100	879320	980170	195550	406470	399820	1.38307	0.338621	-1.56226	down
mws4183	C20H18O11	Quercetin-3-O-arabinoside (Guaijaverin)	Flavonoids	Flavonols	22255-13-6	A	861970	610750	677220	112590	242890	216130	1.41677	0.265873	-1.91119	down
mws0045	C21H20O11	Quercetin-3-O-rhamnoside(Quercitrin)	Flavonoids	Flavonols	522-12-3	A	12139000	9418800	9675000	2723600	5828900	5394300	1.30185	0.446543	-1.16313	down
pmn001640	C20H18O12	Myricetin-3-O-arabinoside	Flavonoids	Flavonols	132679-85-7	B	171540	130840	149980	17035	54041	48910	1.33838	0.265244	-1.91461	down
Lmmn004625	C21H22O11	Dihydrokaempferol-7-O-glucoside	Flavonoids	Flavonols	-	B	949410	754700	850160	255330	470630	494980	1.3092	0.478	-1.06492	down
mws1329	C21H20O12	Quercetin-7-O-glucoside*	Flavonoids	Flavonols	491-50-9	A	21501000	14599000	17706000	4386800	10646000	9870800	1.2196	0.462841	-1.11141	down
mws0061	C21H20O12	Quercetin-3-O-galactoside (Hyperin)	Flavonoids	Flavonols	482-36-0	A	33384000	28269000	30960000	8022300	19484000	18401000	1.20614	0.49569	-1.01249	down
mws0091	C21H20O12	Quercetin-3-O-glucoside (Isoquercitrin)	Flavonoids	Flavonols	482-35-9	A	29379000	21900000	25601000	6184400	14203000	14075000	1.25612	0.448262	-1.15759	down
mws0056	C21H20O12	Myricetin-3-O-rhamnoside (Myricitrin)	Flavonoids	Flavonols	17912-87-7	B	2301300	1596700	1992900	290000	821790	946550	1.25306	0.34941	-1.51701	down
Lmfn003760	C21H18O13	Quercetin-4′-O-glucuronide	Flavonoids	Flavonols	201463-36-7	A	25905000	17767000	19745000	3886100	10531000	10841000	1.23596	0.398286	-1.32812	down
Lmpp003465	C21H20O13	Myricetin-3-O-glucoside	Flavonoids	Flavonols	19833-12-6	A	26092000	20023000	23048000	5908000	13892000	12896000	1.23809	0.472738	-1.08089	down
Hmlp002821	C21H18O14	Myricetin-3-O-glucuronide	Flavonoids	Flavonols	77363-65-6	A	6892700	5286400	5032000	931120	2904300	2548700	1.25388	0.37093	-1.43078	down
Lmsp004670	C27H30O15	Kaempferol-3-O-glucoside-7-O-rhamnoside	Flavonoids	Flavonols	-	A	1540100	1069600	1350400	268300	696800	593760	1.28127	0.393642	-1.34505	down
Lmjp002867	C27H30O15	Kaempferol-3-O-neohesperidoside	Flavonoids	Flavonols	32602-81-6	A	1524200	972010	1382600	278560	688550	631160	1.25072	0.412052	-1.2791	down
pmp001310	C27H30O17	6-Hydroxykaempferol-3,6-O-Diglucoside	Flavonoids	Flavonols	-	A	96845	83933	77013	145080	282990	246480	1.36868	2.61665	1.38772	up
pmp001311	C27H30O17	6-Hydroxykaempferol-7,6-O-Diglucoside	Flavonoids	Flavonols	-	A	504470	285280	320610	565560	1056700	956740	1.27558	2.32267	1.21578	up
Lmmp002560	C27H28O18	Quercetin-3-O-(2''-O-glucosyl)glucuronide	Flavonoids	Flavonols	-	B	134020	110070	114450	234450	395570	360850	1.42772	2.76362	1.46656	up
Lmsp003252	C28H32O17	Isorhamnetin-3-O-sophoroside	Flavonoids	Flavonols	-	A	138390	97123	113130	422950	792960	739640	1.46208	5.60903	2.48775	up
pmp001312	C33H40O22	6-Hydroxykaempferol-3,7,6-O-triglycoside	Flavonoids	Flavonols	-	B	68953	51832	65424	128800	197280	196770	1.44076	2.80787	1.48947	up
pmp001313	C33H38O23	6-Hydroxykaempferol-3,6-O-Diglucoside-7-O-Glucuronic Acid	Flavonoids	Flavonols	-	B	14649	8275.9	11453	58083	111800	101930	1.46464	7.90662	2.98306	up
pmb0618	C28H34O16	Hesperetin-8-C-glucoside-3'-O-glucoside	Flavonoids	Flavonoid carbonoside	-	B	147700	115720	134000	204600	376490	335010	1.35562	2.30512	1.20484	up
mws1422	C15H14O5	Epiafzelechin	Flavonoids	Flavanols	24808-04-6	B	9	9	9	13209	10094	21197	1.51257	1648.15	10.6866	up
pme0309	C8H8O5	3-O-Methylgallic Acid	Tannins	Tannin	3934-84-7	B	22455	28359	31012	10202	16285	13861	1.35931	0.493095	-1.02006	down
pmn001518	C13H16O10	1-O-Galloyl-D-glucose	Tannins	Tannin	58511-73-2	A	11213000	11391000	9924600	4635600	5685800	5069400	1.49171	0.473147	-1.07964	down
