# Supplementary material for: Transcriptomic and Metabolomic Basis of Short- and Long-Term Post-Harvest UV-C Application in Regulating Grape Berry Quality Development
Source: Foods. 2021 Mar 16;10(3):625. doi: 10.3390/foods10030625 (PMC8001394; doi:10.3390/foods10030625)
Supplement: Supplementary file 1 [file foods-10-00625-s001.zip › Supplementary materials/Supplemental Table 7 Top3 Differential metabolites between different groups.xls]

## Sheet: Sheet1
	Compound_ID	Name	Other_name(Kegg_name)	Formula	Molecular Weight	RT [min]	Kegg_ID	KEGG_pathway	HMDB_ID	Lipidmaps_ID	SuperClass(HMDB)	Class(HMDB)	SubClass(HMDB)	CATEGORY(Lipidmaps)	MAIN_CLASS(Lipidmaps)	SUB_CLASS(Lipidmaps)	mzCloud_Results	mzVault_Results	MassList_Results	neg_UV_xf_7d_C1	neg_UV_xf_7d_C2	neg_UV_xf_7d_C3	neg_UV_xf_7d_ck1	neg_UV_xf_7d_ck2	neg_UV_xf_7d_ck3	FC	log2FC	Pvalue	ROC	VIP	Up.Down
XFLUVvsXFLCK-neg	Com_2541_neg	Verbenalin	Verbenalin; Cornin (glycoside)	C17 H24 O10	434.139	9.751	cpd:C09802	--	--	LMPR0102070016	--	--	--	Prenol Lipids [PR]	Isoprenoids [PR01]	C10 isoprenoids (monoterpenes) [PR0102]	No results	Invalid mass	No results	8.34679e+07	9.62556e+07	7.83316e+07	1.24145e+06	1.02816e+06	1.15908e+06	75.2634	6.23388	8.77e-07	1	3.76069	up
XFLUVvsXFLCK-neg	Com_5628_neg	Neohesperidin dihydrochalcone	--	C28 H36 O15	612.207	8.871	--	--	HMDB0030542	--	Phenylpropanoids and polyketides	Flavonoids	Flavonoid glycosides	--	--	--	No results	No results	Full match	1.01906e+07	1.12627e+07	1.36772e+07	724435	622689	664368	17.4649	4.12639	9.34e-05	1	3.40271	up
XFLUVvsXFLCK-neg	Com_1459_neg	LicoagrosideD	--	C22 H24 O10	448.138	9.805	--	--	--	--	--	--	--	--	--	--	No results	No results	Full match	5.45747e+08	3.3674e+08	5.76202e+08	963102	2.36725e+06	913313	343.733	8.42515	0.000370424	1	4.31388	up
XFLUVvsXFLCK-pos	Com_5842_pos	Tanshindiol C	--	C18 H16 O5	312.1	9.705	--	--	--	--	--	--	--	--	--	--	No results	No results	Full match	5.15066e+07	6.27663e+07	5.46791e+07	2.04982e+06	1.80564e+06	1.64208e+06	30.7323	4.94169	2.70389e-06	1	3.44125	up
XFLUVvsXFLCK-pos	Com_29026_pos	Dihydroresveratrol	Dihydroresveratrol	C14 H14 O3	230.095	8.185	cpd:C10255	--	--	LMPK13090035	--	--	--	Polyketides [PK]	Aromatic polyketides [PK13]	Diphenyl ethers, biphenyls, dibenzyls and stilbenes [PK1309]	No results	Full match	Full match	3.94877e+06	3.44428e+06	4.33418e+06	864983	925510	1.09607e+06	4.0627	2.02244	0.000135579	1	3.04051	up
XFLUVvsXFLCK-pos	Com_34650_pos	Bisdemethoxycurcumin	Bisdemethoxycurcumin	C19 H16 O4	308.105	9.703	cpd:C17743	map00945 Stilbenoid, diarylheptanoid and gingerol biosynthesis;map01110 Biosynthesis of secondary metabolites	HMDB0002114	--	Phenylpropanoids and polyketides	Diarylheptanoids	Linear diarylheptanoids	--	--	--	No results	Full match	Full match	2.63656e+06	2.40895e+06	2.72327e+06	1.23856e+06	1.14859e+06	1.24917e+06	2.13644	1.09521	0.000138862	1	2.32676	up
XFSUVvsXFSCK-neg	Com_29326_neg	Geranyl monophosphate	--	C10 H19 O4 P	234.101	1.854	--	--	--	--	--	--	--	--	--	--	No results	No results	Full match	1.14968e+06	1.27252e+06	1.14906e+06	715741	768324	745792	1.60157	0.679483	0.000817974	1	3.70089	up
XFSUVvsXFSCK-neg	Com_4332_neg	Syringaldehyde	--	C9 H10 O4	182.058	11.409	--	--	--	--	--	--	--	--	--	--	No results	No results	Full match	9.0289e+06	1.09002e+07	9.70772e+06	1.6919e+07	1.49096e+07	1.54861e+07	0.626376	-0.674898	0.00333152	1	2.03498	down
XFSUVvsXFSCK-neg	Com_9835_neg	L-Homocystine	L-Homocystine; Homocystine	C8 H16 N2 O4 S2	268.059	6.374	cpd:C01817	map00270 Cysteine and methionine metabolism	HMDB0000676	--	Organic acids and derivatives	Carboxylic acids and derivatives	Amino acids, peptides, and analogues	--	--	--	Invalid mass	No results	No results	1.62463e+06	1.69381e+06	1.592e+06	2.72042e+06	2.38334e+06	2.72339e+06	0.62736	-0.672635	0.00377304	1	1.69638	down
XFSUVvsXFSCK-pos	Com_4296_pos	Sodium Taurocholate	--	C26 H44 N Na O7 S	537.275	13.41	--	--	--	--	--	--	--	--	--	--	No results	No results	Full match	2.89547e+06	3.2979e+06	4.58257e+06	1.86224e+07	1.74918e+07	2.8209e+07	0.167528	-2.57752	0.000962146	1	4.45777	down
XFSUVvsXFSCK-pos	Com_4278_pos	Acetyl-L-carnitine	--	C9 H17 N O4	203.116	1.396	--	--	HMDB0000201	LMFA07070050	Lipids and lipid-like molecules	Fatty Acyls	Fatty acid esters	Fatty Acyls [FA]	Fatty esters [FA07]	Fatty acyl carnitines [FA0707]	Full match	No results	No match	6.17361e+06	7.07176e+06	6.40078e+06	1.20776e+07	1.29023e+07	1.05484e+07	0.552972	-0.854721	0.00199069	1	1.74024	down
XFSUVvsXFSCK-pos	Com_548_pos	Glycocholic acid	Glycocholate; Glycocholic acid; 3alpha,7alpha,12alpha-Trihydroxy-5beta-cholan-24-oylglycine	C26 H43 N O6	465.31	12.714	cpd:C01921	map01100 Metabolic pathways	HMDB0000138	LMST05030001	Lipids and lipid-like molecules	Steroids and steroid derivatives	Bile acids, alcohols and derivatives	Sterol Lipids [ST]	Steroid conjugates [ST05]	Glycine conjugates [ST0503]	Full match	Full match	No results	1.10315e+08	1.09565e+08	9.73215e+07	3.18076e+08	3.1077e+08	4.17653e+08	0.303107	-1.7221	0.00223598	1	3.53871	down
ZCLUVvsZCLCK-neg	Com_74_neg	Resveratrol	Resveratrol; 3,4',5-Trihydroxystilbene; trans-Resveratrol	C14 H12 O3	228.079	9.484	cpd:C03582	map00945 Stilbenoid, diarylheptanoid and gingerol biosynthesis;map01110 Biosynthesis of secondary metabolites	HMDB0003747	LMPK13090005	Phenylpropanoids and polyketides	Stilbenes	_	Polyketides [PK]	Aromatic polyketides [PK13]	Diphenyl ethers, biphenyls, dibenzyls and stilbenes [PK1309]	Full match	Full match	Full match	1.3727e+10	2.82982e+10	1.53871e+10	1.2862e+08	1.25239e+08	6.25734e+07	181.436	7.50332	9.15183e-05	1	3.20686	up
ZCLUVvsZCLCK-neg	Com_149_neg	D-Sorbitol	D-Sorbitol; D-Glucitol; L-Gulitol; Sorbitol	C6 H14 O6	182.074	9.759	cpd:C00794	map00051 Fructose and mannose metabolism;map00052 Galactose metabolism;map01100 Metabolic pathways;map02010 ABC transporters	HMDB0000247	--	Organic oxygen compounds	Organooxygen compounds	Carbohydrates and carbohydrate conjugates	--	--	--	No results	Invalid mass	No match	4.98609e+09	9.92214e+09	4.29638e+09	1.49881e+07	1.78972e+07	5.49897e+06	500.326	8.96672	0.000297361	1	3.73983	up
ZCLUVvsZCLCK-neg	Com_1459_neg	LicoagrosideD	--	C22 H24 O10	448.138	9.805	--	--	--	--	--	--	--	--	--	--	No results	No results	Full match	1.69015e+08	2.02274e+08	1.29117e+08	937066	1.98202e+06	1.01556e+06	127.179	6.99072	0.00030059	1	3.38378	up
ZCLUVvsZCLCK-pos	Com_1727_pos	4-Hydroxybenzophenone	4-Hydroxybenzophenone; (4-Hydroxyphenyl)phenylmethanone	C13 H10 O2	198.068	7.317	cpd:C14230	--	--	--	--	--	--	--	--	--	Full match	No results	No results	2.23651e+08	7.25753e+08	5.59017e+08	1.98487e+06	3.46063e+06	4.50172e+06	151.642	7.24453	0.000648249	1	3.56491	up
ZCLUVvsZCLCK-pos	Com_4938_pos	[1,1'-biphenyl]-2,2'-dicarboxylic acid	--	C14 H10 O4	242.059	8.437	--	--	--	--	--	--	--	--	--	--	Full match	No results	No results	1.10115e+08	1.42066e+08	7.10149e+07	5.53084e+06	7.83311e+06	8.35721e+06	14.8793	3.89523	0.000873092	1	3.00008	up
ZCLUVvsZCLCK-pos	Com_704_pos	Nepodin	Nepodin; Musizin; 1-(1,8-Dihydroxy-3-methylnaphthalen-2-yl)ethanone	C13 H12 O3	216.079	7.405	cpd:C09954	--	--	--	--	--	--	--	--	--	No results	Full match	No results	3.51982e+08	7.22643e+08	1.33704e+09	2.94641e+06	6.35733e+06	4.89922e+06	169.8	7.40769	0.0010595	1	3.58744	up
ZCSUVvsZCSCK-neg	Com_35_neg	N-[2-(6-amino-9H-purin-9-yl)ethyl]-N-(2-furylmethyl)amine	--	C12 H14 N6 O	258.126	10.36	--	--	--	--	--	--	--	--	--	--	Invalid mass	No results	No results	1.65474e+07	1.54265e+07	1.00101e+07	7.2108e+07	4.96849e+07	4.30776e+07	0.254648	-1.97342	0.003405	1	1.72714	down
ZCSUVvsZCSCK-neg	Com_11694_neg	L-Dihydroorotic acid	(S)-Dihydroorotate; (S)-4,5-Dihydroorotate; L-Dihydroorotate; L-Dihydroorotic acid; Dihydro-L-orotic acid	C5 H6 N2 O4	158.033	12.266	cpd:C00337	map00240 Pyrimidine metabolism;map01100 Metabolic pathways	HMDB0003349	--	Organic acids and derivatives	Carboxylic acids and derivatives	Amino acids, peptides, and analogues	--	--	--	No results	No results	Full match	950675	1.32347e+06	1.44304e+06	2.99708e+06	2.10313e+06	3.07875e+06	0.454482	-1.13771	0.0111294	1	2.2612	down
ZCSUVvsZCSCK-neg	Com_27254_neg	2-chloro-6-[(2-oxoazepan-3-yl)amino]benzonitrile	--	C13 H14 Cl N3 O	263.087	15.099	--	--	--	--	--	--	--	--	--	--	Invalid mass	No results	No results	756923	855123	958344	1.10856e+06	1.33137e+06	1.46307e+06	0.658567	-0.602597	0.0183599	1	1.87569	down
ZCSUVvsZCSCK-pos	Com_3246_pos	5-(hydroxymethyl)-4-methoxy-2,5-dihydrofuran-2-one	--	C6 H8 O4	166.024	1.196	--	--	--	--	--	--	--	--	--	--	Invalid mass	Invalid mass	No results	6.10531e+07	5.96327e+07	5.56466e+07	1.4272e+08	1.2371e+08	1.42148e+08	0.431576	-1.21231	0.000381951	1	1.86493	down
ZCSUVvsZCSCK-pos	Com_20700_pos	Nicotinamide adenine dinucleotide (NAD+)	--	C21 H27 N7 O14 P2	663.111	1.352	--	--	--	--	--	--	--	--	--	--	Full match	Full match	Full match	1.79511e+07	1.55413e+07	1.65537e+07	3.08344e+07	3.3102e+07	3.03065e+07	0.531034	-0.913124	0.000523618	1	1.5453	down
ZCSUVvsZCSCK-pos	Com_1747_pos	Skatole	Skatole; 3-Methylindole	C9 H9 N	114.047	6.598	cpd:C08313	--	HMDB0000466	--	Organoheterocyclic compounds	Indoles and derivatives	Indoles	--	--	--	Invalid mass	No results	No results	4.60424e+08	3.46463e+08	3.87308e+08	1.35749e+08	1.41966e+08	1.17758e+08	3.01966	1.59439	0.000743992	1	2.77809	up
